# Supplementary material for: Selenium-Biofortified Alfalfa Hay Supplemented to Jersey and Holstein Dairy Heifers During the Peripartum Period: Effects on Dams and Their Offspring
Source: Animals (Basel). 2025 Jun 24;15(13):1866. doi: 10.3390/ani15131866 (PMC12248524; doi:10.3390/ani15131866)
Supplement: Supplementary file 1 [file animals-15-01866-s001.zip]

Archive with 3 entries (3 files):
- Suppl. File S1.pdf
- Suppl. File S2.xlsx
- Suppl. File S3.xlsx
