# Supplementary material for: Selenium-Biofortified Alfalfa Hay Supplemented to Jersey and Holstein Dairy Heifers During the Peripartum Period: Effects on Dams and Their Offspring
Source: Animals (Basel). 2025 Jun 24;15(13):1866. doi: 10.3390/ani15131866 (PMC12248524; doi:10.3390/ani15131866)
Supplement: Supplementary file 1 [file animals-15-01866-s001.zip › Suppl. File S2.xlsx]

## Sheet: Original count
		-10 day										+10 day
		Control					Se-biofortified hay					Control					Se-biofortified hay
Gene Symbol	Gene ID	521	527	531	532	533	516	520	530	536	537	521	527	531	532	533	516	520	530	536	537
RN18S1	493779	1855230	1097582	1509298	1390572	1420841	1829943	1799876	1797547	1296630	1560954	1048056	879509	1616023	1381382	1239071	1997273	1444251	1858004	1472731	1286817
ALB	280717	267778	419619	240861	317655	152617	344617	440321	426614	353887	389768	137144	275748	381101	122380	353897	353771	253760	430613	359251	206017
FGA	522039	104833	117086	201811	146147	704791	216240	149844	114171	159562	109271	328906	123534	138021	435030	174738	119177	215885	85639	159165	165799
COX3	3283883	158678	146892	113795	152869	149674	137309	185341	121970	136198	154895	133224	98528	108612	91462	136272	108411	156737	120877	152725	187902
TF	280705	141721	159409	154523	192156	113195	148890	184937	181235	106516	167639	77490	93217	114516	65172	109264	97047	127718	133943	184086	124449
FGB	510522	70269	79561	120124	95927	458865	152921	119811	85275	110224	77156	226954	72246	89053	267442	116060	77754	139000	58897	101583	112714
CYTB	3283889	90118	105884	92586	118891	111678	90748	103353	78046	104864	103931	95233	79995	88396	65298	112784	73227	101851	86884	109283	144782
C3	280677	90604	69939	85502	82811	94063	92049	100586	99899	68333	81481	53769	49641	92929	62501	73394	60893	84049	65599	88979	73281
FGG	280792	35736	41615	55187	46658	245637	87412	60827	53896	62713	41976	124125	42694	42087	145825	64409	42015	71222	36140	61454	60823
ND3	3283884	82106	72454	59413	101406	78044	60099	104760	51398	71102	87633	46069	45561	57886	37265	74441	35156	94689	51538	107154	110927
ORM1	497200	43512	16191	59259	33002	143221	38473	78009	28711	113398	52625	46051	21245	60390	62521	119555	56415	96326	39932	130494	78239
ND1	3283877	64473	61775	46567	79894	66643	57194	68969	50130	56965	69302	42581	42750	50227	31898	62615	39555	64118	53697	69769	84448
ND4	3283886	59778	64836	37095	63477	60985	65003	62350	56805	56549	71814	38608	41506	42358	40723	59587	37614	49875	59850	64765	75049
C9	526766	51750	44623	57153	52758	67095	56587	61329	50264	58667	47260	52562	43216	64917	56084	62800	54641	55835	49303	62364	46416
ATP6	3283882	55621	63272	37888	55873	56099	57235	63134	43267	52731	59097	44767	44907	37026	39122	55256	42077	47465	51109	54643	67692
ATP8	3283881	53672	60486	42480	67769	56874	41634	46220	36111	45647	56997	48467	38189	35260	30184	46010	34732	48482	44287	49529	67463
AMBP	280996	41733	47199	54304	54595	52548	42942	59953	43166	52567	41810	28006	41889	43855	30161	56182	51802	56320	53624	47005	41666
ND2	3283878	48572	60802	27814	54421	56490	50916	52002	40903	49198	57751	32328	35403	32277	30157	51829	32259	34955	47591	42732	58673
COX2	3283880	34140	39111	30509	36823	44999	37707	44031	31521	47059	39511	42375	29818	30179	29596	46644	32481	39642	32618	42894	50289
RBP4	281444	31583	31900	34831	41559	26313	39704	44039	47606	40927	35727	23527	25458	42928	21868	44634	44912	34891	41826	54457	42536
SERPINA3	617667	19267	9872	17762	12957	153093	45665	26389	12099	31876	10094	75938	19875	27564	96692	31658	17676	37010	7469	33811	28952
COX1	3283879	25585	37390	32002	32798	35544	29645	28962	28259	36424	47301	26213	27204	22978	40038	37593	28143	30972	32345	45950	61180
HP	280692	19851	494	4014	1559	203628	32279	8606	6164	16360	295	102053	12275	9364	168249	18041	8475	23268	7043	22490	16236
C1R	511581	34664	31357	34806	34849	42880	32509	38524	29523	38815	30380	26847	30502	35729	22793	40790	30764	35954	33242	40622	26981
IGF2	281240	35123	25603	28555	31124	42566	36050	34367	33814	32139	31833	20544	25489	38185	26502	33754	28353	36082	29241	47712	34295
HPX	534509	31463	20655	26105	31800	59775	43636	28257	30189	20899	22609	27836	19418	23738	49092	22066	17734	26095	18296	30204	21433
APOH	281006	27412	27257	23372	36046	24429	29556	32406	31377	25146	28174	13825	18504	22107	10699	26028	23160	23323	24890	27364	25487
CP	514194	18515	16930	25217	20750	53238	26189	24663	18995	21408	16167	31529	17677	19444	36339	22580	21017	24728	17293	25994	23266
APOA2	505394	25657	26425	25112	28385	14261	26263	25189	26993	22180	25707	15663	18439	20965	15176	23116	25704	18889	24667	26642	21129
AHSG	280988	18051	29480	33353	33846	14158	18591	20081	18315	24321	25570	11177	23326	26299	17312	25610	24173	17602	26518	22997	25382
FABP1	327700	24155	36887	17717	33592	8766	13708	26301	14285	21463	18787	23798	36114	15409	6032	23354	25542	24829	28359	29944	16948
TTR	280948	27745	31584	27175	35392	11786	22816	31905	24644	17852	28477	7140	17624	13364	7313	18777	19227	22748	24561	18814	19178
KNG1	280833	16686	16189	26799	27231	18220	18449	25773	19957	26204	16531	11549	13755	22030	13230	27371	21757	23531	22057	25866	17191
LOC104968478	104968478	15329	1080	2906	2593	108047	45781	10065	10936	4321	2576	36961	5893	6244	58765	4693	9983	14177	4587	28832	9125
SAA2	506412	22021	1743	6929	10237	70664	37291	10595	13387	8587	2851	38413	9895	12386	46645	10372	11643	14811	9950	28946	13024
CLU	280750	22958	22895	26232	25736	17985	21155	22204	22893	14293	22392	12514	14447	16124	15510	14928	16171	16003	18420	19676	16007
VTN	507525	19951	18645	21882	22719	18438	18734	19805	20140	17025	19842	9947	15474	17408	13446	18385	16769	19809	19871	20193	14345
SELENOP	282066	12324	13843	12005	13389	12525	19595	22273	22069	21348	16838	8427	15536	25798	11031	21838	25834	23364	30975	28715	15781
SLCO1B3	404160	16116	15958	15484	19185	15122	16426	20709	15444	21156	11804	10472	16587	19939	10960	22173	23222	20155	25335	24433	13381
CYB5A	281110	17272	18774	14803	20664	10252	14276	19453	15659	21550	14499	8724	18888	18923	9316	22555	23048	19524	25016	22527	14500
ALDOB	515263	13897	15430	9379	12141	5200	10445	14366	15353	32885	13958	9522	19923	21580	11743	34666	24596	16893	25220	27978	15480
CFH	280816	16076	17875	15963	15209	22493	22648	23320	14476	15186	15814	15852	12348	20462	10138	16226	17061	19826	10344	18893	15442
AKR1C3	617917	19824	16835	18402	17931	5822	20526	22254	22962	13868	18886	5897	8848	17027	5815	15740	23298	17396	21474	15794	15733
C1S	767827	18150	15218	12906	11103	19176	18604	19883	16936	18204	11570	13656	16917	17629	9683	18901	17088	17722	18047	22200	8401
CFB	514076	15195	15635	15914	15562	19307	19067	18591	16452	17059	14407	11778	14943	15708	11519	18365	17498	16268	15383	18626	12914
RPS28	282877	14259	11678	15927	15314	17209	14629	14601	14417	19515	12667	11572	13683	11647	16887	20428	18194	15351	18550	16845	14460
SERPING1	281035	15187	12386	14280	15418	22335	14960	14678	14036	17274	13481	10423	13233	13890	15851	17716	13577	15374	16267	18896	12486
GC	530076	14619	18251	15056	16333	16623	15192	17578	17870	16758	14999	10517	13710	12966	9880	16821	13062	13173	18245	16403	12779
FN1	280794	14610	12809	12998	17324	19649	12792	19344	13066	17011	12129	9572	12360	14753	17938	17200	12278	19530	14289	17952	15358
CYP2E1	282213	17751	19369	11519	20399	7007	14471	18957	19612	12901	17950	6547	17389	13043	8514	13677	13593	12082	19658	13684	14559
ND5	3283887	15717	18383	9623	17826	17280	16769	15244	14325	14312	19210	9811	10246	8820	11517	15121	9728	11578	16926	13789	23144
PLG	280897	13780	11760	14501	13577	20557	15725	16314	13749	16593	11169	11945	12685	13823	11549	17027	16080	14721	13513	17981	11898
F2	280685	12491	11563	17101	15964	19618	14878	12850	12986	15266	12383	11965	12583	12548	12921	15800	13423	13498	12589	15941	12218
MGC137014	616715	14432	19072	11308	15330	9248	15638	18344	14832	14454	12820	7304	14025	13944	4883	15024	15938	15291	16977	14209	10078
LOC540707	-	10404	13400	11634	13456	7738	17045	18682	13236	12376	14757	2050	13027	17548	4280	13024	25925	14678	19034	13226	10484
LOC783680	783680	25239	11964	9440	10515	12111	15336	15787	9128	12962	9111	11838	10867	7856	17456	12951	18367	12789	20495	12079	9194
LOC511240	511240	11418	13925	10755	13262	12119	15459	16315	12330	16371	11459	6267	14522	11720	7253	17287	16537	10658	18457	14826	8860
CYP3A5	-	11973	10152	11710	14900	17142	12542	13132	12676	18109	11066	5092	11157	19796	6663	18678	14327	10826	15471	17981	6350
RGN	280910	11804	18268	17805	18062	12752	10963	16199	11070	11912	12529	9975	12469	10939	6785	12176	13612	12259	16393	11576	10158
RPS12	326582	10904	9410	13399	12165	16193	11035	11739	8537	17189	8728	13152	9080	11977	16759	17612	15928	13847	12619	13567	13301
CYP1A2	503552	12205	22863	6080	13430	7842	13016	16975	15003	14938	12188	3931	14275	11069	6905	15556	16245	10347	17715	14585	5724
SERPINA3-1	286804	10645	6308	10978	8964	27960	12846	10425	7997	11657	7723	15484	10685	8355	27678	12361	11231	13738	7815	14459	13305
RPL37A	504413	10325	9264	10618	11070	11975	11293	10912	10562	18367	9620	9469	12631	9282	11602	19094	18629	12438	15737	13767	10996
APOE	281004	11702	8547	10948	10619	12887	15381	13876	14435	12977	11145	8904	9096	10036	13947	12255	14203	11741	12771	15614	12424
FTL	286861	11179	10808	11304	12683	15432	9930	13265	8413	16016	9223	11364	11815	9863	12745	15395	13538	12345	14387	11668	11360
SERPINA1	280699	11741	9038	12412	13851	14737	11199	11146	11200	14409	10902	6405	9186	10601	12003	14879	11775	12632	14337	13803	10047
CFI	513197	11033	11761	8649	12574	12215	13574	15358	13072	13375	10553	6971	9388	11192	7172	12913	12098	12683	12265	15059	8848
RPL23	504876	9757	9642	9404	9778	13040	10933	13039	10433	15275	9108	10102	10350	10092	11181	15646	15502	11304	13100	12846	10258
C5	512045	9888	9145	11997	13401	20226	11560	11403	11930	10599	9533	10405	9387	13446	11263	11924	9538	10307	9337	12537	11710
LOC521656	521656	11158	11665	9971	11360	9452	11125	12273	10783	12953	9094	5789	10984	12201	5020	13359	14763	11055	13573	14407	8385
CAT	531682	9852	14134	6593	8949	5064	10532	15792	12755	15157	9751	3567	11153	12176	5830	14726	13005	8847	16155	13011	7544
HAVCR1	613999	17165	11078	12755	5272	16079	10478	14468	10171	13249	8799	12181	8750	12474	3020	13550	8324	10401	10184	8410	6532
PTMA	786336	9562	9395	10935	12937	12292	10722	11511	7670	11950	8381	9526	8591	12160	8836	12651	12325	12426	12374	9280	8918
ITIH1	508356	8849	10935	14285	13984	11227	11408	10810	10667	11068	8339	4472	10035	10144	7613	11207	10222	11297	11864	13386	6209
APOB	494004	10317	11075	11723	13824	9517	10705	11487	11837	10443	10866	6275	9773	6156	9585	10944	10547	10166	11586	12169	9104
PROX1	515324	8931	10117	9914	11556	10245	9691	11599	10617	11746	7836	11592	8861	12361	9138	11800	11211	9390	10112	11494	10228
HGD	507496	9210	11431	13538	9230	6534	9158	13183	11036	9986	8787	6226	9640	14436	5473	10496	13588	12409	15860	10129	8522
GABARAPL1	338472	10881	9305	10833	11013	6832	8120	9578	8267	16566	8901	3241	9346	10970	6742	17300	15424	10788	12122	12634	10618
GSTA1	777644	11047	14046	5686	7829	2275	6573	12934	10643	14322	8930	4186	14813	8933	2220	14617	11690	10978	22719	13253	12391
FGL1	508090	11602	8815	7240	7251	22786	11730	12310	8843	10866	7258	11719	9354	7371	12285	10572	7781	9839	7849	10449	7681
SERPINC1	540261	10165	10749	9875	11073	11587	11289	11076	10203	11891	8975	7060	11058	7588	7864	12174	10651	9744	10861	11142	8062
ANG	100309080	9229	13705	9974	12087	7442	9189	8420	12131	8768	8391	5878	11048	12619	7161	9543	10298	9083	16422	10716	7670
ADI1	615764	13433	7313	9385	8644	4474	12827	9262	9751	9432	12151	7472	8505	13439	4376	9793	12976	9782	10473	10871	11141
CPS1	510506	6317	9747	8237	8322	9547	8657	12195	9490	11186	7700	8330	7790	11624	7744	12064	11447	8781	11635	11889	6166
CFHR5	100337035	7445	6922	7974	7530	16939	8054	9089	6156	11635	5498	12358	7582	11047	12665	13314	8250	10189	7613	10437	7516
ALDH9A1	537539	9512	10176	8715	10904	7994	7915	8788	7314	11513	8508	4477	8844	7293	5842	11814	11255	9868	10266	11758	7462
ADH4	520508	7650	11014	7193	9033	8736	7932	12614	9253	9043	10113	6169	6168	12163	6926	9381	9032	7502	8412	12037	9204
IQGAP2	782315	7470	8405	9895	10378	10342	8408	9113	8865	10114	7531	8024	6733	8505	7707	10427	10671	9372	9474	10147	7183
RPLP1	533285	9446	8495	8918	8896	9088	9274	10498	8201	9161	7042	7308	7563	9160	7563	9812	10397	8018	9491	8126	7482
ALDH1A1	281615	9196	12087	3396	9735	2542	7948	13338	9727	11645	6967	1896	10800	5523	2107	11392	13991	8863	15857	10741	6409
CRP	527553	6111	7051	7946	6187	16670	9347	9225	7024	9340	6755	9621	6918	7560	10084	9906	9926	9002	6806	10116	6201
HPD	516058	6952	8637	9045	9894	7139	7436	9628	9187	10870	9083	4922	6265	8760	7266	10950	9186	8389	10971	10200	7562
RPS24	530464	7560	7184	7098	8351	10279	8227	9256	6831	10454	6112	9003	7408	7721	8785	10849	10338	8603	9564	9019	7572
HSPB1	516099	7399	8584	13151	9028	9476	8653	9268	7532	7329	7637	8274	7054	8038	9107	8208	8047	8136	9500	8181	6080
ONECUT2	782542	7499	7850	8519	8589	9891	7537	10018	6594	7624	7564	10797	8143	9718	7200	8247	11601	8679	8733	9240	5576
NFIA	615371	7480	9439	9998	10262	7523	7851	10755	8436	7466	8041	6214	7792	9600	4749	7600	9327	7611	9321	8999	6674
HSD17B6	533086	6550	7683	3637	6478	6426	7998	9917	7201	12365	5963	4711	9015	9675	5530	12902	11003	7029	9776	13108	6103
HSP90AB1	767874	8171	6205	8138	7776	6993	6579	8191	6290	11923	5693	5741	7797	7684	8192	12674	10531	8632	11089	9589	6083
LOC104976804	-	8197	12122	11736	10409	6841	6613	9972	8606	5912	7084	4465	8478	12779	7032	6042	8467	7546	7461	8243	2907
ECHS1	281748	6137	7792	5092	6315	5036	6822	8761	7545	12634	6278	6272	8558	7375	5338	12461	9473	7740	10433	10413	7394
ITIH4	513700	4803	3421	4155	3963	27010	6326	5978	6103	6204	4068	14130	3464	5796	28391	6008	4225	5481	4185	6992	5707
TPT1	326599	6350	7173	7095	7559	9253	7515	8547	5110	9677	6277	6029	7508	7050	7449	10686	11342	7139	8997	7637	5492
DHRS7	514044	9030	9877	5802	8585	5815	7542	8216	6587	9460	8120	3834	7550	6794	3997	9466	9153	6704	8677	9307	7960
APCS	514488	5004	8260	5258	3937	6061	10595	7155	7714	6672	8693	4324	7247	5174	4502	6889	13007	5962	9555	13400	8836
SDC2	615785	5151	7777	7555	6462	8875	7216	9006	7887	8194	5877	7041	6477	8653	5894	8371	8607	7208	8253	8115	6405
HSP90B1	282646	3525	6263	12101	6274	17751	7931	6939	3688	5079	4819	19713	6623	5732	6099	5557	5721	5738	5945	4923	6292
RPS8	404140	6382	5782	6950	7174	7787	7533	7249	7651	8756	5510	6318	5616	6659	7328	9874	9017	7487	8309	7803	6723
RNASE4	616089	6085	9485	7124	6798	5712	6645	8670	8984	7164	7259	4414	6865	10155	4217	7327	7988	6131	9326	9340	6099
PEBP1	431786	6542	9380	5353	7924	4043	6257	8923	6994	9232	6695	4269	7143	6818	3763	10069	8434	6514	8467	9081	5329
FTH1	281173	7235	9166	7594	8132	7391	7545	8277	6982	6854	6464	5247	7241	4665	6189	7942	7473	6296	7644	6862	4195
ASGR1	509121	5709	6724	7867	6492	8028	6728	8504	6029	8088	6053	4854	6468	7243	7797	8600	7778	5591	8128	7569	4992
A1BG	518955	6308	6049	10189	6967	9199	6549	8323	5562	6746	6284	4481	6640	5298	4900	6990	6450	10080	6135	6434	9105
ZC3H10	507466	5202	5424	5151	5654	8429	6094	7143	6185	10264	5353	6159	6438	5856	7927	10691	8391	6263	7533	6650	6084
ADH1C	509744	5762	5935	6190	7437	7793	7249	8585	6105	6367	6949	8585	4201	7722	3229	6934	8098	6035	6379	7013	7115
PGRMC2	534021	5752	7567	8981	8440	8814	6129	8080	5414	5526	6459	5842	6097	6402	7164	5822	6382	6835	7268	6404	4807
SPP2	281500	7103	7786	7349	9535	5215	8294	8065	6827	4855	7312	3821	6288	5100	4526	5354	7678	6046	7487	7741	5537
NUCKS1	505585	5800	6671	7776	7655	6364	6736	8334	6373	6917	6372	5294	5362	6259	6138	7079	7210	5313	7428	6988	6170
TMSB4X	282386	7663	7654	5410	5593	5881	7949	8258	4627	5996	5474	5442	6088	5493	6878	6381	9066	6526	8418	6120	4447
F9	280688	6626	6955	7085	8066	7132	6556	7787	6430	6975	7476	4161	4710	6454	4821	6911	6669	6399	5829	6745	6501
HSD17B13	618192	4951	6894	4435	6132	4387	5023	5914	4689	10483	3604	5372	7586	5695	5583	9926	11671	6067	7654	10246	4355
DBI	768330	6694	6826	4352	6477	5221	5319	5187	4811	10011	4006	7151	8518	5416	4251	10229	10040	5917	6121	6695	5229
PCK1	282855	4769	5817	2465	2980	3649	6380	7843	5146	11754	4176	2090	11766	5347	4953	11011	9526	5139	8838	10403	3263
TMBIM6	616210	5670	6999	5046	6232	5481	6159	7701	6210	7945	5875	4267	6190	6417	5431	8178	7548	5446	7744	8126	4479
RPS10	540965	5296	4401	5771	5844	8047	5508	6257	4664	7906	4148	6212	5494	5275	8552	8654	7368	6828	6908	6452	5532
AHCY	508158	6026	6769	6646	6930	5170	4817	7439	6664	7793	5711	4636	5520	6377	4625	8007	6908	5991	6604	7061	5744
RPL10	286790	5403	5054	6397	6599	8727	5421	5695	4201	7706	4820	5225	6379	4895	6828	8634	7182	7007	6852	5729	5931
GJB1	281194	5781	5828	6400	7175	7332	5370	5826	5139	6457	5593	4829	6471	5865	7593	7238	6102	5847	7695	6749	5212
LAMP1	281897	6895	6281	6161	7178	5918	5495	6901	5487	7409	5280	4412	6576	6216	4479	8145	8971	7042	7801	7783	4342
YBX1	287023	5715	5147	5608	6141	7009	6575	6794	5423	7029	5161	5890	5258	6525	6394	7430	7070	6288	6680	5537	5173
ITIH2	512164	6436	5712	6066	6535	6627	7156	7668	8310	5763	6548	3674	3948	5605	7173	5945	5911	5239	5875	6059	4658
ACADS	511222	5564	5854	6109	6554	4204	5381	6358	5021	7716	4984	4727	5870	7513	2583	8124	8076	6912	6932	7513	5731
AKR1C4	282138	4946	5878	2755	6082	7133	5203	5500	4861	8936	5689	4939	7626	4483	4557	8997	6483	5329	7208	6868	7008
LOC515150	515150	4700	5927	2827	3392	13215	6646	7226	4339	7717	3689	7313	5684	4311	8672	7490	5149	5123	4985	6009	3954
RPLP2	286853	4463	3879	7739	4789	7572	5339	4889	4586	7361	3694	6807	5435	4979	6792	7932	8531	6108	5947	5932	6480
ACSM2B	512227	5464	7168	6967	7521	3579	5893	7092	7063	5992	5558	2428	5409	6558	2149	6333	6877	5480	7324	8129	4771
MGC152010	515638	6121	6754	5687	6436	2562	6135	6642	6410	5840	5929	3991	5974	7252	1579	6042	8489	5124	7472	6318	6746
SAO	789307	4690	5206	6154	6100	8953	5770	5572	5361	6745	4641	5177	5439	5824	5779	7219	5233	6551	5330	7095	4990
IGF1	281239	9737	10756	11823	10168	1687	5090	9749	7132	1914	9582	5952	4552	3409	1467	1879	4082	3625	6262	3447	6404
RARRES2	508990	5902	4712	6584	6201	6722	6832	6113	5578	6078	5112	3653	5220	5650	4866	6690	5908	5529	7193	6702	4343
ACTB	280979	5232	6050	6679	5394	6715	4800	6012	4404	5947	3848	9058	5459	5555	5513	6072	7405	6391	7341	5185	4320
SLC10A1	532890	5745	5305	4497	5410	3752	5191	5892	5777	6890	5565	4534	6138	7561	1595	7479	8255	6384	6681	8246	5665
RPLP0	286868	4483	4542	5367	5136	6559	5116	5354	4124	9026	3797	4628	5377	4173	7859	9100	7055	6272	6967	6257	4773
APOC2	618039	3595	2711	7273	5327	3556	3703	3688	3817	8995	3258	7268	5218	6814	5164	9049	8017	5824	8146	10160	5426
IGFBP4	282262	4530	5177	3374	3606	7984	5517	6142	4659	6848	5034	5498	5768	7299	7116	7682	6629	5846	6048	6962	3127
HMGCS2	503684	5487	7025	4108	5898	660	5320	5202	6045	8320	5463	2688	5051	5531	2072	8625	10575	4406	6612	8796	4777
SERPINF2	282522	5112	4517	4817	4960	8648	5701	6419	4265	5463	4513	5310	4543	4387	11866	5612	5234	5125	5029	5840	4470
PON1	523798	6684	6372	5687	6076	4075	7063	6697	6871	5495	5948	3253	4888	3886	1983	5902	6812	5166	6634	6305	4660
ADH6	510551	5383	6435	4288	6358	4942	6078	7479	5572	5461	5858	4274	5540	4469	4422	5797	6189	4611	7063	5690	4962
FXYD1	616139	5996	5495	5071	6514	3423	7013	5353	8317	5152	6785	2972	4706	5293	3091	6173	5014	5301	7247	6912	3787
RPS14	282050	5213	5039	5808	4882	6100	5515	5280	4947	6527	4597	4346	5197	3995	6005	7156	6542	5475	6910	5666	4773
LOC511498	-	4708	4663	4425	5290	3960	5116	6263	6097	7361	4783	3099	4534	6551	2717	7134	7222	6112	6913	8675	4533
FAU	282847	4947	4772	5551	5543	6369	5368	5730	4781	5956	4529	5291	4575	4599	5428	6326	6134	6740	5838	5646	5285
GRN	767942	5221	5660	6662	6468	4353	4452	5946	4892	5356	5318	4257	4605	5412	7048	5320	6339	5468	6027	6227	5245
B2M	280729	9618	4269	3497	4087	6095	4890	5917	4021	7080	4135	5104	4046	4413	6535	7523	5443	4939	7563	6798	3726
SERPINA3-3	615103	4853	1861	3057	3370	20076	6208	4250	2220	4592	2152	9220	2968	3887	13183	4918	3104	5576	1231	6694	4073
RPS29	286884	5003	4988	4585	4460	6690	5384	5109	5249	6966	3997	4817	5459	3629	6458	7416	6957	5023	6693	5527	3899
JSP.1	407173	19680	41	1853	7633	8719	69	6409	2559	9185	3629	9313	40	1147	9695	9688	46	8224	6702	3743	4078
GLYAT	281787	5737	3329	6134	5798	4426	5648	5004	4790	6275	4511	5164	3555	4845	4047	6387	6616	5308	6012	5475	6298
GSTA2	281805	4076	8839	4886	4796	3301	3709	6647	6139	6665	5199	2601	6816	2136	2804	6908	5293	5156	9069	7431	4274
ALDH2	508629	5607	5951	4345	5530	3876	5053	5432	5314	6491	4771	4229	4895	4481	3946	6905	6628	5337	5769	5593	4879
SUCLG2	537713	5156	4926	4022	5375	4626	5460	6685	4360	5672	3872	6053	4286	4991	3967	5747	6202	5364	5766	6091	4584
HSP90AA1	281832	4876	5121	6821	5766	4971	4904	5319	4272	6158	3828	3719	5244	5429	3896	6104	6018	5475	6664	5806	3169
RPL13A	767925	4198	3992	5610	5060	6734	4726	5178	4396	6016	4058	5414	3907	4907	5748	6144	6144	4998	5841	5330	5178
CALD1	281660	4905	5443	4347	6562	4664	4874	5449	5118	5915	4915	3894	4230	6023	3314	5760	5811	5054	5788	5603	4908
RPS3	326588	4614	4181	4723	4779	6444	4986	5315	4808	6614	4051	4113	4468	3960	5772	7105	5257	5033	6163	5632	4445
SCP2	508918	5450	6218	4745	5610	2146	4762	6465	5099	6165	4949	1914	5302	7054	2520	7087	6995	4762	6331	5482	3487
HSPA5	415113	1851	3182	5084	4458	12316	6116	5341	1791	3551	3466	16740	5010	3251	4809	3921	3337	5295	3658	2991	4372
DHRS4	281360	3014	3607	5790	5558	3327	4517	5497	3420	5315	5447	3619	4615	4229	4520	5367	6846	5478	5092	9228	6201
RPS27A	286839	3476	4059	4114	4483	6688	4198	5095	3713	7367	3285	5686	4560	3949	5582	8118	6277	5059	5290	5508	4315
CYP3A24	517246	5057	6912	3709	7390	3470	6988	5973	4512	3759	3206	5868	4725	3920	2712	3798	7137	3685	3846	6639	4556
RPS11	539196	4285	3891	4775	4919	6026	4913	4595	4238	6470	4091	4534	4555	3798	5011	6848	5930	5663	5521	5171	4545
RPL21	326584	4256	4355	5329	5174	5748	4350	5091	3902	6408	3517	4531	4211	4440	4751	7043	6460	5439	5488	4994	4701
GK5	616031	5003	4219	4293	4753	3448	4468	4831	4301	6328	3861	2676	5208	7083	2334	6607	7642	5626	6623	7075	3251
SERPIND1	100125764	4751	5232	5844	5626	2902	4959	5993	6002	4982	5562	2602	4054	5173	1821	4859	5930	5419	5905	6244	4802
CPB2	508222	5057	5503	3651	5825	6726	5817	6050	5369	4786	5216	4255	3821	3255	4396	5448	4846	4580	4588	4537	3472
PTP4A2	614435	4354	4496	4988	4951	4995	4914	5771	4865	5108	4217	3951	4698	4838	4848	5348	5362	4839	5597	5314	3556
BSG	508716	4639	4979	6147	4882	3971	3746	4787	3682	4715	4650	3720	6354	5503	2732	4691	6169	5339	5130	5213	5986
YWHAE	282125	3866	4957	5279	5085	6381	4679	5133	4044	5386	3510	5224	4397	4356	4067	5954	5010	4663	5171	4538	4141
GSTM2	615537	4562	10772	2844	8828	809	2803	12090	7762	4184	4181	808	1762	8256	1151	4029	3925	6941	5782	3975	1629
RPL34	505603	3955	3609	4339	4389	5263	4877	4952	4183	6347	3630	4394	3830	3966	4707	6694	6095	5172	4969	4975	4593
EHHADH	518852	5106	4671	4257	5553	2157	3900	4699	4488	5823	3424	3743	5228	5366	3426	6218	6237	5163	6022	6561	3709
SDC4	508133	4168	3343	5613	4392	6781	4832	4477	3939	4400	3935	3529	3655	5623	4839	4409	6523	4823	5615	5270	3785
MBL2	281297	4436	4233	3319	4171	6880	4836	4607	3321	6949	3395	2407	5014	3740	4047	7560	5666	5110	3658	6994	3397
UGT1A1	751790	4688	5498	3610	4929	1860	4107	5394	4655	5943	4563	1938	5935	4591	2257	6253	6732	3773	6374	6593	4410
SERF2	527852	3430	3919	4952	4277	5798	4631	4990	3456	5941	3662	4669	4773	3734	4267	6674	5418	5197	5038	4966	3766
RDH16	519940	3988	3500	4073	4740	5999	4014	4871	4020	6437	3894	2633	4737	5018	4088	6169	5192	4974	5158	6545	2863
RPL18	509163	4221	3443	4886	4630	5817	4263	4451	3687	5969	3498	4140	3853	3756	4516	6195	5515	5517	5112	4821	3842
CANX	407129	3145	3847	4295	5707	7831	4812	4763	2437	4128	3429	7917	4285	3943	4042	4297	4703	4871	4914	3879	4307
CYP2C19	-	5541	6356	3176	7719	983	4742	8424	9502	3112	5417	717	2085	3488	2287	3135	4496	4590	7300	6012	2421
FBP1	513483	3173	3356	3964	4462	3028	2928	5173	3108	7983	3096	2754	4846	3291	5441	8235	5485	7428	5908	6368	3214
FCGRT	338062	4172	3936	4100	4601	4418	4058	4174	3034	5543	3916	4285	4866	4141	5120	5913	6092	4365	5641	6135	3447
CHCHD10	615846	3808	3828	5398	4750	4726	4048	4417	3970	5465	3624	4690	4221	3645	3631	5712	5291	5078	5654	5640	4146
COMT	618278	4104	3687	4537	4817	3471	3813	5335	4038	5639	3511	3646	4966	5070	4443	5623	5739	5740	6238	6798	3808
CYP8B1	538964	6326	5719	3783	5600	2664	3750	4951	3994	4533	4392	1505	6504	4543	2570	4715	5574	4480	6790	5853	3460
AQP9	516762	3711	4182	4055	5647	5749	4081	4761	4211	5096	3876	2133	4939	4683	2802	5091	6094	4355	7210	4607	3856
CALR	281036	2754	4088	6758	4617	10038	4656	4015	2381	2919	2862	11052	3670	3315	5145	3170	3468	3671	3615	3212	4875
G6PC	-	2921	3773	3641	3662	4509	3927	4469	3859	7207	3326	2613	4059	5551	2737	7677	5371	5614	5037	7263	3615
RPS18	326602	3015	2903	4073	3576	6786	3895	3796	3713	6962	4056	5350	3637	2973	4860	7218	5122	4009	4121	4509	5985
SAT1	508861	5041	4887	5200	4672	3615	4229	4567	4239	4012	4095	3538	4350	3685	4670	4224	5888	4394	6247	4761	3357
RPL32	615556	3841	3057	4204	3958	5403	3868	4495	3513	5701	3259	4225	3507	4059	4796	6103	5544	5365	4698	4801	4421
PDIA3	281803	2908	2743	4898	3975	9593	4653	4752	2692	3259	3469	9789	2577	4001	4219	3298	4034	4281	3234	3577	5209
C4BPA	281651	3607	3995	3272	3672	5462	5884	5384	3902	5277	3189	3396	4116	4181	3542	5510	4081	4850	3886	5169	3171
EEF2	281138	4232	3180	3735	3795	4283	3868	4403	4200	5895	3494	3296	4052	3554	4706	6196	5198	5162	4509	5193	3921
P4HB	281373	2709	2812	4003	3059	7066	3401	4758	2104	5000	2778	8147	4215	3669	4637	5543	4668	4922	4619	4440	4348
RPS7	505507	3408	3053	3962	3685	5385	4414	4071	3647	6007	3342	4022	3767	3525	4071	6396	5444	4456	4376	4969	3856
BHMT	497025	1358	1678	2368	2288	10860	2189	2784	1660	9124	961	4775	3550	4170	8667	9941	4257	5242	2215	7311	2264
PABPC1	282296	4001	3607	3402	3922	3435	4275	4787	4008	6272	3780	2861	3697	4677	4151	6334	4899	4051	4679	5029	3657
AOX1	338074	3764	5905	2256	5909	4878	5045	5749	6931	4176	4426	900	3409	3205	2353	4375	4807	3673	6049	3898	2741
BOLA	515712	5522	5972	6828	1821	104	7457	3230	2811	150	2012	2152	6740	5341	2427	164	11138	3596	7344	4898	2169
UBA52	615199	3708	3810	4525	4378	4884	4411	4355	3383	4986	3650	3346	4079	3272	4060	5312	4951	4527	4595	4161	3462
C8B	513217	4403	3801	4215	4892	4010	4167	5035	4889	4358	3786	2774	3622	4222	3109	4867	4069	5049	4433	4861	3342
RPL23A	507168	3733	3561	3998	4367	5514	3547	4393	3123	5068	3236	4342	3444	3108	4481	5387	5099	4535	4756	4132	4086
PTMS	613777	3608	4234	4591	4872	3877	4312	4991	4151	3998	4211	2781	2971	4937	2885	4346	4452	4107	5288	4475	3589
GLUD1	281785	2981	3818	3163	3233	3274	3585	4733	3075	5000	3512	5881	6403	3588	2933	5310	5945	2816	6743	3862	3578
LRG1	514663	3463	4466	3736	3838	6314	4528	4144	3944	4082	3182	3634	3326	4056	5211	5003	3579	4124	3384	5172	3152
C6	507749	3593	4561	3374	3897	5331	5273	5214	4564	3771	3563	3223	3639	3964	4005	4141	4323	3798	3675	4666	2992
SULT2A1	533560	3736	4425	3515	4063	5159	4872	4633	4419	5559	3290	2688	3759	3986	2210	5609	4906	4100	4646	4189	2171
HSD17B11	527592	3785	3908	4751	4191	2789	3906	5637	4472	4296	4698	2770	3232	4869	2325	4351	4837	4583	5063	4162	3944
FMO1	508781	4112	3887	3897	5087	2870	5127	4705	5285	4358	3767	1409	3593	3544	2603	4567	4546	3833	5469	5247	2967
SC5D	525154	3724	4810	3061	4341	2716	3127	4521	3931	4663	4159	2453	5352	5363	1522	5072	5522	3965	5968	5343	3217
RPL7A	513128	3525	3448	4428	3741	5190	3707	4154	3309	4924	3028	3872	3639	3232	4919	5606	4736	4513	4363	3812	3217
C8A	527391	3951	3482	4552	4345	3918	3574	4749	4541	3745	3277	3564	3357	4228	4535	4184	3689	4313	4425	4698	3782
MGC137211	511239	3444	5469	2967	4136	2632	4432	5595	5204	4328	4159	1850	3119	4239	1432	4676	5366	3832	4229	4749	3691
ATF5	515654	4103	3780	5378	5125	1790	2546	2305	1584	3710	3280	3299	5732	3752	4857	4200	5624	3624	6664	4854	5172
LECT2	281899	3993	3590	4702	5095	2893	4115	5327	4119	3708	4555	3135	3056	3415	2976	3779	4409	3842	4205	4014	4792
EPHX1	535293	3829	4110	3451	3803	2026	3770	3920	5117	4744	3565	1894	4345	4052	1696	4988	5925	4413	5125	5486	3386
PRLR	281422	3396	2044	3820	3502	3810	3921	6342	2686	5355	3141	765	3055	6681	3861	5230	6859	4206	3402	4487	2702
LMAN2	790870	3863	3650	3906	4590	5995	4291	4322	3374	3092	3744	4705	3255	2745	3831	3401	3505	3949	5059	3707	3415
SULT1A1	282485	3085	3861	3603	4482	3979	4764	4262	3961	4849	3357	3698	2889	3700	2259	4889	4164	4047	3635	4911	3334
ASS1	280726	2880	4129	2737	2968	2297	4365	4704	5691	4411	4008	3902	2982	4219	2929	4400	4104	3311	5136	5408	3307
C1QA	534961	4832	3334	3991	3253	4265	4364	4905	3104	3098	3092	3052	3124	3499	4998	3214	4721	5619	4678	3833	2608
NUPR1	614673	3673	3648	3957	4637	4253	4360	3965	3953	3647	4077	2590	3091	5240	2074	4062	3922	3503	4263	4138	4159
LOC112444653	112444653	5629	1393	3993	3786	9607	4665	4686	5723	2518	7599	2117	2004	5506	2658	2271	3479	2148	4394	1855	807
ABCB11	531150	3712	4894	6001	5613	5290	4125	5564	4434	2625	3796	1865	2810	3746	2019	2359	4384	3566	3698	4099	2239
CD63	404156	3770	3323	4168	3953	5133	4042	3999	2739	4115	3298	3528	4003	2972	3369	4782	4803	3863	4598	3667	2680
CCL16	616732	2800	4739	3083	3949	3275	3733	3564	3516	7211	2701	1852	4241	2820	2927	7587	5106	3303	3775	4587	2259
PHYH	281400	3057	3331	2886	2821	2863	3629	4144	2927	6028	2999	3284	3885	4577	1603	6561	6368	4029	4348	4243	3145
HSD17B10	281809	3292	3784	4272	3859	3266	3648	3398	3810	4250	3491	3224	3599	4104	2469	4924	4203	4182	4943	5017	2893
ATP1A1	282144	4075	3327	3470	4305	4275	3464	5003	2745	4048	3222	2704	3762	3730	3202	4424	5248	4327	3789	3749	3544
ALDH4A1	100126042	3951	4014	3527	4610	3111	3496	4374	3756	3623	3682	3483	4206	3653	1993	3820	4298	4286	4018	4385	3584
SERBP1	539060	3477	3394	3815	4149	4264	3482	3709	3417	4632	3138	3131	3497	3507	3204	4620	4643	3952	4798	3671	3155
CD59	505574	3371	3954	2658	3459	4871	4184	3890	3580	4459	2703	3282	3556	3454	4054	4575	4219	3456	4265	4500	2453
RPS17	788861	2993	3085	3480	3326	4668	3562	3701	3139	5086	2794	3432	3299	3616	3928	5237	4269	3785	4315	4108	3327
EEF1B2	520875	2752	3269	4870	3920	4081	3870	3284	2686	5204	2822	2681	3317	3112	3568	5316	4971	3838	4421	4062	2612
RPS27	615638	3660	2932	3473	3643	4907	3773	4263	3657	4855	2754	2944	3261	2778	3949	4835	4275	3971	4151	3507	2609
ACAA2	522006	3459	3894	2640	2788	2086	3314	4284	3692	5052	2473	3968	3463	3655	2733	5729	4980	3822	4535	4438	3107
ABCA10	504909	3354	2809	4101	3903	5673	3881	3587	2946	4303	3001	2311	2790	3355	3917	4372	3949	3926	3028	5393	2944
ABCC2	520925	2499	3839	5508	4354	6132	3897	4488	3388	2490	2661	5178	2568	3086	3987	2426	3483	2960	3357	3086	3325
PSMA7	505050	2924	3237	3736	3490	3945	3154	4142	2816	4122	2766	3836	3628	4238	2480	4432	4513	4281	4322	4114	3278
ZFP36L1	614773	3854	3744	3956	4138	3094	3389	5406	3640	3075	3345	2991	2545	4222	3767	3195	5116	3178	4279	3087	2885
GOT2	286886	3144	3754	4605	4852	2783	3012	3458	2995	4165	3153	3425	4116	3505	2508	4510	4640	3751	4280	3458	3050
RPL38	615300	2242	2869	3375	2981	4350	4072	2627	3692	4618	3187	2450	3175	3253	3962	5007	4601	2620	4492	4101	3949
SPTBN1	526027	3767	2755	4112	3804	4605	3273	3711	3081	3715	2859	3328	2731	3818	3267	4424	4331	3838	3914	3914	3068
RACK1	327682	2914	3040	3117	3061	4310	3367	3578	3254	5061	2829	3385	3086	3057	3806	5053	4213	3868	4281	3877	2984
RRBP1	505941	3236	3317	4786	3884	6304	3741	3746	2678	2717	3090	6105	2533	2838	3932	2943	3149	3825	3030	3131	2768
ACSM1	282576	3557	4001	2965	4120	3163	3616	3771	4390	4000	3170	2966	3842	2884	1693	3857	4271	3696	4229	4075	3495
SEC62	538938	3307	4052	2925	3162	3598	3630	4247	3420	4536	3301	2675	3796	3534	2814	4507	4263	3105	3884	4098	2612
PYGL	505472	2455	3709	4830	3562	3032	3720	4347	3866	2669	3176	1701	3516	4389	2658	3206	4397	4849	4383	4190	2809
RPL36	768327	3103	3188	3959	3419	3967	2945	3396	2584	4912	2532	3300	3299	2852	3698	5283	4431	4252	3991	3376	3097
ACOX1	513996	4013	3353	2996	3911	2079	2838	3749	3506	3706	2951	2003	3466	4580	1847	4298	5822	3677	4376	5022	2938
LOC525415	525415	4815	3388	6840	5266	5184	1370	3411	856	3667	3907	4619	3403	1040	4532	3994	1475	4146	1271	5316	3877
RPL31	534279	2885	2691	3195	3429	3937	3517	3481	2808	4705	2757	3185	2726	2940	3335	4509	4488	3839	3862	3943	3561
LOC107131209	107131209	3396	2960	3687	2966	4547	4569	3776	3752	3095	2442	2410	3017	3189	4002	3057	3335	3873	2810	4107	2889
TMED9	618580	2494	3049	2568	2677	6641	3347	3746	2408	3521	2923	6118	3287	2725	4541	3505	3209	3142	3701	3149	2264
EIF5	504752	3229	3334	3924	4329	4289	3592	4975	3446	2952	2949	2990	3075	2927	2512	2947	3490	4174	3653	3080	2408
GAPDH	281181	2975	3381	3887	3795	3113	2940	3693	2673	3912	2650	4446	3106	2696	3244	3788	3778	4249	3374	3089	3615
CALM1	617095	3629	3454	3828	3736	3700	3156	3744	2979	3605	2927	3212	2392	3292	2920	4079	3383	3712	3861	3394	2896
RPS3A	282053	2775	3014	3664	3469	3882	3068	3807	2227	4193	2627	3236	2559	3088	3358	4646	4664	3521	3388	3578	2760
RPS5	506229	2735	2774	3442	3457	4416	2946	2698	2720	4220	2678	3010	3138	2985	4351	4522	3630	3126	3757	3465	3101
CHCHD2	614033	3060	3072	3913	3760	3884	2651	3448	2713	4036	2795	3613	3090	1822	2886	4096	4091	3566	4126	3749	2611
CD81	511435	3464	3386	3655	3888	2887	3354	4103	3452	3131	3455	2394	2854	3344	2611	3341	3291	3691	3466	3506	2839
HSD17B4	493643	3356	3294	3554	3551	2159	2728	3773	2826	3938	2804	1998	3256	3050	2406	4244	5203	3321	4121	3989	2863
SURF4	526045	2518	3070	2144	3084	5202	3240	4284	2915	4080	2181	4528	3028	2290	3657	4277	3810	3448	4111	4559	2431
DDT	615999	2861	2929	3230	3059	3494	3143	3283	2992	4510	2465	2644	3003	2422	2703	4894	3783	3499	4691	3353	2845
TM7SF2	282384	3363	3110	2567	3811	1463	2947	2792	4126	3139	4079	1567	4211	4180	1521	3421	4079	2695	5024	4240	3627
COL18A1	508076	2494	2659	3546	3410	3134	3497	3511	3343	3369	3605	1431	3102	3272	1738	3355	4280	2953	4167	4526	3063
LBP	512242	859	697	1800	835	19299	3238	1179	968	3317	508	8699	1552	2145	7431	2995	1511	3332	398	2058	1731
SON	516462	2993	2797	3728	3221	4177	2841	3366	3010	3339	2715	3297	2786	3466	2932	3679	3448	3129	3274	3518	2238
SULT1C4	537919	2433	2943	3525	3292	4774	2677	2732	2183	4762	2713	2454	3140	3590	3678	5239	3679	2671	1995	3217	2332
CYP4A11	511890	4238	2315	2393	2718	1832	3071	2500	2258	4810	2583	2049	3854	2853	1118	4957	5937	3669	3094	4606	2397
MLXIPL	788534	2696	3204	6018	3915	4295	2692	3012	2367	2117	3202	2775	2799	3345	3669	2364	2892	2202	3582	3412	3010
ACAA1	508324	3213	2081	3121	2693	1921	3365	3462	3501	4500	2757	946	2642	3164	1737	4311	5161	3282	4238	4381	2283
ACSL1	537161	1766	1772	2450	2444	3848	1588	2741	1450	6182	2070	1515	4706	4350	1743	7026	3147	4719	2390	6653	1626
RPSA	281898	3414	2531	3874	2748	2526	2903	3741	2457	2781	1683	4003	2591	2893	4166	2916	4340	4263	3538	3557	2517
GOLGA4	538893	2787	2916	3199	3058	4692	2819	3164	2295	3073	2375	5277	2904	2930	2311	3615	3040	3370	3390	3132	2468
RPL8	535056	2589	2176	2921	2745	4012	2646	2952	2660	4281	2077	3219	2804	2541	3385	4730	3754	3545	3499	3381	3062
RPS26	509426	2811	3044	2961	3115	4364	1975	4077	1770	5374	2542	3312	3399	2520	4462	5723	2448	3514	2475	648	2997
DECR2	768256	2711	3254	1906	2561	3806	2997	3698	3045	4227	2905	2495	3062	2503	2909	3887	3685	2359	3972	4275	2162
LOC100140261	100140261	4013	1595	2000	2136	3885	4464	3699	1420	3610	3628	2894	1993	2628	1376	3916	4864	3201	1475	3861	4035
TST	280946	2541	2772	3245	3312	2814	2646	2718	2869	4018	2709	2229	3193	2832	3126	4028	3816	3086	4152	3658	2742
CROT	281092	2653	2534	2034	2134	3034	3243	3714	2681	4507	2391	2569	3270	3408	2689	4468	3768	3852	2976	4032	1921
F5	280687	2412	2667	3554	3638	4821	2941	3562	2629	2888	2999	3157	2107	2988	4239	3024	2668	2950	2740	3378	2758
PAH	510583	2688	4085	2505	3095	1576	2493	4541	4081	3684	3218	1556	2540	3417	2156	3749	3489	2627	4364	3971	2674
LOC787904	787904	3439	3392	2872	3582	1834	2655	3438	2886	2922	2698	2978	2257	3033	1801	3075	4131	3466	3347	5040	3337
RPL24	282048	2463	2545	2619	2767	3621	2954	3019	2958	4258	2268	3032	2491	2772	3247	4312	3484	3199	3490	3059	3106
SLC22A1	519461	3624	3607	2753	3888	2272	3309	3275	3628	2953	2997	1815	3095	2814	1877	2869	3186	3280	4206	3393	2272
ASGR2	531519	3010	2254	2030	2540	2470	2593	2907	1977	4866	2169	1865	3432	2489	2747	4820	4197	3705	3822	4900	2673
YWHAB	286863	2779	3046	3008	3180	3746	3118	3391	2806	3270	2385	3078	2666	2681	2564	3330	3336	3255	3542	3184	2566
APOF	539595	3928	2806	3136	4269	2833	3674	4122	3513	2989	3041	1601	2151	2891	1763	2996	2802	2422	2872	3347	3072
APOC4	618041	2450	2676	3448	3832	2845	2986	3165	2839	3380	2360	1784	3762	2494	1693	3800	3803	3372	3667	3574	2827
SRRM2	539515	3010	2603	5244	3283	3847	2489	3514	2646	2400	2644	2729	3152	3539	2975	2729	3573	2946	2851	2875	2084
CES1	512098	3439	3325	2518	4359	2202	2885	4203	2832	2923	3470	1038	2681	3473	1023	2941	4053	3250	3727	3381	2685
IVD	510440	3094	3591	2544	3662	2554	2465	3423	2595	3408	2504	2456	2801	3526	2125	3761	3313	3314	3376	3714	2596
NDRG2	515063	3072	2825	3309	3476	2967	3105	2610	3031	4112	2305	1837	2655	2319	2187	4159	3075	3318	3124	4129	1826
RPL29	507270	2649	2156	2873	2552	3219	3178	3094	3236	3589	2572	2366	2428	2294	3213	3795	3144	2884	3325	3199	2742
RPL27A	404190	2318	2532	3104	2619	3780	2876	2835	2291	3734	2098	3031	2551	2346	3164	3996	4073	2986	2982	2913	2365
ARG1	513608	1479	2386	1290	1914	4249	1836	3520	2020	6884	1733	833	2541	4560	1548	6682	3247	4370	2953	3966	1462
GSTZ1	514822	2228	2980	2990	3281	3210	2833	2689	2676	3242	2530	2390	2578	2729	2702	3504	3285	3115	3229	3371	2633
ACOX2	514969	2793	2290	2148	2875	2461	2018	2936	2001	4366	2321	1448	2951	3182	3075	4760	4297	3501	3101	4482	1966
HDGF	327953	2537	2458	2609	2801	3133	2971	2855	2770	3309	2539	2708	2392	3230	2226	3609	3174	3064	3274	3438	2918
LOC112444152	112444152	2557	2010	2104	2329	3286	2903	3004	2721	3856	2313	2533	2145	2723	3780	4093	2885	3134	3703	3300	2571
LOC506828	506828	2705	3847	2866	3076	2630	3010	3362	3945	2391	3054	1863	2542	3113	1557	2589	3266	2509	3414	3046	2736
UBC	444874	2753	2858	2767	3417	3829	2820	2384	2651	3393	2291	3250	2165	2557	2019	3988	2812	2860	3210	2875	2268
TM9SF2	514455	2538	2764	2282	2328	4280	2869	3584	1871	3607	2446	3060	2879	2398	2390	3682	3298	2783	3246	2722	2019
TSKU	529661	2770	3905	2833	5451	3042	3039	6873	3334	1233	3552	550	2109	2425	1033	1291	3138	4269	2265	1797	1350
SLC25A13	615470	2616	2830	3251	3251	2649	2502	2576	2342	2954	1996	3088	3061	2505	2290	3126	3611	3036	3688	3158	2185
GATM	414732	2144	1862	4130	2395	2323	3083	3018	3128	2819	2974	3541	2428	4243	1393	2942	3643	1758	2501	2589	3150
OAZ1	506973	2167	2698	2346	2044	3222	2703	3115	2247	3893	2207	2079	3371	2692	2729	3693	3161	3000	3661	3570	1781
TDO2	530397	3065	2818	2837	2401	3174	3236	2724	3758	2955	2302	3006	1586	3754	1532	3091	2290	2235	2635	3426	2619
CA3	513212	2844	3052	2156	3771	1137	2484	3028	3356	4711	2514	817	1846	2213	1125	4937	4149	2649	3838	3551	1849
ADK	783572	2625	2867	2429	3488	2853	2533	3294	2791	3215	1940	2124	2718	2465	1730	3293	3105	2913	3229	2935	2364
MT1E	-	1167	312	1434	91	13632	1845	356	643	2977	150	10148	916	5423	6925	2916	561	2657	384	2328	293
SERPINF1	281386	2145	3054	2249	2765	3292	3027	2394	2678	3460	2455	1700	3169	2720	2564	3424	2450	2308	2993	3039	2083
MTDH	509788	2256	2572	2923	3088	3307	2628	2904	2044	3123	1998	2886	2564	2856	2150	3208	3252	2825	2796	2747	2070
PON3	510953	2407	2589	2571	2639	2747	2993	3260	2389	2495	2088	2152	2864	2643	1398	2899	3637	2940	2930	3330	2701
MT1A	404071	786	163	330	32	21107	2536	234	596	2369	19	2886	406	4159	12212	2536	143	2469	68	950	89
ITM2B	510575	2332	3242	2123	2599	1939	3071	3485	3064	2962	2518	1532	2344	2402	2071	2930	3486	2190	3354	3513	2281
SLC31A1	518976	2837	2818	2166	2828	2619	2441	3535	2211	2449	2531	2269	2532	2969	2561	3169	3395	2441	3691	2577	1967
VCP	507345	2452	3021	3426	2642	3086	2241	2865	1879	2823	2455	3337	2806	3140	1533	3215	2811	3149	2812	2070	2385
ANXA6	327685	2196	2434	3440	3103	3183	2404	2793	2232	3198	2153	2663	2036	2404	2275	3096	2855	3068	2708	3187	2218
PROC	281428	2824	2191	3192	3072	3478	2920	2802	3381	2299	2662	1790	1859	2470	2696	2627	2282	2501	2549	3076	2272
IDH1	281235	2228	2677	965	1391	1462	2374	2308	1606	4884	1933	1927	4222	2400	2147	5213	4419	1925	3930	4201	1241
GOLIM4	538532	2555	2923	3092	3661	1902	2508	3459	2655	2585	2793	1395	1822	3227	1890	2675	2599	2319	3207	2961	2579
F10	280787	3221	2470	2636	2942	2493	3495	2900	3223	2457	2797	1329	2131	2234	1555	2353	2533	2390	3189	3142	2199
XYLB	515146	2779	2903	2609	2799	1857	2437	3129	3033	2971	2417	1221	2106	3181	1392	3246	3205	2454	3399	3529	1935
IGFBP1	282259	718	381	1001	175	1889	1926	64	1275	11255	552	943	1663	2655	3181	12099	1310	955	2949	6224	1667
UPF2	781181	2512	2604	1449	3822	1901	2506	3162	3253	2201	2407	1806	1687	2509	2430	2302	3318	2591	3780	3267	2731
RPS27L	614220	3021	1951	2236	2960	2283	2894	2745	2854	3395	1912	1952	2170	2455	1954	3325	2964	2354	3798	2612	1984
RPS2	286867	2299	1919	2652	2486	3812	2483	2309	2047	3213	1996	3242	1720	2453	2437	3761	3332	2439	2081	2718	2769
RPL13	508221	2686	2070	2323	2206	2976	2589	2342	2027	3455	2082	2348	2473	1764	2966	3522	4100	2260	2715	2942	2140
HRG	280820	2142	2967	2130	3669	568	2670	2244	2692	3079	4048	488	3344	3322	531	3169	3704	1853	2491	3322	3310
ACADM	505968	2589	2423	1829	2365	1848	2222	2587	2552	3814	2238	1386	2357	2643	1637	4064	3780	2876	3045	3633	2231
ANGPTL3	782603	2803	3634	3005	3237	1577	2823	3346	3690	2255	2884	1432	1633	2489	1452	2300	2449	1980	3088	2611	2340
RPL5	515238	2003	2225	2558	2642	3064	2376	2594	2090	3120	1926	2336	2072	2017	2541	3565	3523	2609	3054	2778	2253
ITIH3	508355	2293	895	3974	1750	5184	2216	1332	1216	4250	1527	2715	1683	3516	1775	4712	2888	2404	1958	2639	2440
MTHFD1	534382	2460	3261	1769	2456	1556	2094	2594	2296	3494	2217	1623	3148	2650	1686	3518	3377	1915	3394	3849	1704
COX4I1	281090	2272	2256	2627	2463	2595	2156	2388	2217	3220	1941	2645	2463	2022	2438	3390	2720	2990	2695	2872	2386
LGALS8	506977	2403	2386	2080	2684	2649	2698	3010	2467	2666	2601	2128	2201	2758	1940	2695	3435	2389	2286	2463	2208
LOC518526	518526	2429	2349	2376	2719	2040	2639	3007	2786	2832	2274	1253	2321	2026	1715	3050	3236	2685	3323	3131	2167
ALDH1L1	505677	2605	2390	2913	2676	1562	2245	3092	2788	2575	2660	1313	2336	2622	1221	2655	3366	2447	3138	2671	3245
RPS19	516063	1895	1864	2893	2023	3232	2203	2511	1647	3271	1815	2487	1944	2072	2874	3546	3585	2663	2486	2599	2781
HSPD1	511913	2092	2384	2594	2399	2275	2126	2057	1827	2979	2119	3205	2676	2364	1645	3422	3852	2264	2672	2963	2326
GSTK1	613498	2231	2449	3178	2995	2537	2438	2719	2363	3028	2258	1981	2207	2049	1722	3161	2637	2543	2776	2663	1866
CYP51A1	505060	2299	2221	476	2402	1251	607	1863	2102	3614	2282	1409	4782	3683	510	3875	3791	3446	5516	3707	1731
SDHA	281480	2156	2508	2764	2932	1867	2311	2548	2076	2585	1954	2863	2313	2227	1830	2727	3000	2772	2292	2874	2832
SLC2A2	282357	2322	2311	2922	2493	2680	2582	2790	2560	3053	2233	1741	1968	2220	1738	2853	2801	2352	2771	2575	2194
SLC39A14	515437	1834	2200	1651	1569	5232	2710	2505	1881	2855	1759	3867	2106	2432	2477	2735	2647	2589	1707	2265	1909
HMGCS1	407767	2546	2046	316	2622	713	324	1292	2473	2153	3106	1537	5911	4286	334	2515	5138	2735	6376	3307	1512
LPGAT1	541208	2122	3235	2575	2298	2880	2417	2777	2497	2280	2422	2393	2858	2545	1800	2295	2729	2063	2533	2649	1696
LAMP2	529148	2213	2163	2214	2394	2923	2761	2301	1838	3202	1796	1888	2444	2353	2207	3277	3045	2344	2613	2633	1853
RPL27	404137	1869	1880	1870	2136	2728	2436	2662	2345	3449	1755	2549	2250	1856	2671	3368	2745	2137	2825	2757	2464
SMIM14	614774	1540	1755	2144	1898	5498	2836	2265	1794	2960	1471	3395	2014	2209	1968	3369	2481	2210	2014	2746	1780
ABCB4	100336913	2102	1805	2624	2791	3089	1879	2140	1790	2853	1832	2002	2446	2831	1686	3170	3697	2453	2835	3159	2078
RPS21	615178	1887	1705	2207	2107	2890	2565	2312	1895	3144	1695	2692	2036	1736	2917	3609	2827	2508	2892	2494	2245
BEX2	767968	2355	3087	2984	3221	1793	2092	2400	2329	2355	2287	1827	2512	2036	1857	2510	3005	2066	3247	2368	2341
SSR1	529312	1946	1792	1929	2114	4352	1995	2809	1719	2725	1605	4203	1956	2296	2446	2856	2249	3037	2429	2433	1648
CYP1A1	282870	2026	4668	1725	2754	795	2144	3782	3622	1863	2082	771	2871	3522	427	1947	3511	2005	4426	1990	1402
DDX17	514323	2379	2185	2735	2630	2294	2204	2544	2108	2609	2104	1704	2278	2377	2583	2675	3046	2632	2707	2716	1658
APOA4	537301	1091	274	4708	338	325	441	833	160	6999	338	3665	2314	1529	2959	6848	5546	4298	932	5369	618
RPL14	539373	2219	2061	2204	2312	2684	2293	2600	2066	3172	1833	2396	1942	1864	2739	3023	2770	2535	2847	2129	2000
MAOB	338445	2350	2873	2607	3108	1570	2320	2850	2592	2506	2287	1574	1978	2871	1684	2286	2681	2619	2203	2796	1819
ANKRD12	534739	2092	2564	2533	2402	3682	2498	2699	2510	2191	2342	2275	1858	2358	1904	2194	2368	2245	2388	2684	1584
FADS2	521822	3362	5040	1423	4117	132	1400	3449	2957	1554	4261	225	3012	2811	91	1674	2066	1707	3257	4172	1492
FMO3	281167	2011	2491	1570	2466	3135	2879	2772	3093	2399	2262	2035	1667	2064	1823	2232	2232	1927	2584	2603	2446
TCN2	281518	2185	2316	2386	2435	2437	2112	2258	2564	2954	2255	1862	2047	2908	1738	3031	2622	2153	2271	2542	2346
ST3GAL1	282351	2323	2599	1979	2912	2475	2517	3261	1961	1863	2160	2805	2369	1991	2517	1831	3299	2015	2912	1480	1668
RPL37	768317	2075	2000	2330	2234	2620	2192	2698	1946	3025	1900	1926	2507	1701	2465	3548	3133	2304	2320	2437	1897
ST13	510494	2168	2517	2625	2816	2063	2285	2408	2098	2959	1865	1669	2075	2428	1759	3115	2665	2238	2981	2342	2002
NBR1	515032	2167	1961	2871	2468	3196	2105	2258	1837	2677	1800	1835	1973	2192	2341	2917	2768	2533	2614	2925	1725
SERPINA10	517172	2445	2181	2103	2045	3897	2041	3193	2054	2332	1630	2932	2153	2486	1900	2381	1534	3385	1986	2579	1946
CHPT1	511291	2421	2930	2033	2567	2124	2523	3248	2483	2525	2152	1824	2303	2520	1371	2597	2535	2397	2680	2593	2083
RPS6	787914	2374	1989	2260	2428	2524	2256	2526	2070	2687	2084	2243	1920	2146	2420	3068	2938	2335	2736	2002	1960
UTRN	534358	1972	1784	3087	2336	2585	1963	2283	1669	2714	2235	1868	2138	2672	2218	3098	2804	2270	2201	3148	1737
ATP5F1B	327675	1926	2110	2347	2165	2636	1900	2267	1512	3584	1555	2236	2639	1687	2331	3516	2683	2716	2631	2688	1686
EPHX2	511716	2180	2351	2225	2381	1819	1830	2607	1877	2961	2017	1917	2281	2828	1334	3000	3197	2227	2922	2504	1953
METTL7B	-	2018	2422	2578	3002	3697	2195	2371	2169	2403	1974	1433	2151	2072	2117	2551	3161	2665	2860	2298	1262
PRDX6	282438	2380	2556	2137	2642	1454	2149	2669	2509	2970	2151	1339	2058	2587	1883	3099	2546	2668	2531	3053	1898
HIST2H2BE	-	1937	2131	2598	1988	2152	1773	2827	2219	2488	2065	2040	2040	3361	2049	2828	2083	1873	2608	2478	2150
CDV3	504871	2010	1883	2224	2273	2877	2062	2448	1649	2581	1860	2433	2072	2405	2047	2801	2763	2204	2308	2458	1844
GAMT	515270	2147	2493	2138	2904	1337	2092	2312	2265	2610	2385	1019	2112	2689	1769	2624	2469	2603	2518	2664	1900
RPL22	616065	1924	2078	2080	1936	2605	2420	2538	1867	2689	1871	2073	1938	2070	2291	3110	2704	2075	2450	2395	1567
SRRM1	784123	2113	2178	2872	2622	2593	2085	2425	1944	2669	2023	1969	1802	2208	1928	2570	2435	2102	2261	2345	1803
LDHB	281275	1520	751	1257	1682	2106	1524	1457	815	3750	1121	3476	1788	2346	3221	3916	3120	2324	2405	4395	2493
AQP8	450206	2325	2350	2962	2585	1471	2143	2479	2619	2261	2629	1669	1989	1981	1622	2259	2433	1807	2416	2489	2319
LOC790886	790886	2005	1630	3141	2818	3862	2665	2015	2542	1989	1614	3042	1286	1438	2236	2082	2226	1265	1783	2545	2054
RPS15	514569	1912	1613	1816	1927	2840	2230	2000	2261	2750	1723	2263	1796	1821	2347	3129	2480	2389	2667	2468	2198
IGFBP3	282261	1929	2536	2937	2272	1285	2787	3781	2903	1269	2704	1582	1808	2369	1889	1184	2043	2068	2542	1773	2183
CLTC	281080	1580	1918	2525	2377	3136	1910	2804	1690	2687	1712	2678	1741	2315	1899	2664	2405	2445	2348	2330	1497
RPS13	535668	1662	1833	2152	2025	2919	2163	2510	2079	2837	1804	2218	1957	1695	2296	2855	2517	2193	2283	2228	2031
TMSB10	282385	2239	1804	2105	1818	2201	2246	2554	1573	1828	1574	2166	1685	1930	3684	1979	2857	2715	2634	2025	2265
ATP5F1A	282578	1601	2052	1649	2145	2355	1788	2251	1700	3088	1619	2439	2440	1700	1911	3110	2822	2270	2739	2595	1890
HAGH	509274	1855	2559	2387	1981	2134	1929	2494	2159	2232	1941	2219	2198	1907	1783	2557	2894	1815	2687	2212	2058
STOM	100125834	2238	2231	2357	2578	1239	2228	2599	2407	2098	2491	860	2112	2045	1719	2365	2605	2296	2737	2383	1875
UPB1	504557	2174	2988	2948	3137	1801	1487	1997	1786	2404	2235	1688	1856	2420	2431	2486	2177	1664	2234	1807	2471
SQLE	526535	2096	1833	235	2333	909	483	1344	1904	2684	2540	1353	4404	3746	402	2649	3751	2892	4853	3295	1432
PRRC2C	505359	2081	1934	2861	2436	2763	2028	2186	2029	2204	1864	2084	1809	2410	1852	1969	2724	2183	2073	2184	1791
C4A	280678	2488	1537	1354	2192	2965	2611	2609	2365	2462	1718	1320	1750	2013	1628	2172	2139	2561	1877	2611	2197
MIA3	509133	1970	2208	2223	2132	2696	1699	2027	1857	2371	1436	2545	2317	2010	2354	2535	2396	2386	2526	2278	1300
CD14	281048	1868	2082	3341	2853	2363	2650	2471	2096	1329	2579	2449	1600	1785	1466	1319	1955	2072	1918	1625	2549
APOA1	281631	597	290	2900	797	1063	689	796	524	3853	1279	3337	1707	1457	3428	3787	4235	1702	2411	3281	6169
RPL3	282688	1441	1539	2027	1601	3052	1806	1731	1689	3021	1401	2397	1900	1676	3082	3115	2863	1992	2516	2238	1804
ATF4	509107	1749	1711	1700	2408	3494	2026	2131	1460	2242	1516	2303	2331	1686	1742	2298	2664	2406	2305	2225	2056
BRI3	615390	2380	2297	2467	2458	2532	2198	2005	1519	2646	1631	2028	2375	1642	1943	2713	2262	2249	2500	2360	1638
LOC781988	781988	1821	2244	1734	1851	1551	1702	2897	2574	2421	1638	1270	2019	2477	1860	2492	2368	2002	3203	2453	1631
SMARCA2	540904	2217	1883	2571	2708	1996	2055	2156	2047	1862	2134	1477	1645	1995	1767	1909	1970	2084	2335	2458	2505
ROCK1	785911	1692	1711	2032	2217	2597	1966	2067	1774	2515	1455	2104	1909	2371	1640	2686	2675	2220	2115	2386	1557
QDPR	618084	2452	2860	2453	2489	1264	1770	3184	2225	1567	1814	1706	2506	2772	1047	1451	2250	2319	2644	1631	1269
LMAN1	511649	1906	1878	1908	1924	2849	2240	2237	1700	1989	1712	2539	1960	1728	1920	2213	2197	2013	2188	2254	1792
CDO1	514462	1824	2013	1697	1930	2037	2242	2046	2017	2940	1833	1189	2252	2583	1182	2936	2411	1944	2158	2316	1578
MYL6	281341	1664	1758	1911	1995	2999	1891	2308	1606	2359	1637	2369	1842	1650	2100	2284	2246	2195	2694	1966	1914
RPS25	282052	1764	1944	1698	1861	2326	1949	2515	1725	2873	1753	2099	1846	1563	2282	2742	2763	2244	2264	2065	1727
SLC22A9	508494	1674	2049	1673	1688	2208	2359	2132	2675	3062	1647	1278	1269	2873	696	3440	2142	1424	2214	2697	1473
MAT1A	541078	1571	2073	1487	2239	2125	1701	2198	2147	2676	1484	1231	2176	2408	2269	2696	2104	1939	2643	2592	1391
LOC785762	785762	1381	3004	934	2713	972	1486	2014	1523	2867	2552	667	3223	3784	634	2837	1977	1357	2615	2337	2363
SHMT1	509002	1648	2115	737	998	1838	1999	2598	1494	3984	1679	1677	2517	2091	2085	3783	3035	1705	2123	2974	1195
LOC515551	-	1782	1845	1951	1465	2317	1861	1656	1682	3193	1444	963	2436	2367	1081	3602	2084	2279	1784	3507	1335
TOMM22	510780	1791	1667	1456	1836	1671	1862	2544	1459	2905	1568	1318	1749	2285	1959	3068	3428	2497	2046	2210	1276
SYNE2	540504	2234	2121	2919	2453	1659	2025	2052	2383	1602	2024	1998	1346	2721	1724	1700	2033	1585	2118	1923	1743
RDX	517111	1705	2049	2430	2423	2169	1848	2001	1803	2256	1704	1851	1605	2138	1610	2398	2332	2306	2125	2205	1430
GOLGB1	532923	1841	1791	1880	2076	3757	1686	1924	1665	1766	1613	3535	1653	1698	2350	2025	1852	2115	1879	1818	1536
CTSZ	404187	1206	1746	3204	2085	2426	2337	1947	1989	1806	1785	1278	1700	2299	1798	1787	2608	1990	2562	1234	2017
SLC25A15	532560	1357	2637	1836	2117	1488	1364	2413	1997	2783	1995	1154	1810	3166	808	3013	2528	2090	2259	2286	1525
C23H6orf106	-	2012	1951	2086	2293	1811	1880	2346	1778	2056	1889	1444	1898	2116	1625	1806	2590	2027	2571	2151	1782
C8G	517356	1686	1702	2177	1935	1917	2185	2168	1891	2443	1544	1285	1733	1657	1560	2584	2344	2101	2304	2650	1786
EIF3A	506564	1770	1578	1986	2125	2522	1805	2077	1548	2272	1596	2420	1639	2089	1794	2475	2655	2138	1997	1960	1581
BRD4	614048	1958	1728	2425	2319	2044	1538	2045	1694	1824	1741	1851	1832	2539	2089	1957	2442	2071	2200	2231	1645
MORF4L1	614390	1726	1712	1558	1904	2603	1963	1966	1646	2287	1541	2258	1926	1761	1970	2416	2053	2195	2328	2142	1491
CES2	505928	2282	1815	2381	2886	1450	2317	2099	1972	1734	2293	1477	1352	1688	1211	1857	2071	1956	1687	2099	2120
ATRX	514473	1861	1954	2417	1886	2068	1974	2532	1982	1983	1672	1858	1370	2340	1470	1941	2124	1731	2383	2058	1400
LOC784417	-	1400	1939	2684	2507	1131	1365	1900	1926	2556	1745	533	1957	1782	1350	2613	2665	2010	2531	3527	1475
C2	515440	1689	1507	1726	1988	2588	2091	2117	1752	2394	1702	1305	1726	1684	1563	2434	1837	1863	2171	2417	2291
MYO1B	537282	1529	2032	2105	2048	2308	2100	1904	1844	2131	1723	1622	1807	1769	1307	2030	2477	1894	2030	2122	1890
NFIC	553098	1708	1867	1678	1883	2420	1973	2334	2060	1871	1894	1832	1745	2065	1942	1778	2095	1818	2110	2145	1568
SLC29A1	510932	1915	1536	1329	1833	1851	1911	1918	1440	2622	1832	910	1766	1735	2603	3085	2340	1732	2330	2750	1277
RPL6	511051	1703	1439	2368	1871	2568	1846	1812	1539	2542	1393	1842	1694	1784	2024	2578	2087	2067	1933	2035	1629
GPD1	525042	2036	1956	2486	1867	589	1141	2072	1506	2273	1618	1487	1775	1587	2754	2323	2477	2387	3228	2736	1012
SOD1	281495	1754	2110	1371	1819	1546	2094	2484	1672	2418	1665	1340	2015	2002	1061	2287	2637	1680	2631	2153	1518
CALM2	100297344	1474	2162	2142	2284	2365	1867	2133	1458	2271	1395	1923	1786	1596	1248	2621	2327	2035	2337	1604	1432
AZGP1	508800	1549	2329	1786	1343	5291	1005	1454	1225	2226	1048	3104	2543	2477	2702	2254	996	1455	1616	1478	1435
TMEM123	100300021	1501	1702	1828	1881	2393	1886	2892	1599	2037	1814	1693	1815	1928	1990	2246	1853	1839	1738	2162	1601
AKAP9	767893	1879	2008	2285	2018	2023	1720	2080	1740	1890	1647	1841	1765	2147	1726	2066	2136	1878	2173	2095	1310
MUT	-	1766	2413	1485	1732	1372	2114	2443	1989	2614	1220	1275	1853	1881	1289	2652	2670	1658	2308	2242	1020
RPL11	512745	1509	1549	1790	1801	2164	1778	1909	1492	2634	1192	1928	1527	1660	1590	2902	2285	2131	2024	2380	1850
PCTP	317656	1962	1790	1870	1819	1387	1777	3047	1679	2497	1513	941	1647	2098	1014	2671	2550	1937	2583	1867	1239
SRSF11	513451	1749	1740	2552	1958	2039	1729	2077	1703	1878	1530	1898	1649	2074	1803	1785	2304	1672	2078	2091	1536
ZRANB2	508905	2060	2044	2585	2235	1875	1776	2180	1571	1544	1630	2091	1529	2153	1684	1694	2001	1405	2425	1885	1357
MST1	514667	1628	1691	2013	1869	2623	2012	1836	1952	1856	1585	1954	1656	2232	1513	2037	1826	1814	1717	2112	1514
MIA2	513132	1705	2182	1903	2084	2088	1813	2276	2097	1768	1707	1831	1436	1851	1346	1929	2151	1549	2173	2052	1551
B3GALT1	539027	1268	1366	1815	1637	3103	1934	1953	1556	2169	1055	2350	1592	2034	2101	2121	1803	1895	1565	2464	1440
ApoN	-	1626	1417	1577	1913	1921	1898	2217	2175	2399	1484	1035	1275	2096	994	2550	2165	1880	2044	2729	1711
GULO	286812	1746	1578	2445	2051	1898	1636	2209	1662	1826	1800	962	1937	1933	1745	1939	2025	1826	2092	2367	1683
PNRC2	767836	1373	2338	1011	1350	1976	1900	2746	1257	2538	1568	1522	2000	1711	1998	2797	2355	1441	2075	2014	1056
H3F3A	-	1793	1694	1550	1964	1955	1967	2151	2144	2060	1557	1316	1652	1852	1498	2206	2054	1822	2260	1882	1426
BBOX1	507159	2395	2230	2266	2653	1434	1565	2142	1667	1747	1699	1392	1704	1601	1747	1902	1856	1868	1770	1777	1710
FADS6	523867	1744	1869	1729	1959	1639	2077	2133	1988	1904	2245	1123	1957	1870	1222	1787	1933	1816	2359	1398	1636
ND6	3283888	469	581	609	627	781	637	494	387	918	594	749	725	643	421	1103	1045	445	590	837	521
KIF1C	514928	1734	1884	2748	2320	2108	1893	1891	1506	1631	1779	1424	1738	1761	1222	1760	1949	2080	1954	1905	1213
ATP5MG	515696	1595	1695	2125	1973	2249	1462	1642	1489	2169	1318	2164	1834	1525	1712	2407	2180	1778	2071	1942	1451
ACADVL	282130	1631	1257	1849	1564	1852	1480	1305	1259	2579	1017	2553	2014	1655	1777	2525	2459	2068	2102	2357	1454
CBR1	515946	1801	1909	1481	2110	1112	1340	2077	1378	2443	1358	1046	2225	1889	1089	2505	2689	2061	2414	2013	1934
HAO2	509481	1313	1714	1499	1669	1608	1556	2193	1767	2692	1764	576	2045	2044	1055	2813	2131	2365	1666	2858	1298
ENTPD5	533096	1743	1592	1284	1718	1472	1659	1984	1479	2320	1283	1716	2041	1727	1281	2465	2626	1980	2572	2353	1421
ACSL5	514159	1821	2003	2601	2213	1534	2115	2077	1973	1475	2107	1493	1536	1656	760	1595	2040	1498	2064	2003	1408
ENO1	281141	1499	1841	2233	1943	1931	1861	2050	2003	1792	1621	2268	1693	1567	1054	1901	1776	1648	2114	1629	1699
BCAP31	533949	1777	1741	1259	2011	1402	1859	2231	1780	1805	1802	1508	1871	1396	1032	1655	2526	1959	2159	2139	2121
CHIA	282645	2369	1023	2177	2568	3701	1616	2501	1742	1468	2904	1595	669	988	2894	1494	723	1986	1059	1112	1701
SLC27A2	535727	1531	1744	1311	1649	1022	1305	1978	1556	2999	1355	804	1574	2543	1559	3181	2402	2007	2247	2469	1052
PURA	782746	1652	1634	1861	2053	1976	1452	1974	1456	2198	1580	1481	1542	2036	1526	2348	1994	1644	1938	2109	1565
MGC127055	-	2007	2149	1174	2290	1344	1593	2577	2051	1898	1917	1112	1424	1557	1170	1738	2392	1924	2183	1878	1486
CYB5R3	515773	1754	2091	2149	1980	1545	1605	2169	1720	1641	1970	1444	1667	1495	998	1995	2054	2094	2123	1769	1548
DPYS	509241	1878	1861	1222	1762	1395	1735	2351	2208	1874	1663	1543	1638	1481	1658	1997	1998	1602	2373	1767	1620
FTCD	535816	1747	1723	3130	1693	1358	1736	1705	2370	1828	1671	828	1486	1782	1659	1843	1706	1559	1855	2309	1462
ARPC3	506596	1892	1431	1320	1660	2307	1924	1630	1493	1917	1419	1549	1477	1496	2022	2118	1830	2028	2525	1836	1236
LGALS3BP	531137	1276	1473	2031	1773	2321	1707	1703	1369	1523	1785	1931	1860	1358	2119	1635	1723	1837	1776	2036	2075
EIF5B	532850	1441	1510	2022	1772	2325	1491	1774	1476	2012	1344	2010	1513	2005	1637	1992	2122	1783	2125	1772	1394
MKNK2	538519	1894	2274	1828	2256	987	1671	3045	2230	1223	2212	561	1408	2287	1785	1229	1489	1876	2098	1787	1188
TARS	-	1523	1355	1555	1743	2762	1420	1360	1324	1799	1196	2794	1675	1820	1808	1869	2204	1940	2008	1626	1652
LOC525947	-	2074	1970	2326	1786	1682	2115	2267	2054	1294	2410	965	1694	2006	857	1278	1522	1802	1574	1676	1370
CTSB	281105	1730	1562	1976	1945	1937	1905	1835	1418	1688	1532	1211	1574	1516	1794	1899	2112	2152	2046	1688	1404
CES3	513112	575	1812	3465	1744	872	2973	653	1419	1095	1514	762	2273	2937	1939	1095	3427	750	1542	1279	1700
TM4SF5	511869	1739	1637	1482	1898	1388	1922	1585	1589	2175	1223	1347	1707	1533	1417	2355	2130	1738	2174	2408	1380
DEK	540945	1675	1759	1677	2088	2121	1753	1928	1798	2081	1513	1378	1597	1756	1277	2238	1705	1590	1891	1503	1667
UGDH	281564	1250	2108	1612	1616	2158	1898	1606	1569	2067	1333	1451	1705	1666	759	2254	2450	1749	2225	1857	1502
CPT1A	506812	1398	1433	1436	1806	1939	1556	1511	1198	2400	1344	673	1836	2460	1177	2610	2707	1897	1590	2603	1547
PSMD1	511803	1699	1567	1588	1705	2028	1599	1810	1531	2143	1422	1701	1948	1919	1130	1969	2209	1978	1791	1895	1393
TOLLIP	539480	1480	1301	1898	1998	2617	1484	1491	1082	1823	1256	2274	1555	1437	2547	2131	2058	1832	2148	1488	1236
ALAD	510679	1573	2032	1706	1703	1225	1938	2004	1701	2008	1492	1083	1731	1499	1467	2187	2381	1829	2204	1783	1107
F11	407998	1523	1400	1627	1990	2170	1534	2038	1289	1543	1445	2053	1569	1723	2208	1825	1929	1747	1666	2123	1646
TOP1	534799	1482	1382	1537	1474	3028	1834	1617	1491	2280	1173	1627	1562	1933	1317	2515	1933	1787	1712	1855	1140
HECTD1	536240	1760	1498	1689	1834	1684	1675	1658	1504	2158	1468	1426	1514	1927	1476	2223	2058	1612	1954	2249	1308
TKT	445425	1714	1491	1701	1698	1193	1190	1565	1333	2178	1683	1459	2838	1422	891	2314	2731	1986	2587	1777	2347
RAD21L1	512408	1637	1582	2201	1752	2090	1621	1639	1723	1492	1428	2107	1097	1985	2175	1690	1445	1444	1742	1856	1622
ATP5PD	282710	1338	1581	1610	1679	1863	1567	1872	1599	2133	1309	1667	1469	1401	1479	2328	2253	1726	2216	1711	1541
TMEM254	505854	1574	2063	1619	1990	1613	2101	1748	2571	1440	2087	1224	1864	938	1001	1450	1656	1350	2129	1424	1952
LOC508455	508455	1330	2764	1491	1633	1077	2056	2588	2159	1806	2210	804	1804	1223	1332	1664	1892	1044	1775	1966	1233
HNRNPM	515290	1532	1558	2013	1750	2357	1880	1698	1176	1897	1317	1733	1428	1666	1754	1975	1719	1762	1961	1554	1256
MDH2	281306	1419	1583	1370	1513	1808	1629	1695	1677	1972	1354	2063	1563	1312	1271	2006	2106	2061	2150	1812	1689
SLC6A11	616071	1386	1210	1155	1548	1505	1821	1628	1317	2496	1393	989	1650	2094	1564	2706	2357	1302	1917	2743	1035
NFE2L1	534582	1654	1491	1863	1632	1940	1751	1860	1582	1707	1387	1630	1738	1729	1408	1519	1941	1736	1818	1953	1501
TMEM147	535038	1454	1469	2083	1925	1979	1621	1781	1345	1698	1493	1471	1685	1478	1586	1829	1732	1860	2141	1717	1595
XDH	280960	1271	861	1685	1190	2937	1438	1660	1045	2216	1008	2019	1115	2224	1870	2657	2090	2395	1338	1909	1164
GSTM1	327709	1360	2692	1420	2591	647	1338	2806	2247	2048	1473	560	1056	2358	942	2087	1698	1973	2191	1310	1344
EEF1A1	282220	1715	1938	1319	1989	1731	1600	2169	1523	1965	1255	1557	1413	1444	1274	2047	2204	1596	1983	1760	1376
SET	538444	1544	1482	1623	1854	2167	1658	1741	1370	1810	1345	1683	1310	1681	1515	2093	1891	1766	2097	1690	1474
TAT	533481	1027	2390	1226	1556	2026	1472	1980	1781	2468	1751	1084	1555	1446	1250	2414	1722	1589	1920	2099	1180
LRP1	533894	1588	1428	1395	1526	2416	1722	1923	1677	1628	1425	1599	1544	1529	2011	1738	1762	1559	1895	1798	1477
HAAO	510602	1711	1581	2061	2242	1150	1859	1931	1691	1498	1979	938	1343	2039	1162	1565	1912	1704	1891	1728	1461
PSMC1	506238	1605	1378	1826	1694	1837	1863	1704	1815	1736	1418	1403	1449	1341	1236	1824	1790	1714	2271	2030	1464
ADTRP	613714	1515	1315	1378	1748	2399	1482	1621	1348	2127	1409	1455	1363	1770	1773	2102	2105	1460	1631	2119	1587
MYLK	338037	1378	1700	2085	1681	1627	1436	2304	1726	1720	1204	1400	1474	1931	1649	1644	1606	1899	1837	1972	1440
CELF1	540475	1183	1358	1537	1567	2010	1496	2027	1455	1944	1194	1569	1686	1996	1837	1916	2095	1560	1972	2052	1183
EEF1D	516473	1498	1420	2012	1741	2055	1452	1802	1303	1699	1498	1967	1415	1400	2011	2012	1960	1887	1722	1326	1457
ACAT1	511082	1425	2005	1159	1384	948	1598	1895	1692	2351	1276	1778	1815	1669	1010	2315	2217	1479	1987	2119	1337
CGN1	281068	1882	3757	765	4311	391	1733	4569	3219	285	3079	230	1594	340	315	259	387	2918	1344	318	1568
CTSD	282883	1743	1274	1896	1433	1752	1610	1599	1561	1709	1759	1159	1686	1484	1517	1694	2002	1723	2108	1975	1687
GNAS	281793	1168	1340	1283	1271	1835	1701	1802	1664	2270	1219	2028	1439	1573	1649	2166	2021	1594	1878	1747	1571
44081	-	1295	1892	1606	1847	1697	1739	1837	1636	1590	1501	1756	1299	1545	1462	1756	2065	1618	1845	1829	1358
ECI2	505355	1808	1557	1692	1927	1376	1475	1363	1605	1843	1396	1745	1378	1491	1146	2052	2323	1505	2042	1868	1763
XIST	338325	1488	1803	2686	2247	1998	1481	1833	1733	1167	1514	1774	1428	1508	1927	1147	1791	1408	1553	1957	785
CCNI	504847	1464	1735	1728	1477	1890	1735	1997	1489	1994	1332	1197	1661	1130	1299	2053	2002	1779	1827	1665	1481
RPL9	282884	1466	1546	1204	1398	1868	1542	1963	1398	2258	1385	1538	1571	1419	2085	2089	2220	1548	1718	1642	1122
ABHD14B	615289	1682	1937	1664	1802	934	1798	2044	2179	1480	1673	1074	1171	1821	804	1690	1784	1561	2232	1806	1597
RPS9	533892	1595	998	1901	1454	1842	1744	1611	1504	2239	1396	1151	1146	1465	2016	2230	2191	2043	2275	1975	1610
MORF4L2	538442	1231	1222	1437	1615	2136	1495	1732	850	1997	1062	1803	1628	1566	1678	2378	1921	2212	1917	1796	1204
IFNGR2	514889	1607	1457	1826	1749	1823	1384	1249	1865	2172	1218	1317	1669	1752	1308	2166	1921	1498	2160	1604	1206
LOC100295883	100295883	1446	1592	1924	2134	758	1502	1617	1435	1384	1588	1286	1505	1639	1863	1626	1855	1770	1984	2158	1692
SARAF	515461	1249	1917	1154	1307	2500	1899	2149	1364	1634	1338	2276	1807	1184	1175	1687	1884	1279	2054	1387	1089
LUC7L3	539955	1565	1788	2116	1862	1477	1282	2048	1465	1715	1424	1445	1534	1858	1340	1638	1976	1574	2004	1770	1061
EIF2S2	520094	1281	1336	1745	1706	2555	1667	1342	1266	1753	1367	2045	1663	1218	1453	1986	2007	1780	1439	1537	1371
HADHA	281810	1543	1243	1851	1537	1245	1269	1449	1138	2342	1401	1561	1363	1772	1233	2752	2378	1646	1691	2068	1336
RPL35A	506768	1400	1276	1283	1480	1809	1557	1619	1421	2222	1132	1579	1226	1439	1967	2211	2379	1583	1937	1597	1332
DUSP6	515310	1373	1698	1531	1136	1984	1774	1179	1199	1824	1488	1486	1320	1741	1464	1742	2220	1838	2780	1582	846
PPIG	783720	1374	1527	2022	1853	1798	1613	1883	1417	1588	1297	1553	1300	1823	1281	1864	2063	1552	1743	1495	1236
DST	535297	1840	1569	2449	2083	1222	1579	1907	1823	1208	1693	1573	1193	1836	1039	1235	1664	1515	1738	1702	1402
ASPH	286771	1439	1565	1789	2190	1803	1218	1653	1219	1858	1419	1890	1868	1837	1413	1997	1365	1689	1380	1653	1609
GPC3	615239	1779	905	1361	1106	925	367	3612	245	2547	455	3420	1071	4329	1496	2533	882	2864	770	1757	952
RPL12	404133	1391	1040	1547	1596	1624	1387	1863	1054	1792	1402	1908	1177	1140	2491	1830	2103	1945	1333	1610	2101
UQCRC1	282393	1309	1316	1564	1652	1627	1334	1357	1663	1799	1262	1957	1415	1609	1199	2120	1686	1889	1821	1868	1919
FDFT1	281767	1536	1292	573	1846	981	572	1309	1364	2050	1535	1165	2677	1977	650	1989	2871	2303	2643	2361	1335
PPP2R5A	533788	1666	1696	2107	1837	1272	1319	2061	1618	1426	1467	1160	1508	1918	1206	1653	1885	1453	1940	1812	1221
ALAS1	534286	1470	1762	1255	1410	1211	1512	3677	1444	1346	1488	895	1626	1250	1282	1598	1928	2232	1874	1220	1553
ECI1	535174	1766	1724	1221	1765	959	1578	1645	1723	1820	1558	1027	1677	1381	1352	1956	1863	1618	1824	2020	1446
ALDH8A1	513537	1473	1828	1254	1713	1636	1772	2046	1661	1572	1495	1266	1326	1540	1309	1584	1733	1504	1618	1853	1529
TMEM97	511378	1217	1734	1340	1794	1342	1444	1395	1349	1629	1668	1775	2213	1191	712	1549	2344	1324	2470	1811	1496
UQCRQ	286885	1183	1644	1498	1466	1567	1381	1545	1189	1906	1249	2091	1805	1112	1727	2081	1821	1599	1965	1540	1424
HNRNPK	528135	1323	1591	1528	1514	2126	1586	1670	1129	1853	1122	1585	1472	1459	1486	1937	1959	1471	1904	1640	1131
PCYOX1	100125835	1374	1284	2208	1797	1059	1548	2025	1498	1970	1250	954	1225	1995	824	1881	1672	1747	1795	2233	1165
HNRNPDL	534770	1751	1581	1684	1524	2088	1267	1879	1570	1857	1302	1285	1265	1466	1150	1798	2078	1654	1938	1608	1005
ATP5IF1	327699	1291	1476	1603	1576	1568	1304	1786	1430	2040	1413	1455	1521	1376	1547	2036	1934	1713	1740	1483	1314
GCGR	515433	1613	1052	1798	1745	1923	1401	1498	1203	1848	1171	1209	1573	1640	1396	1708	1927	1773	1482	2138	1380
PRKAR2A	100139910	1380	1262	1255	1525	1661	1359	1652	1048	2028	1145	1509	1239	2192	1279	2165	1997	1768	1632	1948	1446
LOC100297676	-	1805	1300	1728	1144	1762	1658	1511	1749	1208	1423	2279	1293	1265	1721	1262	1700	1195	2172	1602	1379
ID2	505025	1869	1335	1686	1550	1266	1194	1509	1165	1892	1345	1263	1329	1515	1631	1787	2244	1802	2328	1530	1372
TAX1BP1	535589	1392	1451	1742	1688	2121	1747	1749	1396	1615	988	1499	1186	1843	1443	1714	1690	1606	1536	1467	1019
APOA5	538914	1186	1036	1820	1782	901	1306	1174	1062	2161	1129	1263	1433	1827	1210	2215	2349	1968	1835	2113	1560
ATP5MC3	540176	1161	1802	1245	1394	1652	1231	1686	1047	2157	1036	2066	1797	1316	1344	2373	1589	1564	1976	1911	1020
SLC38A4	527476	929	1530	766	790	1487	1545	2056	1477	2774	1047	1369	1434	1785	1444	2752	1671	1163	1890	1984	1129
EDF1	515380	1185	1436	1558	1323	1681	1265	1683	1465	1790	1358	1455	1510	1564	1213	1653	1922	1959	2005	1860	1411
TRPM8	541151	1498	2122	1182	2156	1128	1233	1969	1590	1476	1496	1045	1535	978	1312	1660	2086	1571	2039	1685	1513
LAP3	781648	1917	1279	866	1481	1386	2091	1558	1873	1516	1108	1335	1455	967	1162	1535	2042	1698	1830	1842	1318
TBL1X	515972	1550	1470	2070	1814	1560	1608	1877	1632	1266	1391	1399	1128	1879	1429	1375	1500	1481	1614	1472	1177
ATP5MC2	337887	1298	1634	1476	1504	1574	1329	1389	1219	2154	1280	1097	1501	1001	1321	2548	2032	1486	1966	1671	1427
ZKSCAN1	100140434	1549	1236	2263	1595	2096	1276	1692	1252	1772	1296	1177	1331	1340	1420	1803	1902	1545	1516	1694	1061
43892	-	1373	1795	1040	2002	1092	1049	2397	2026	1783	1949	954	1426	1562	905	1708	1155	1651	2328	1239	1389
TPM3	497019	1540	1402	1817	1834	1963	1505	1696	1450	1285	1482	1816	1161	1442	1277	1435	1468	1561	1436	1247	1414
YY1	534353	1460	1539	1544	1720	1690	1425	1728	1071	1746	1057	1435	1132	1645	1332	1686	1940	1673	1657	1559	1231
HNRNPH1	541202	1445	1406	1905	1523	1748	1322	1576	1379	1590	1221	1204	1139	1875	1296	1799	2020	1774	1725	1564	824
PGRMC1	317706	1302	1899	1476	1506	1047	1501	1944	1615	1695	1503	562	1440	1852	1020	1685	1854	1045	2170	1918	1026
TM4SF4	507646	1170	1726	1474	1487	1779	1470	1936	1634	1520	1489	1183	1418	1317	1439	1590	1730	1408	2132	1440	748
LARP1	505690	1437	1364	1814	1961	1688	1044	1487	1229	1442	1535	1427	1425	1590	1255	1508	1770	1712	1821	1766	1177
TBX3	781063	1383	1154	1491	1420	2274	1893	1541	1100	1614	1364	939	1339	1638	1223	1520	1741	1731	1604	1630	935
CAST	281039	1488	1316	1582	1366	1902	1277	1621	1561	2028	1534	816	1132	1487	1241	2230	1502	1428	1581	1690	1320
LOC514257	514257	1624	1865	1112	1904	2023	1431	1565	1962	1100	1830	1232	1450	1289	881	1109	1295	1244	1579	1717	1711
SUCLG1	509983	1170	1422	1318	1553	1569	1098	1536	1276	1756	1275	2513	1438	1354	1208	1853	1530	1789	1619	1572	1353
LAPTM4B	404155	1091	1567	1103	1233	1797	1481	1709	1043	1962	1158	1983	1824	1266	2018	1944	1715	1128	1518	1521	747
POMP	510314	1227	1459	1750	1485	1792	1429	1433	1194	1702	1204	1459	1665	1300	1076	1775	1570	1646	1867	1570	1187
UBXN4	536181	1294	1416	1211	1607	1964	1353	1402	1281	1632	1119	1650	1511	1556	1256	1866	1720	1450	1579	1640	1234
HOOK3	524648	1638	1427	1904	1563	1329	1040	1319	1672	1503	1282	1543	1419	1476	1482	1707	1529	1221	1966	2040	835
FAM120A	507997	1133	1437	1304	1385	1724	1264	1560	989	1742	1022	1933	1451	1391	1254	1879	1933	1639	1666	1681	1260
ALDH3A2	513967	1362	1368	1277	1636	1807	1244	1421	1189	1721	1122	1265	1429	1455	1338	1911	1666	1418	1613	1808	1610
BLVRB	281650	1338	1457	1504	1913	1485	1229	1542	1038	1736	1275	1264	1705	1175	544	1909	1888	1549	1867	1416	1805
NNT	280878	1467	1765	1932	1756	1726	1492	1700	1639	1301	1226	1083	1770	1050	1099	1424	1335	1484	1314	1861	950
MRPL23	508825	1254	1037	1266	1331	1114	1268	1819	1670	1937	1552	436	1376	1520	493	1872	2024	1460	2378	2395	1277
FDX1	281157	1090	1505	1681	1593	1389	1174	1409	1266	1846	1198	1276	1396	1632	799	2051	1783	1438	1818	1741	1467
ATP5MF	506492	1142	1205	1276	1257	1798	1133	1453	1286	1776	907	2069	1527	1292	1572	2016	1432	1586	1783	1680	1363
PICALM	513579	1259	1232	1162	1286	1615	1350	1569	955	2061	1274	1019	1463	1639	1455	2022	1994	1482	1443	1817	1056
CTSS	327711	1957	1157	1721	1247	1460	1356	1418	1056	1225	1176	1248	1120	1069	2099	1402	1845	1703	1972	1417	1481
CIDEB	528834	1313	1290	1191	1443	1356	1290	1397	1351	2086	1156	1393	1271	1329	1873	2185	1888	1510	1798	2009	910
CREG1	530908	1536	1387	1208	1596	1323	1616	1764	1409	1639	1142	1121	1377	1362	1107	1474	1893	1278	1647	1740	1183
EIF3J	539052	1033	1495	1111	1309	2317	1336	1420	1172	1896	1011	1789	1382	1250	1104	2081	1628	1239	1903	1651	920
ZADH2	-	1264	1789	1009	1666	1651	1663	1662	1331	1376	1122	1562	1405	991	995	1368	1934	1494	1613	1471	1281
KDELR1	618184	1269	1081	1206	1036	1715	1442	1717	1182	1655	1241	1558	1442	1293	1464	1772	1662	1666	1641	1522	1292
MGLL	505290	1610	903	919	1343	1161	826	1228	789	2434	842	947	1465	1394	2025	2531	2360	1939	1637	2233	843
RHOBTB3	530930	1174	1057	1474	1153	1467	1182	1621	1169	2199	1077	1094	1309	1647	1733	2222	1377	1616	1807	1780	887
PROS1	282006	1363	1449	904	1361	1547	1692	2111	1693	1586	1629	1042	1238	1583	1179	1529	1244	1122	1523	1724	1033
ABLIM1	504968	1413	1350	2038	1586	1404	1465	1555	1623	1266	1301	1188	1143	1541	1139	1324	1616	1436	1563	1702	1112
RPS16	506297	1372	1093	1490	1321	1851	1319	1317	1286	1935	1087	1442	1240	997	2237	1785	1478	1415	1709	1335	1162
GALM	616676	1636	1521	1125	1311	891	1278	1989	1464	1530	1129	1037	1539	1307	721	1746	1845	1766	1760	1799	1399
FBXO21	617252	1688	1593	1321	1517	1124	1184	1845	1053	1366	1195	1313	1599	1375	1260	1256	2034	1665	1780	1406	1245
HNRNPF	506917	1122	1574	697	931	1898	1542	1846	1319	1835	1317	1215	1557	1204	1486	1868	1851	1044	1701	1730	670
DPYD	281124	1179	1319	1043	1254	1593	1517	1598	1532	1580	1082	1298	1072	1589	1108	1865	1705	1614	1388	2041	1057
CD5L	528593	1792	1141	1730	1537	1576	1287	1829	1155	1069	1028	1216	954	1945	1748	1191	1931	1734	1366	1113	1274
PPDPF	506990	1281	1298	1642	1672	1304	984	1198	996	1816	1087	1180	1228	1434	1986	1963	1756	1724	1677	1408	1250
QSOX1	522986	1537	1547	1434	1911	1528	1680	1895	1657	815	1812	1085	1053	1261	1858	808	1290	1281	993	1215	1159
ARPC2	540838	1452	1384	1587	1417	1500	1432	1665	1309	1053	1297	1565	1291	1339	1298	1211	1642	1512	1580	1369	1149
PNP	493724	999	1338	1301	1296	2121	1475	1559	1271	1980	1063	980	968	1152	1256	2022	1651	1551	1337	1803	849
SEC11C	504842	1306	1243	1201	1258	2782	1355	1728	833	1217	891	3099	1365	996	1210	1331	1264	1358	1250	1301	1093
LEAP2	282270	1487	1194	1494	1527	1004	1056	1495	1248	1888	908	1634	1310	975	1883	1943	1588	1287	1678	1497	1277
RNF10	520757	1189	1342	1566	1488	1654	1339	1438	1312	1328	1141	1671	1323	1456	1118	1369	1637	1436	1513	1375	1348
LOC511161	-	1131	1193	1242	1335	3154	1923	1429	1372	1120	1145	2780	573	1366	1791	1172	1356	908	566	1155	665
CKAP4	515784	538	403	549	1321	3808	631	893	694	2036	648	2131	1171	1802	2410	2335	981	1444	1249	2070	1414
CSDE1	513993	1370	1465	1358	1763	1852	1408	1573	901	1323	1227	1632	1220	1276	1099	1410	1522	1470	1510	1413	951
SERPINA11	538280	1139	1048	1867	1338	1374	1285	1245	1196	1261	1309	1715	1111	1582	1581	1424	1562	1299	1652	1609	1259
BTG1	281032	1390	1226	1862	1301	1792	1472	1031	1375	1480	1219	1667	1111	1121	1442	1636	995	1357	1503	1601	1077
ATP6V0C	550622	1337	1246	1531	1443	1908	1257	1584	1052	1563	1055	1568	1270	1240	1500	1473	1440	1605	1381	1371	964
QPRT	614254	1810	1250	981	1528	1359	749	1246	1335	1925	1420	1421	1638	1113	1424	1974	852	1300	1676	1741	1479
ANP32B	509685	1398	1130	1308	1494	1248	1176	1464	1134	1969	1054	1161	945	1291	1272	2008	1792	1353	1709	1516	1333
AP2B1	282183	1501	1214	1788	1512	1828	1344	1224	1027	1447	1360	1222	1229	984	1432	1354	1269	1424	1393	1431	1568
NCOR1	507663	1376	1259	1592	1490	1817	1210	1543	1079	1413	1251	1419	1278	1562	1127	1447	1438	1374	1403	1582	1013
A1CF	100336715	1446	1718	1567	1392	1358	1551	1830	1308	1044	1353	1371	1285	1473	1149	976	1702	961	1599	1158	1057
TXNIP	506790	1216	807	1080	867	1189	1347	1604	993	1815	988	1025	1175	1344	1175	1925	2050	1904	1768	2290	917
LAPTM4A	404135	1063	1242	1039	1275	1881	1546	1534	1265	1519	1121	1148	1361	1113	1268	1808	1568	1306	1704	1617	887
CGNL1	517509	1356	1176	2043	1876	1782	1463	1586	1165	1364	1200	950	1056	1257	1010	1418	1481	1429	1410	1168	1145
RPN1	507939	869	925	1377	1370	2746	1231	1608	951	1320	1036	2612	1106	1162	1309	1480	1220	1390	1479	1234	1123
LOC528040	528040	1523	1158	2024	1290	1715	1467	1479	1516	1361	1071	1201	1220	1205	1068	1547	1276	1475	1131	1558	951
OS9	504832	1493	1432	1504	1648	1462	1339	1556	1333	1407	1432	1087	1235	1237	1041	1237	1321	1357	1443	1342	1411
MSRA	281312	1223	1953	1320	1449	741	1233	1517	1351	1702	1266	1003	1584	1274	1079	1673	1774	1201	1547	1498	1018
MAN1A1	530027	1446	1374	1720	1285	1669	1563	1498	1429	1335	1098	1345	1131	1220	1144	1245	1499	1321	1442	1172	1140
JMJD1C	781067	1426	1505	1882	1635	1170	1339	1255	1557	1223	1219	1298	1248	1519	1024	1229	1369	1281	1471	1539	1048
GSTT2	516190	955	1951	666	1223	365	954	1132	1530	1774	1250	1120	1188	1647	1230	1728	2083	1424	1921	1903	1546
FBXO9	511798	1613	1197	1459	1871	1306	1292	1655	1452	1225	875	1363	1300	1429	1314	1247	1489	1358	1297	1391	1075
METAP2	404150	1175	1102	1648	1322	1897	1205	1516	1011	1463	1219	1260	1178	1495	1041	1689	1550	1544	1337	1425	1222
KMT2E	539121	1454	1411	1786	1457	1393	1195	1834	1316	1140	1197	1167	1133	1557	1189	1130	1919	1273	1568	1216	893
FAM149A	512887	1278	1372	1631	1801	1002	1306	1603	1605	1257	1256	1120	1092	1281	1085	1198	1313	1475	1842	1625	988
UGP2	281565	959	908	1614	1264	1921	1393	1348	1029	2190	897	1404	1169	1111	1750	2215	1513	1147	1195	1884	1130
RBM25	540258	1233	1379	2144	1521	1657	1206	1648	1240	1238	1110	1459	1025	1392	1092	1194	1729	1179	1441	1381	940
PTPRF	512072	1192	1126	2022	1646	2068	1520	1350	983	1160	1295	1437	1052	1098	1462	1293	1378	1209	1031	1261	1263
HSDL2	404131	1154	909	985	927	993	1043	1034	980	2470	747	1057	1602	1830	982	2570	2083	1444	1528	1952	960
MSMO1	504481	1017	1377	443	980	538	836	901	1249	1925	1169	621	2695	1775	324	1924	2327	1024	3442	2096	770
DYNC1I2	526329	1167	1376	1905	1666	1576	1204	1221	991	1440	1206	1191	1230	1298	1048	1522	1558	1320	1591	1388	1162
VKORC1	445422	1156	1238	1287	1353	1625	1385	1586	1447	1574	992	1110	1215	1182	1127	1612	1362	1291	1982	1324	1005
RAB14	539180	1282	1049	1131	1242	1566	1336	1424	1151	1697	1220	1189	937	1267	1444	1809	1851	1321	1352	1463	1134
ENPP1	615535	1223	1557	1609	1496	1611	1276	1686	1297	1222	1240	1257	1190	1559	1573	1045	1071	1202	1345	1367	1124
HSPE1	281833	1124	1490	1065	1285	1336	1439	1229	1004	1698	971	1319	1721	861	1387	1949	1637	1050	1880	1387	847
SWAP70	533720	1392	1503	1391	1872	1121	1187	1725	1571	1465	1254	1145	1054	1251	998	1395	1402	1242	1508	1177	1187
RXRA	507554	1208	1378	1648	1481	1294	1293	1418	1227	1153	1183	1050	1256	1436	1107	1162	1517	1418	1680	1346	1454
RBBP6	282034	1253	1245	1540	1327	1663	1191	1444	1304	1417	1123	1334	1088	1314	1304	1666	1237	1371	1513	1634	820
PDK4	507367	705	884	790	950	817	954	1119	683	4479	859	258	1289	1556	906	4285	933	1265	1312	2263	665
COA3	539832	1220	1196	1284	1366	1387	1315	1362	1116	1519	1169	1342	1314	1232	1075	1531	1258	1556	1873	1466	1013
BZW1	506562	1161	1381	1282	1230	1719	1387	1295	1152	1444	911	1795	1078	1184	1271	1268	1659	1309	1595	1407	979
PA2G4	540272	1024	1069	1429	1329	2015	1143	1282	942	1644	868	1484	1150	1247	1374	1740	1599	1522	1384	1389	1096
TBCA	327683	1223	1348	1298	1201	986	1374	1667	1635	1542	1293	1067	1060	1363	754	1428	1681	1243	1655	1492	1049
RBM39	508722	1123	1116	1597	1574	1389	1290	1587	1097	1255	997	1121	1262	1546	1234	1571	1530	1269	1454	1363	1067
IGF2R	281849	1159	1197	1674	1339	1576	1215	1335	981	1341	1124	1201	1360	2036	1431	1356	1445	969	1321	1241	1117
RPL36AL	613592	1064	1292	1177	1264	1772	1068	1279	968	1799	902	1559	1386	1054	1306	1689	1462	1486	1609	1301	1094
LOC100298868	-	1055	1819	1493	1802	1490	1659	935	1493	1169	1738	610	1279	707	917	1207	1529	938	1732	906	1451
HAMP	512301	1349	698	774	409	1240	831	454	512	1358	977	1931	1771	1147	3836	1374	4369	856	1282	544	1019
HMGB1	282691	1279	1314	1345	1568	1336	1226	1595	996	1648	1063	1212	1154	1167	1248	1714	1403	1488	1161	1214	1139
CYP4V2	510156	1016	1880	1002	1284	1042	1283	1998	1465	1303	1161	995	1171	1422	1315	1443	1434	1164	1657	1254	911
GSTT1	517724	1889	1050	797	936	434	1111	1383	1298	1440	1249	1150	906	2178	627	1514	1956	1474	2040	1797	1142
DCN	280760	968	1216	1568	1433	1347	1511	1710	1529	1290	1244	926	833	1395	902	1257	1564	1281	1532	1135	1316
COX5B	287012	964	1316	1211	1009	1505	1308	1213	983	1838	918	1491	1385	882	1536	1781	1331	1220	1866	1486	895
LOC784007	784007	1332	1255	1334	1346	1181	1310	1672	1386	1370	1414	692	887	1458	1421	1396	1638	909	1584	1778	760
ACTN4	522269	1099	1205	1111	1138	1333	1362	1438	1094	1435	1088	1178	1327	1078	1594	1388	1723	1321	1643	1465	1026
EEF1G	326581	1173	967	1195	1190	1772	1267	1426	1207	1457	1189	1256	1057	1123	1612	1707	1310	1475	1382	1256	1102
PCBP2	540653	1240	1208	1228	1256	1422	1349	1325	1421	1628	1176	1157	1196	1244	965	1625	1324	1266	1449	1379	1103
ATXN7L3B	777786	1082	925	1363	1383	1840	1247	1397	1082	1424	1070	1037	1265	1166	1256	1546	1596	1526	1348	1451	1050
ALDH5A1	532724	1112	1200	1549	1247	1021	1092	1666	1399	1420	1223	1179	939	1594	851	1368	1524	1461	1653	1426	1262
CPED1	617867	955	1196	1205	1319	2482	1258	1077	1473	1601	1090	934	1200	1235	968	1805	1230	1073	1492	1340	1071
HNRNPD	527471	1194	1204	1298	1429	1860	1275	1635	1198	1290	1194	1418	1069	1048	962	1425	1503	1305	1485	1233	944
IFI27	507138	2946	177	596	894	1259	390	2063	627	921	979	684	269	374	2410	1070	388	2956	5960	354	1507
ATOX1	613998	1391	1168	1052	1289	1702	1659	1746	1136	1158	1005	1259	1037	1008	893	1378	1473	1587	1351	1278	978
ANG2	783907	1179	1903	331	1556	1037	1494	1341	1726	1355	716	932	1517	1352	573	1382	1370	1560	2860	953	569
RPL30	513031	1056	1183	861	977	1560	1534	1448	1215	1597	1154	1385	1350	1007	1517	1703	1596	1032	1364	1230	815
CLUH	531049	1021	1105	1200	1093	1654	1258	1126	1057	1889	1092	1033	1338	1381	1110	1936	1494	1313	1281	1653	799
CLINT1	538540	1115	1255	1389	1262	1596	999	1596	1064	1485	1024	1458	1132	1217	1280	1503	1445	1725	1148	1544	811
PSMD11	513461	1107	1591	975	1110	1476	1292	1570	1105	1439	1109	1132	1437	1197	1008	1612	1573	1082	1591	1304	937
U2AF1	512680	1153	1453	1205	1292	1719	969	1407	1126	1569	1050	1385	1392	1515	844	1548	1601	1289	1440	1198	748
TMCO1	614715	1142	1156	1546	1417	1808	1179	1085	1113	1335	1040	1585	1022	1138	1021	1589	1348	1293	1454	1161	1203
RPS20	513222	1208	929	1043	1122	1415	1208	1352	1119	1918	983	1097	1041	844	1779	1820	1556	1232	1619	1324	996
HUWE1	511826	1275	1167	1599	1453	1426	1190	1334	1270	1230	1023	1445	1127	1224	1228	1185	1470	1164	1452	1206	1117
SRPRA	281504	905	1040	1244	1014	2813	1141	1004	672	1505	794	2270	1178	1078	1048	1511	1405	1754	1511	1407	946
ACTG1	404122	1137	1224	1045	1079	1984	1256	1203	1136	1227	997	2263	1240	891	983	1244	1640	1392	1116	1636	729
THRAP3	505228	1129	1032	1507	1260	1724	1231	1197	1142	1422	989	1365	1138	1220	1275	1489	1288	1079	1441	1339	1180
SEPHS2	512060	1633	1776	1380	929	1551	552	810	1131	2016	1119	1407	2026	1810	534	2143	750	702	1382	1337	1082
SNX9	506218	1130	1495	1891	1463	1039	1331	1083	1214	1299	1201	738	1500	1173	1053	1204	1502	974	1361	1416	1117
PNISR	768209	1091	1342	2093	1577	1106	1077	1597	1314	938	1186	1102	1059	1485	891	1139	1524	1063	1545	1432	866
ZC3HAV1	614589	1193	1133	1202	1143	2515	1107	1448	968	1287	1029	1364	1152	1035	1256	1385	1387	1256	1357	1091	1058
PIK3R1	282307	1184	1419	1560	1796	1134	1372	1922	1199	653	1213	1611	1106	973	964	696	1988	1395	1215	857	846
RPL10A	533310	1005	880	1146	1092	1808	1113	1178	884	1929	906	1446	963	1046	1579	1921	1521	1186	1320	1299	1114
PARK7	511268	1234	1320	1311	1493	1415	993	1056	884	1427	1078	1557	1427	945	1317	1505	1408	1354	1518	1263	948
RNF152	100300634	1154	1317	1064	1351	896	1263	1559	1251	1431	1127	753	1293	1619	902	1484	1534	1103	1503	1703	829
AFM	508264	1336	1433	1322	1709	1012	974	1254	1422	1043	1515	1328	1391	784	918	1095	942	1281	1610	1510	1531
PCK2	282856	953	1080	1041	1189	1088	974	1136	1053	1640	863	2236	1213	1145	1314	1507	1530	1147	1692	1199	1377
MACF1	506730	1356	1217	1754	1431	1275	1147	1597	1076	1117	1146	834	1240	1671	1013	1172	1495	1234	1162	1431	833
CEBPZ	507575	1087	1111	1271	1370	1516	1102	1234	1119	1659	848	1044	1080	1454	1030	1791	1633	1206	1410	1347	895
PPARA	281992	1509	1372	1599	1191	1101	1392	1718	1192	879	1344	892	1295	1174	1005	816	1620	1064	1378	1255	1050
LAMB3	529939	1140	1202	1323	1441	893	1144	1395	824	1608	1264	1208	1228	769	865	1480	1660	1478	902	1795	1433
FKBP2	538998	777	868	1515	1356	2657	1267	1147	684	1175	824	1902	1030	1221	1255	1198	1184	1234	1159	1056	1355
UROC1	100336419	1096	1384	1472	1257	731	1104	1425	1568	1239	1214	1107	1140	1223	960	1274	1389	1269	1474	1555	1113
STAP2	505456	1322	983	1301	1354	1271	1413	1343	1175	1087	1238	1255	926	1291	797	1289	1135	1258	1543	1421	1244
ARL6IP1	777773	1093	1520	974	1429	951	1237	1460	1060	1686	968	905	1266	1240	910	1553	1628	1372	1308	1293	950
PCBD1	530736	981	1679	1134	1266	1168	1209	1641	1512	1403	1281	862	1216	925	873	1491	1186	1316	1650	1260	767
PPM1K	540329	773	1050	1179	1160	1560	1162	1281	1188	1516	865	1130	971	1606	1368	1842	1362	945	1637	1449	806
SNRPD3	617823	1063	1412	1001	1170	1525	1017	1375	950	1331	1026	1732	1347	927	1384	1664	1431	1253	1417	1121	693
ZFP91	529006	1277	1093	1163	1347	1411	1336	1299	978	1393	1028	1183	1055	1144	919	1336	1524	1400	1389	1315	1006
COBLL1	532067	1185	1405	1646	1409	1563	1349	1176	1135	1177	1089	1156	1144	1139	932	1440	1305	876	1374	1174	931
SQSTM1	338045	1301	1224	1097	1381	1317	1084	1486	1325	1608	1111	820	1097	954	961	1643	1396	1138	1746	1232	1220
FAH	508724	635	1430	608	1218	1669	1143	1431	1825	1670	1377	553	1035	557	956	1618	1144	1054	2361	1295	1153
RCN1	281445	1189	1312	1558	1384	842	1128	1443	939	1523	1145	776	1470	1616	575	1420	1631	1286	1495	1230	780
STARD10	514624	1062	1049	1480	1134	1290	1322	1426	1053	1144	1124	787	1611	1345	471	1059	1565	1299	1443	1456	1341
TGOLN2	511904	1220	1054	1736	1356	1156	1191	1496	1000	1380	1201	909	977	1388	879	1341	1479	1299	1270	1372	848
TM9SF3	614147	958	1056	902	888	2032	1342	1412	1069	1545	881	1324	1349	1032	1014	1719	1297	1378	1329	1145	735
PSME1	510041	1384	1234	1209	1247	1475	1150	1286	1044	1278	916	1563	997	919	1132	1451	1207	1320	1353	1151	1414
MASP2	505819	1270	1170	2041	1098	998	1656	1244	1494	963	1198	1031	1015	1496	729	957	1286	848	1231	1952	1014
IK	100125318	977	1031	1374	1374	1366	1143	1430	962	1679	985	1084	1017	1251	1184	1485	1274	1355	1301	1298	949
BAZ2B	535498	977	1533	2034	1229	1381	1005	1229	1360	882	988	1492	946	1412	1084	1107	1163	1052	1471	1265	992
CDH2	281062	863	1114	1185	1150	1092	1207	1305	1223	1630	951	637	931	1484	1281	1641	1516	1189	1454	1572	965
DERL2	508465	1047	963	1451	1146	1929	990	1278	787	1370	960	1621	949	1208	1184	1507	1343	1196	1306	1366	1001
LASP1	532851	1166	1075	1168	978	975	1026	1358	821	1305	990	1295	1069	1380	1483	1388	1739	1298	1624	1429	945
SSR3	767980	755	850	692	790	2521	894	1290	641	1463	707	3069	1068	1000	1465	1526	1105	1398	1313	1189	843
COPS9	617407	1078	1385	1126	1158	1886	1264	1189	798	1311	858	1545	1413	926	873	1286	1424	1052	1274	1255	1064
BOLA-DRB3	282530	1350	1280	1560	1594	938	1506	1473	737	618	430	686	1409	821	1487	797	1540	1600	1861	1399	828
MGST1	493719	1238	1854	729	1122	708	1481	1963	1512	1317	1258	1009	1397	618	539	1415	1363	805	1557	1337	703
MAGT1	100301169	901	1405	1349	1283	2174	1253	1423	877	1038	944	2016	864	972	1059	1056	1105	1224	1336	960	892
SAA4	505308	341	538	810	978	4398	1969	718	982	1251	667	1943	860	1053	1011	1332	1102	1104	491	1228	636
SMARCC1	522045	1266	1014	1528	1450	1338	1157	1270	1053	1396	977	942	980	1180	1051	1510	1250	1369	1371	1130	980
MTCH2	337927	1097	1277	1144	1353	1169	1125	1487	1204	1362	1024	1160	1179	1155	865	1482	1235	1213	1553	1121	1018
IL1R1	515640	773	985	737	926	2321	1546	1291	897	1215	720	1648	1261	1356	1169	1380	1185	1231	815	1276	1037
ADIPOR2	407234	1162	597	670	994	393	604	958	602	2479	694	512	1693	1732	813	2562	2473	1037	1630	2397	684
LOC782061	782061	966	1716	677	1580	526	936	1188	998	1645	1043	639	1645	990	1005	1719	1413	1199	1495	1428	1524
ITPR2	281878	1289	1196	1345	1541	987	1166	1100	1405	1099	1340	1218	1010	1108	838	1068	1475	861	1683	1389	929
NCL	497013	976	950	1141	1260	1492	1078	1091	917	1619	985	1350	1048	936	1000	1732	1372	1405	1737	1108	934
DAAM1	513742	1163	1243	1237	1400	1180	1167	1257	1148	1353	1058	1029	982	1375	714	1406	1359	1368	1306	1467	822
ATP5PF	282690	980	1108	1160	1117	1327	1143	1480	942	1645	960	1493	1134	953	917	1414	1444	1179	1532	1210	905
CYP27A1	511960	1216	1157	1137	1179	825	1347	1302	1037	1552	941	700	1292	1437	754	1727	1445	1255	1270	1499	723
IL6ST	522155	1059	937	1101	1155	1875	1292	1419	993	1044	1058	1493	1041	1232	1027	1073	1361	1377	1316	1105	888
CTDSP2	506115	1075	1113	1343	1292	1106	1253	1302	1076	1291	949	837	1113	1025	1466	1339	1320	1139	1511	1437	876
MYL12A	531505	1064	1099	906	1152	1115	901	1242	969	2175	871	930	1297	924	818	1929	1601	1367	1246	1670	877
HSD11B1	282589	1159	1503	930	1368	605	1238	1818	1500	1558	1179	745	896	1326	373	1470	1467	1081	1483	1363	735
INSIG1	511899	801	1194	609	1054	1454	914	842	1036	2105	1219	669	1800	1572	272	1977	1058	1637	880	2417	594
ECHDC3	617368	1060	1444	1340	1261	1081	1111	1476	1134	1144	1287	804	1094	1470	1090	1316	1416	1049	1154	1375	759
SEC63	541040	986	1106	1459	1229	1882	1152	1158	819	1120	915	2149	1148	1087	988	1196	989	1137	1236	1000	963
SPCS2	786732	698	1130	1158	1102	2251	1281	1223	878	1201	990	1797	993	1112	1182	1100	1047	1026	1434	1091	862
SMARCA1	535439	902	943	1083	1303	1270	763	1393	985	1393	773	1846	1094	1393	1219	1718	1182	1312	1399	1316	772
MTUS1	515016	959	1226	1200	1507	1478	1012	1237	1056	1020	1149	1301	1246	930	1380	1024	1328	1184	1383	1179	976
RCL1	768075	831	885	973	1078	1361	1044	948	924	1618	837	589	1149	1273	1742	1613	1620	1265	1334	1842	819
GLO1	540335	956	1264	859	1249	1089	1089	1455	974	1528	974	984	1263	977	1250	1404	1481	1123	1544	1421	804
GPX3	281210	37	2	160	26	6646	227	238	44	1922	19	4052	65	305	5432	1891	417	1770	82	1058	132
PSMD3	504937	1061	1159	1254	1186	1399	1045	1100	1060	1417	1085	1019	1269	1118	863	1462	1192	1188	1546	1471	819
BCLAF1	540648	1045	1043	1345	1347	1647	1074	1161	1130	1217	962	1211	976	1172	1205	1531	1286	1026	1278	1116	911
URAD	518364	871	859	1154	880	1110	1485	1147	1207	1186	995	1482	1031	1167	1151	1244	1216	1371	1307	1519	882
SLC25A4	282478	921	837	1214	908	1179	1101	1153	975	1835	694	1165	870	1091	991	1813	2006	1348	1404	1297	825
CBX3	539788	1061	1143	1190	1454	1309	1136	1432	975	1281	961	1278	964	1116	950	1172	1312	1319	1339	1163	1020
IL6R	507359	1082	1226	1283	1196	1514	1125	1388	1003	1184	1187	818	988	1372	926	1322	1233	1160	1191	1405	982
ZBTB7A	788491	1184	1154	1212	1384	1293	1214	1688	883	1054	1043	883	904	1400	1054	1125	1595	1288	1270	985	863
PPIP5K2	780855	1024	1310	1363	1346	883	1243	1450	1345	1020	1096	1224	1293	1344	813	970	1212	992	1346	1057	1117
SF3B1	510177	1103	1300	1380	1317	1369	1068	1288	991	1217	969	1058	1158	1117	1123	1250	1456	1238	1266	1148	751
MOXD1	507076	547	1086	1012	876	1797	1164	1785	985	1520	714	791	1230	1228	1021	1638	1153	1544	1093	1228	1039
CSNK1A1	282684	1070	1165	1029	1237	1472	1213	1314	925	1366	873	1060	1118	1136	1035	1490	1547	1088	1206	1250	807
NFKBIA	282291	1100	1289	1153	1095	1160	1039	968	1207	1411	1248	759	1199	1073	905	1572	986	1244	1617	1737	809
ANK3	511203	1245	1351	1665	1742	1365	1252	1308	1575	707	1273	939	1064	979	683	814	1145	940	1551	847	744
PHLDB2	509784	1071	1218	1508	1641	1040	1061	1156	1449	850	1325	1249	1066	1168	846	924	1099	1027	1410	1352	1022
LOC112441481	112441481	1037	1077	1102	1220	710	1048	1365	1124	1182	1016	962	1369	1312	1360	1478	1442	1259	1620	886	882
MLF2	513843	1028	1294	1033	1410	1017	1118	1381	1213	1158	1130	1126	1045	1253	690	1127	1357	1270	1487	1369	860
SEL1L	614959	950	949	1537	1313	2081	1003	1190	730	979	1016	1737	1137	1050	1279	1053	1043	1161	1077	1092	1081
FETUB	504615	1224	687	2201	2887	877	1318	1464	1003	1055	1132	378	505	692	1160	1021	614	1086	908	1258	1652
NDUFA4	327704	955	1354	874	1029	1070	1250	1412	1054	1426	889	1249	1267	1012	1017	1513	1342	1023	1404	1184	842
LOC100299281	100299281	1190	1824	999	1083	981	1295	1499	1288	1131	1318	919	1246	998	643	1218	1162	976	1084	1125	1114
DYNLL2	540369	1313	1246	1132	1339	1132	1108	1565	1032	1131	1178	804	1026	1358	875	1055	1208	1128	1539	1327	764
RPL15	507151	906	489	594	1127	1597	1174	1085	995	1796	792	1210	662	530	1182	2063	1611	1341	1524	1272	1109
ECE1	281133	945	1137	1135	1182	1579	1117	1153	1257	1188	1120	698	998	1113	1323	1172	1102	1331	1461	1244	853
CYP7A1	510507	1638	683	462	663	229	1339	1507	942	738	879	398	1039	2193	828	730	3638	770	2487	523	1178
UBE2H	539313	1293	1120	1167	1321	889	1136	1185	1200	1231	912	732	1115	1230	953	1338	1501	1275	1197	1352	891
MAN1A2	532645	997	1093	1114	1265	1049	1023	1330	1037	1221	1007	738	1156	1671	1087	1156	1383	1229	1310	1422	858
MPC1	767977	699	520	637	680	1395	849	925	627	2471	600	1002	1151	1094	1020	2471	1679	1703	1102	1865	829
ARFGAP3	532778	1138	997	1020	973	1464	1084	1106	970	1446	877	1567	975	1140	1033	1423	1336	1243	1288	1029	973
LOC616200	616200	1080	947	1115	1343	867	979	1312	1066	1180	988	1492	943	1076	1192	1270	1149	1430	1144	1167	1324
C1QC	509968	1614	1189	1431	1129	1139	1364	1287	946	593	918	670	938	891	1315	655	1395	1615	1578	1023	937
MTCH1	781257	1068	969	1491	1347	1336	1061	1101	762	1125	1056	964	991	958	1057	1391	1406	1256	1275	1205	1108
XBP1	541236	658	721	1196	322	3925	1362	641	313	1679	1069	1945	1123	1100	1199	1693	880	573	395	561	1262
DMBT1	404104	1275	1039	1519	960	1481	1527	1115	973	502	1540	858	791	1074	1370	528	1408	1060	1142	1249	985
FOXRED1	510097	1061	1232	1449	1050	1185	1062	1182	1044	1178	843	1053	967	885	962	1374	1602	1121	1181	1555	818
LOC100847890	-	1211	1061	611	752	1254	1362	1185	614	1387	940	1522	1315	960	941	1519	1318	987	1044	1462	1033
MYCBP2	534496	1212	1068	1450	1205	1148	1112	1281	1204	1010	1124	1032	859	1256	1098	1068	1383	914	1209	1196	883
SLTM	515193	942	1112	1045	1279	1387	1018	1270	1050	1254	907	1019	945	1363	799	1290	1433	1025	1378	1231	1042
GHITM	404143	1064	1044	926	1228	1011	1119	1156	1038	1341	942	1326	906	1240	1075	1342	1250	1074	1354	1326	924
CLMN	505010	1023	1048	1511	1479	1522	1022	1421	935	965	1217	1056	962	1082	930	830	1224	1252	1007	1204	1083
PPA1	280701	926	1097	912	1149	1488	948	1139	711	1281	687	1995	1179	1147	785	1313	1384	1354	1194	1151	982
LOC530553	530553	1437	1654	563	1356	529	1125	2020	1875	1067	1471	240	1217	1078	146	1134	1310	1161	1416	1062	736
RORA	535597	1236	1575	1525	1294	1068	1111	1271	1235	877	1186	873	1102	1010	906	1008	1433	952	1106	1153	643
LOC504773	504773	1367	1003	1712	1147	1253	575	1374	1358	730	1488	789	673	1357	1915	747	643	1448	1000	1039	1453
SCAF11	538632	1139	1108	1188	1290	1283	1167	1378	1196	1209	924	987	855	1045	939	1271	1224	1117	1196	1144	816
RAB2A	508373	782	864	894	978	1664	1033	964	909	1523	687	1433	1035	906	1218	1570	1204	1465	1384	1206	869
MBL1	497014	1017	1132	1377	1578	1662	1336	1352	1318	780	1031	719	573	835	1323	865	1048	1239	1068	1102	917
MLEC	515309	826	1235	1422	1379	1522	1038	1197	891	790	1294	1384	1032	1250	1051	953	1061	1147	1111	1114	867
SSB	338071	937	1094	1049	1048	1417	1055	1313	1087	1474	975	1200	1017	1240	708	1527	1167	1060	1138	1145	920
SDHB	286840	1032	983	1252	1080	1037	967	897	1134	1674	1113	1006	1071	837	613	1802	1147	948	1478	1360	1174
ATF6	530610	1149	1048	1248	1240	1310	1038	1162	942	1058	1050	1136	1078	1271	962	1063	1324	1165	1162	1148	937
IRF2BP2	781665	1024	813	1110	967	918	959	1131	1210	1620	1108	981	1011	1289	770	1607	1258	1366	1131	1607	660
TRAM1	281546	720	1043	824	760	2209	1151	1181	852	1136	753	2294	1136	960	1187	1260	976	984	1231	932	733
NDUFB11	404161	940	952	1044	1248	1294	1159	1183	1093	1156	921	1140	888	1068	976	1449	1121	1133	1185	1250	1081
SEC61B	506986	602	1019	817	786	2360	972	1495	593	1226	661	2723	992	654	1598	1318	943	1113	1165	664	702
SSR4	504438	950	795	816	917	1781	950	934	1171	1327	731	1468	982	890	1841	1407	1132	1035	1073	1124	1093
APLP2	785005	1246	1088	1081	934	1024	1231	1306	1104	1098	1041	862	1017	1185	1009	1053	1207	1150	1275	1241	953
NIPSNAP1	614972	995	1263	997	1173	1110	944	1269	1131	1308	1071	825	1046	1009	815	1298	1400	1062	1465	1336	856
LGI4	618195	1426	1092	1596	2088	504	1005	1564	1299	526	1369	663	764	1325	859	544	1260	876	1129	1094	1329
NECTIN3	534360	1022	962	1283	1212	1252	1189	1432	853	1119	930	1045	918	1202	834	1106	1227	1073	1350	1210	893
GNG5	287018	755	1127	558	871	1082	863	1527	972	1922	623	804	1186	1030	1047	1639	1529	1134	1456	1558	726
GUCD1	517135	1000	874	1345	1093	1842	1231	1200	973	980	1094	937	1154	1211	1546	992	1297	1312	1036	1419	690
PRPF40A	100301114	875	1178	1093	1220	1440	983	1299	892	1314	766	1116	1031	1149	955	1339	1407	1106	1137	1132	836
SLC43A1	614153	860	959	1137	1197	1239	1062	1232	1204	1197	837	828	980	1024	1183	1095	1244	1137	1524	1384	860
LGMN	281281	999	1658	744	1282	1108	1497	1524	1596	1100	1094	564	1019	623	477	986	1234	838	1293	1237	859
MAT2A	527403	889	559	753	972	1152	1000	1082	695	1950	771	643	1255	1196	845	2082	1817	1235	968	1690	648
ANKRD11	532856	1335	869	1361	1205	1130	977	1018	1041	1133	829	715	1005	1152	1037	1277	1309	1409	1275	1457	684
SLC41A2	524417	741	984	842	956	1807	1096	1218	986	1415	912	822	1020	1238	504	1695	1408	1291	1012	1277	855
PRELID1	523609	995	1021	1376	1159	1260	841	1032	668	1316	858	1275	1093	1192	983	1458	1171	1415	1165	1207	830
LOC112443671	112443671	1398	974	811	1303	817	1531	1201	1366	886	929	830	637	1224	734	1061	1106	919	1571	1202	904
SEC14L2	282469	964	1000	1610	1310	1158	1010	1367	1010	965	1070	808	1043	1369	837	1103	1470	997	1241	1151	1049
AK2	280716	783	1362	1285	1222	1352	1032	1053	1085	1056	758	1466	1201	813	591	1187	1385	1107	1209	1060	825
MTSS1	523498	995	1220	1353	1205	916	1151	1311	1241	1057	1014	669	939	1274	832	1096	1245	960	1317	1059	825
BANF1	360196	1266	1071	480	1455	866	1092	1611	756	692	1020	1420	899	305	1663	635	1911	1437	1094	981	1077
LOC615303	615303	859	493	530	885	1169	945	1362	1200	1681	580	260	1126	1196	346	1654	1396	1158	1755	2006	1259
EEA1	516259	1011	1093	1190	1230	1118	1079	1306	1122	1228	983	686	848	1115	1030	1159	1215	930	1327	1195	826
NEDD8	286796	985	993	1205	1029	1506	919	1097	922	1103	845	1228	955	836	1095	1207	1339	1181	1328	1077	966
ASCL1	540473	1260	1820	1150	741	374	1642	1892	1387	472	2552	584	1295	773	87	536	1053	1562	612	636	641
COMMD7	514295	983	1008	1149	1213	1229	1121	1235	862	1246	804	1163	1005	1133	912	1114	1068	1199	1140	1115	889
SLC35E2	-	1146	1217	973	1296	607	1006	1113	1089	1208	1087	491	965	1113	853	1078	1803	1113	1261	1223	1026
FAM32A	508634	1052	856	1026	1453	1326	1103	1003	805	956	1007	1298	1080	974	1070	1000	966	980	1324	1238	1049
KLF11	616730	1282	689	654	1231	652	770	1569	598	1204	1030	870	1267	1523	948	1269	1504	1312	1269	1554	673
GKAP1	613960	891	988	970	1066	881	1072	1354	919	1158	995	755	1069	1171	775	1242	1540	1232	1219	1365	902
DNAJC3	286770	612	817	1466	834	2094	1097	942	908	1032	934	2190	928	1065	887	1005	900	967	979	974	892
CD74	613384	1555	745	1206	959	1024	1326	1104	1354	934	721	704	840	853	1035	1023	1013	1205	1439	1289	964
SEM1	767981	1129	976	896	1048	1338	1073	1025	799	1299	701	1153	1043	875	908	1250	1603	1246	1170	1146	854
STBD1	513376	1197	1095	1048	1032	888	932	1121	1047	1099	1161	701	1159	1113	1005	999	1497	1023	1529	1174	793
NFIB	538474	941	1305	1175	1009	1210	1082	1466	1237	991	1111	982	990	991	943	974	1062	970	1273	962	746
NKTR	100335533	1117	1132	1394	1359	1237	993	1387	1047	905	920	1115	955	969	992	801	1351	1060	1057	1023	646
ULK1	526310	1243	1046	1093	1388	601	836	1284	1108	982	1083	309	1149	1315	1189	985	1359	971	1231	1345	1054
TMEM205	513699	1200	1110	880	1366	692	1268	1101	1149	989	1155	439	1087	1077	502	1138	1478	1019	1478	1253	713
G0S2	507436	801	293	465	563	857	718	1373	162	1530	307	828	2015	1112	1649	1490	2320	2024	801	2040	279
EIF4B	505850	1149	843	1072	1164	589	1020	1163	1033	1280	1186	624	848	937	825	1515	1564	1155	1183	1266	898
LPP	524132	1028	1085	1407	1127	1028	971	1205	949	894	979	1122	865	1179	998	1013	1257	1023	1069	1026	1083
UQCR11	281570	916	821	975	981	1642	970	1104	746	1204	784	1469	917	834	1054	1415	1181	1156	1199	1206	741
ELOVL5	617293	961	776	420	778	361	586	807	605	1412	490	702	1730	1146	643	1532	3131	1627	1539	2022	405
FMO5	788719	1034	1482	710	969	483	1182	1407	1313	1166	944	520	1319	958	446	1124	1361	871	1632	1219	928
RBM8A	518045	941	788	1014	1039	1439	1095	866	895	1377	759	1082	992	940	993	1291	1328	1160	1163	1051	903
PTPN11	533590	871	987	1056	993	1528	908	1150	847	1303	848	1134	1044	1084	755	1168	1274	1063	1194	1325	745
PDIA6	613927	532	1052	1130	768	2344	1128	1180	484	969	868	2602	996	741	1002	909	1051	855	818	758	882
LGALS4	614804	739	893	1040	953	1445	1137	933	922	1141	760	1227	1058	895	1258	1048	1287	1144	1061	1139	937
ATP5PO	281640	783	888	1072	1107	1109	941	1154	908	1374	857	1141	1004	1009	1045	1297	1181	1152	1310	1063	812
ATP5MPL	-	839	900	967	1020	1040	991	853	1018	1365	805	1119	1138	745	985	1579	1230	1165	1401	1089	841
KEAP1	532791	1086	1012	1255	1194	1195	1067	991	975	1185	897	816	940	957	906	1345	988	974	1009	1175	1045
AGMAT	514509	959	1286	961	1132	918	821	1014	911	1261	989	914	1121	1025	744	1298	1269	1049	1406	1338	956
DDX5	533700	878	1024	1113	1214	2186	1202	1234	694	965	767	1476	791	899	901	1067	1061	1012	737	959	677
ANXA4	281625	847	1254	740	1022	878	1014	1653	1130	1406	1074	639	977	969	595	1177	1154	921	1539	1146	863
OCIAD1	533520	969	1267	1118	1115	1126	872	1174	854	1149	967	967	1058	1002	1111	1206	1029	999	1172	1183	735
NEK6	515816	1002	1098	1334	1167	1097	1044	1362	1029	852	1062	1138	867	1104	807	874	1025	1110	1131	1160	595
NT5E	281363	739	920	1244	804	1177	1147	1158	771	1430	829	909	1047	1257	623	1457	1229	1087	966	923	1042
MBNL1	781653	1020	856	1047	1085	1000	913	1228	893	1095	868	970	1122	1102	911	1298	1083	1043	1236	1338	864
ACSS3	531552	824	1142	1189	972	1115	1104	1111	956	1110	726	1012	1093	830	890	1196	1349	1141	1177	952	887
HMGN1	614915	859	941	924	1126	1167	956	1048	822	1469	844	1027	699	1037	1151	1448	1359	907	1291	997	837
PACSIN3	535109	1044	1163	1143	1250	941	854	1186	1129	826	1141	1104	1163	1174	812	863	1104	1130	1265	828	862
SERPINA3-7	497203	932	675	943	771	2198	1319	1150	541	1241	740	1063	1154	558	1796	1229	622	1299	636	1010	634
NIPBL	539566	1109	896	1129	1100	1274	1090	1119	1035	929	790	1020	759	1142	945	969	1254	979	1152	1131	903
TLN1	783470	1090	797	1235	1070	1214	1098	1013	841	914	882	1145	779	1120	1293	996	1105	1203	1105	1081	727
HADHB	281811	814	1026	1066	1059	940	878	1140	1061	1255	953	966	1323	923	686	1352	1379	862	879	1379	983
RPL36A	508165	866	995	913	904	1120	958	1242	825	1336	778	842	1019	819	956	1431	1309	1065	1325	1068	999
C29H11orf54	530784	960	1336	703	1238	1014	1082	999	1233	1018	917	884	1075	902	697	1193	1314	808	1329	1009	887
CLTA	281078	1048	865	1036	1244	1391	908	1044	889	1092	936	1012	964	879	864	1197	1077	1264	1071	1025	957
ETFB	617210	953	995	1093	1156	1242	945	896	797	1184	785	1127	945	957	740	1196	1207	1178	1111	1131	1011
CFD	505647	1413	1146	1079	880	869	1013	1064	962	664	874	571	1213	1236	758	788	1488	1496	1249	1044	760
NR2F2	281945	765	860	1241	1165	1015	1014	1036	1147	835	965	808	720	1050	1228	1006	1302	851	1412	1064	1078
ZC3H11A	529699	899	931	1166	1093	1240	1013	1022	995	977	990	885	905	1180	1048	1128	1202	946	1028	1224	677
AUTS2	615936	1018	882	1019	1083	1346	1102	986	776	1304	756	523	985	824	724	1472	1116	1407	917	1612	581
AKR7A2	511996	1044	938	1179	957	985	840	1141	873	1327	893	784	934	793	543	1379	1345	1322	1396	1053	947
CD302	100126272	948	1155	922	1053	1352	1261	1337	1030	1155	827	777	833	844	776	1089	940	1102	874	1091	866
SLC27A5	533016	1077	1120	1220	1278	834	925	1340	1015	1057	1087	539	888	923	875	1157	1039	1132	981	1264	815
LIPC	535192	1249	1347	1150	1228	610	703	1016	1417	1320	947	589	975	1046	635	1310	1040	741	1282	1371	806
TRIP12	514387	957	785	1272	1197	1133	1025	962	915	1075	891	1078	820	1080	821	999	1295	1211	982	1074	883
SAFB2	100300349	985	919	1352	1155	1274	928	1173	956	959	625	934	907	1101	1080	970	1137	1040	1155	1115	781
RETREG2	507475	1091	949	1283	1134	1031	1028	1187	797	929	931	538	1119	908	874	1230	1272	986	1118	1108	914
OTC	280887	1149	1393	906	1403	482	927	1552	1179	1032	1199	777	735	945	656	1269	989	795	1124	1056	956
COL4A3BP	-	1015	934	1191	1132	1017	1063	1238	1106	1141	745	722	847	1088	600	1257	1248	967	1198	1113	763
UPP2	534937	1087	980	1132	775	980	783	1618	909	1146	718	781	767	896	802	1178	1308	1268	1018	1544	960
DCAF8	510316	1033	905	1032	1051	1018	1081	1099	1029	879	965	823	915	954	991	1125	1124	1030	1246	1331	735
PGLYRP2	510803	1160	905	901	1383	491	885	941	931	1263	1251	489	832	987	1050	1164	1166	804	1252	1425	1267
NET1	507365	694	904	907	762	975	959	1092	884	1407	906	917	1089	1207	882	1265	1476	833	1346	1185	780
NARS	616033	1038	978	1337	1282	1260	888	1051	789	1026	780	1168	924	836	773	1092	1266	1041	1174	962	864
ENSA	281142	885	896	932	1047	1218	962	886	892	1266	797	990	1122	939	932	1268	1148	1027	1243	1422	558
TNRC6A	541118	1010	902	1166	935	1036	921	954	922	1147	775	742	982	1220	939	1184	1205	1015	1223	1419	748
TXNDC17	404159	723	926	829	948	1390	1207	1191	981	926	843	1505	957	634	921	1093	929	788	1221	1254	859
GCAT	319141	774	939	1539	1189	979	1093	1221	1016	779	1230	948	822	1077	761	933	1119	1121	958	975	744
RNF128	535869	801	1110	867	1082	611	996	1499	1043	1384	1094	643	1139	956	647	1202	1159	792	1411	1138	731
TOB2	507934	941	802	1055	1353	1144	1115	1435	784	1219	906	781	912	1172	649	1136	919	1112	870	1189	650
SEC61A1	505064	566	687	1011	593	2809	1004	880	659	928	726	2244	950	668	1136	874	821	1138	838	734	990
CMTM6	508881	1017	1175	678	782	1160	926	1547	801	1336	782	914	1026	1045	955	1251	1186	931	1065	1134	596
PHF3	522928	823	1077	1285	1264	1342	934	1065	960	957	978	904	747	974	734	1145	1236	1000	1059	1092	707
C23H6orf62	534366	957	850	844	1032	1143	924	1197	1031	1125	724	900	847	1124	939	1294	1261	947	1276	1217	628
PTGR1	513177	825	815	431	1074	688	852	1132	1064	1644	742	656	1061	724	739	1684	1480	888	1592	1232	1012
LOC540615	540615	965	841	840	1065	1268	1159	1152	892	1089	884	567	1217	897	633	1014	1326	1047	1214	951	987
CCAR1	767587	872	831	942	1060	1160	909	1162	880	1111	790	1069	826	1314	844	1211	1314	991	985	1139	844
TRIM25	510923	1199	882	1003	1085	1256	843	964	586	1228	871	762	1204	800	1098	1242	1301	974	1114	1128	776
HMGCR	407159	856	863	203	986	380	248	789	971	961	992	666	2162	1582	263	1047	2182	1292	2260	1525	676
PUM1	535450	972	795	966	1035	1110	934	1100	855	1140	968	952	832	1046	917	1067	1426	1130	1124	1012	793
SMC1A	282370	1024	797	1236	1371	1126	935	936	731	960	835	843	1014	1115	688	1130	1398	1031	970	1082	936
EIF4G1	444858	753	851	973	837	1331	967	945	583	1024	775	1211	1163	1005	787	1245	1311	1097	1196	1259	760
ETNK2	533229	1239	1127	1281	1411	660	982	1504	1190	833	1175	563	836	933	688	845	995	1000	1173	914	709
HNF4A	509200	849	1004	1082	936	1071	889	1144	784	1161	779	923	1105	844	948	1111	1371	995	1266	1048	729
JAK1	537201	1121	936	1216	1033	966	1022	1064	880	965	910	1009	864	1004	934	1079	1187	1125	1042	1005	820
TALDO1	513453	829	639	1070	833	1322	1168	1021	660	1018	976	1041	667	1087	860	1021	1403	1058	920	1066	1081
LONP2	541085	949	937	1182	936	712	915	1019	1051	1054	911	770	1050	1159	656	1136	1229	1015	1391	935	955
DPP4	281122	392	1263	1480	2716	984	340	413	1043	1252	976	215	1224	1446	1521	1394	376	339	1065	1340	751
C29H11orf86	768031	815	651	622	1098	782	682	906	607	1727	579	739	1210	1129	673	1672	1770	1588	997	1256	651
CADM1	529873	843	498	1003	730	1276	941	1032	801	1358	632	670	704	1231	1002	1513	1347	1149	1239	1208	696
MGC148714	-	791	1150	652	701	844	970	981	933	1340	683	1259	1300	789	853	1478	1213	938	1303	978	639
LPIN2	514448	1031	1064	836	1125	1065	923	1069	889	1203	998	671	946	1048	783	1158	953	918	1029	1296	837
CYP2D14	282211	1114	1015	1112	1267	627	860	1508	1287	910	1299	604	646	936	627	976	1040	1016	954	1031	1025
PARD3	527964	1052	796	1074	899	977	992	1123	804	1077	818	705	1048	1413	989	1075	1220	989	1223	1145	751
SLFN11	521795	1174	670	988	1187	2170	898	1139	875	904	782	794	830	918	871	1123	832	890	791	957	967
PABPC4	534576	792	998	465	653	936	927	1103	981	1585	820	667	969	864	1339	1491	1133	765	1209	1228	680
ADH5	505515	991	936	1017	966	871	993	1051	909	1076	835	989	888	820	874	1059	1076	785	1388	1037	957
PRPF4B	512236	954	939	1337	1169	1234	778	1153	837	820	804	850	741	1019	993	1076	1130	1010	1018	1070	779
HDLBP	767882	937	748	1167	943	1551	1016	907	673	844	686	1968	806	887	994	942	849	1146	805	757	795
PSMB7	511207	729	942	1093	1017	1237	882	973	737	1073	793	998	1001	930	645	1033	1206	1095	1260	964	941
FNDC3A	508840	761	837	1172	1172	1188	958	1081	1055	964	631	1275	746	1112	927	873	953	821	1017	980	920
A2M	513856	604	409	440	1005	3335	895	1545	772	449	633	2044	368	595	3089	451	303	857	360	685	618
PRKAR1A	615074	939	877	769	963	1129	805	1126	814	1250	790	714	1013	914	856	1366	1115	1027	1272	1103	628
GABARAP	327715	735	1078	909	750	1252	860	1183	637	1119	921	1131	929	944	1007	1299	1236	804	1081	932	687
STAB2	407177	992	532	833	780	968	1009	902	1122	809	760	989	664	1257	1451	911	1115	1118	1366	1132	633
SRSF5	510474	942	1139	1555	1095	992	664	999	1189	1110	1041	649	808	1148	761	981	967	592	1079	1084	629
SARS	-	854	838	1362	885	1524	898	860	819	855	736	1202	780	853	1106	1009	1076	941	1024	752	1049
PPIB	281419	620	1123	852	877	1003	1389	1070	1128	979	1020	891	1125	883	1107	1032	1114	878	1394	1050	708
CFL1	534553	852	933	952	1051	1371	972	1102	814	912	811	1481	827	818	880	1072	1060	1164	1246	1100	813
KTN1	537619	833	946	1053	1079	1200	912	1110	832	977	829	931	815	1021	789	1052	1090	1219	932	1055	680
PLA2G16	506802	685	791	702	736	1274	714	920	557	1257	614	1394	1087	975	1405	1242	1169	1004	1163	989	855
SLC22A18	504885	926	974	850	978	971	891	969	836	1154	736	749	927	880	756	1172	1428	1071	1102	1037	921
KLF6	505884	667	800	1223	738	1147	922	755	841	1654	881	531	819	1074	489	1615	863	1034	1016	1685	542
PCDH19	524109	702	1268	773	834	1113	983	1481	1121	1073	924	436	664	1282	309	1043	1374	1145	1179	938	573
ST6GAL1	282073	656	832	591	730	1911	926	877	635	991	780	1434	1019	1011	997	1108	1038	816	1117	1099	676
SLC40A1	527023	1042	1046	809	981	659	955	1408	949	692	881	871	591	882	1548	673	1279	994	1312	964	665
FXR1	536793	931	862	1131	1118	904	849	919	791	1272	789	695	869	1012	748	1279	1041	990	1082	1210	778
EBP	515569	820	1276	679	1226	886	704	925	890	981	928	699	1290	1007	508	1055	1103	991	1651	1020	805
POR	532512	906	871	774	1016	846	1032	1244	870	941	1016	511	1049	912	444	999	1530	817	1241	1045	1032
CERS2	539223	695	1293	357	635	1545	992	1381	846	1442	844	991	1302	933	1051	1328	942	536	1187	1069	549
EPM2AIP1	540067	983	1028	984	1034	998	848	1059	1069	799	995	682	1067	998	905	854	1336	763	1017	1215	614
RPL28	618702	865	785	1054	826	961	961	892	932	1177	622	919	835	853	1231	1488	1062	1018	979	907	734
PSMB1	514237	904	981	831	936	1230	924	1008	911	1133	724	943	1084	818	838	1058	1071	899	1268	932	644
SLC9A3R1	-	873	900	1131	1199	1250	983	1018	924	837	895	1210	841	995	1056	976	961	971	1077	1001	924
CXCL12	613811	734	915	1242	1034	888	1375	1161	1131	712	819	670	628	942	677	825	1313	823	1008	835	935
COX6A1	282199	860	964	802	772	1014	914	963	769	1222	723	1325	1003	665	878	1277	1161	1020	1188	922	684
HSPA8	281831	828	934	728	1237	745	1079	1313	694	1415	767	402	1057	709	463	1555	1129	1079	1233	1087	498
TCF25	100848970	997	798	1069	892	967	952	981	1015	1092	733	789	784	865	874	1147	973	1097	1059	1087	845
APEX1	281630	866	750	883	933	1407	736	726	741	1336	735	1105	802	968	860	1241	1232	1058	1027	960	839
LOC101902561	101902561	761	655	986	887	1025	868	883	913	1334	747	833	678	842	989	1228	988	1050	1242	1104	1063
AP3D1	281023	878	738	1113	1188	1141	1016	960	742	1091	829	1063	900	972	655	1050	944	967	965	868	838
MGST2	615552	1015	929	1047	1165	875	770	961	749	1178	796	654	1032	741	1158	1149	1077	1012	1158	1022	658
SERPINA3-8	505820	409	436	790	504	3863	662	1051	479	1122	372	1318	505	551	2566	1030	409	984	510	678	987
QKI	493722	985	920	987	960	1106	815	1346	885	901	827	983	928	782	946	1055	1163	1000	867	924	659
EIF3CL	534882	839	907	1105	1033	1266	828	740	797	1166	679	990	745	810	778	1236	1161	947	1088	931	999
WBP2	507060	740	784	1114	1027	1173	888	981	783	1305	752	709	905	1030	895	1302	1050	912	992	959	679
HACD3	100125237	789	1017	888	1030	876	1033	1214	981	1079	768	636	808	1035	652	1088	1235	810	1083	1167	636
ATP13A3	523889	865	785	903	920	922	1037	1107	946	1054	1056	603	710	1203	948	960	1037	979	1080	923	767
LOC785216	785216	892	969	810	1223	903	870	1153	900	1129	807	718	880	683	809	1395	930	903	1060	1205	689
ZMAT2	782132	912	1074	1109	1108	1051	943	1156	749	886	760	951	800	872	769	945	1044	1001	1031	809	847
KYAT1	528582	1587	911	532	1540	385	866	1272	572	440	1236	795	848	958	790	527	1271	895	1005	1127	1336
STT3A	507815	724	882	891	808	1841	867	841	718	772	634	1851	837	785	1180	872	960	918	1024	719	740
CTNNB1	539003	872	957	896	1109	950	955	1010	845	1155	666	716	1022	984	630	1184	1247	749	1006	940	862
UBE2D3	326583	808	897	831	924	1235	979	1166	578	925	694	988	947	871	860	1125	1182	995	1128	991	608
AIFM1	535714	812	923	1027	1178	1015	934	820	971	856	747	1042	952	790	640	1045	1046	1015	984	900	1077
TUBB4A	540236	767	978	1172	1114	1045	620	1190	815	715	709	1379	673	1126	894	613	1229	1250	1159	925	686
ARGLU1	540543	933	906	1398	1171	1039	905	1021	811	935	769	915	640	948	728	810	1003	864	1130	1054	784
LAMTOR2	616375	794	760	1052	1036	1134	935	997	680	987	769	856	939	1050	789	1072	989	1033	1082	924	854
COX7C	327718	752	1098	662	814	1040	752	1037	763	1443	676	1104	1072	858	911	1296	1076	878	1109	887	628
NDUFA13	338084	808	981	1169	993	1174	813	938	763	1030	771	897	677	868	931	1147	1099	1006	1144	731	836
RPL35	515534	806	858	845	792	982	913	1222	926	1227	687	865	1067	734	1045	1324	1287	957	1070	918	740
CNOT7	508055	854	686	626	877	839	948	945	779	1424	613	626	926	950	890	1370	1262	951	1044	1262	674
PTGES3	493638	749	855	945	955	1218	990	1144	731	927	656	664	913	1070	736	1252	1087	981	1054	920	636
SLC16A7	614573	681	1350	1312	710	957	971	1134	914	752	822	821	1102	967	248	883	1158	1101	1066	701	813
PSMD7	512456	838	692	1064	929	1124	872	967	669	1035	763	986	810	1130	632	1133	1089	1047	814	1080	871
ARID4B	534612	960	859	1230	844	1139	861	991	986	859	766	981	721	949	803	908	1026	953	979	986	708
DIO1	782446	890	1077	717	1000	789	1367	814	1613	800	1142	414	763	463	491	715	991	852	979	874	1244
FOXN3	505469	992	878	855	1237	757	976	1188	928	683	975	524	868	996	693	805	981	943	1171	1023	850
NUB1	511298	1210	881	1279	931	1002	965	949	787	1011	658	847	743	958	742	1017	1088	899	957	877	630
BPTF	532986	866	887	1137	915	966	865	1145	805	937	920	842	677	869	700	1099	1027	861	1009	1032	822
PECR	617037	839	933	659	1019	657	1027	1001	719	1153	685	834	740	879	449	1303	1189	1127	1005	1211	726
ZNF638	517669	941	946	929	964	1109	942	1036	930	855	724	788	734	772	862	1172	1049	817	1029	955	681
TLK1	537517	899	866	1078	923	896	863	1055	919	993	798	757	821	1272	616	969	989	843	837	1075	835
SPON2	513844	939	834	902	919	650	804	910	1071	873	722	626	970	1073	939	897	1237	1004	1174	1125	692
NDUFS2	327697	874	807	848	875	950	811	876	802	1136	750	998	943	787	730	1104	1036	958	1119	1032	910
KIF5B	514261	786	721	1089	920	1293	871	1056	729	923	771	889	824	1097	727	1115	1082	1097	793	896	601
MAPK6	538094	1194	840	830	1146	992	1031	982	761	839	712	865	822	935	361	829	1155	1386	821	1005	614
ERP29	613357	650	693	826	820	1573	797	935	768	1118	831	1097	815	762	869	1074	860	981	981	980	909
FERMT2	616981	891	969	1036	997	948	763	1033	802	1006	858	747	821	976	709	1070	1236	772	1072	963	717
INTS7	534964	743	836	815	1013	1093	883	1181	1039	901	793	952	586	1045	686	801	950	825	1092	1065	926
MFSD1	508337	1128	1137	692	953	782	729	1313	799	1010	660	853	978	739	1001	1027	804	1018	1000	1163	569
CMIP	782414	750	892	957	951	911	778	1177	654	884	699	1067	782	1003	1284	916	1055	916	1056	841	725
LRRFIP1	616994	843	750	1417	1006	1056	845	1129	881	800	791	879	702	958	800	845	1080	983	938	754	773
LDLR	281276	921	1011	476	1306	938	499	902	631	1005	920	654	1164	1111	483	1000	1254	1080	1268	1182	758
RPL4	510547	691	823	662	717	958	872	1112	774	1087	710	871	898	686	1316	1220	1280	837	1137	842	643
SORL1	533166	859	865	1048	973	1392	841	1181	1016	652	844	896	801	909	1058	763	743	837	1036	832	616
CBS	514525	632	824	751	948	1075	934	1001	1009	1199	757	708	692	866	552	1115	1055	1059	955	1127	765
APC	533233	957	770	987	1124	788	879	1094	911	1020	727	781	751	1053	740	1068	907	965	898	974	681
MGST3	507346	712	1102	655	981	724	904	1002	723	1004	729	1216	1150	777	800	1038	1135	927	1230	716	526
PDAP1	100139074	664	834	1052	958	1161	833	973	750	1055	661	1006	759	916	749	1000	971	951	1085	935	769
SELENBP1	510154	1412	1040	956	1445	269	794	859	1193	846	1113	351	878	811	436	924	1053	918	1054	1080	670
SORD	508954	649	1561	362	659	842	913	1210	873	1590	754	291	1266	531	679	1395	1013	526	1421	924	466
CST3	281102	1017	692	1241	1207	1143	1117	1120	844	799	690	665	649	642	550	877	914	939	952	897	758
THOC2	507738	912	839	981	843	876	794	1051	817	915	781	908	810	1002	831	1066	1155	935	974	938	579
ACO1	512995	934	780	989	967	742	897	989	765	884	822	773	835	931	876	975	1140	889	1042	1052	615
EFNA1	507319	974	769	1110	833	1285	1196	905	951	823	887	736	737	938	1203	998	943	738	707	1036	728
NID1	534319	753	885	815	1024	1203	1003	1096	743	794	854	860	728	839	1329	839	899	832	820	693	765
TBL1XR1	614346	761	731	942	1009	985	920	1011	643	939	726	949	774	891	894	912	1161	860	990	1131	620
PAPOLA	338051	781	860	979	987	995	883	1095	718	956	776	939	799	923	785	941	990	927	903	1042	591
TCEAL8	768059	868	1193	616	859	670	788	1383	748	1103	817	678	1045	790	787	1254	1226	700	1160	1016	638
CNDP2	512626	817	586	377	666	1094	1050	846	935	1279	847	937	688	563	757	1233	1008	1155	1205	716	936
PCM1	525337	645	860	975	1006	1333	878	1106	805	851	725	926	598	926	607	1009	1093	916	990	968	619
SEC11A	282078	728	797	833	735	1086	869	1037	694	1105	725	681	904	905	838	1115	1049	938	1227	917	644
PSMA6	507213	844	879	933	1053	947	875	970	705	921	683	1074	771	717	710	1083	968	955	1019	937	773
ACTN1	524770	827	882	886	905	1124	942	939	854	673	832	947	736	873	1150	715	841	894	900	993	836
IFI6	512913	1247	324	401	691	1341	351	672	517	819	454	386	530	243	1389	876	459	832	5662	383	748
MTTP	280868	674	819	1277	969	1050	667	1108	788	759	805	1003	790	945	1151	871	853	805	1146	813	682
DHRS3	281482	917	668	1027	961	882	853	887	745	1009	752	695	926	785	925	988	1233	880	978	866	740
PLPP3	617707	724	766	890	820	872	805	721	949	1393	985	453	897	1015	652	1270	661	1080	1000	1207	639
SMLR1	100848729	771	629	606	802	695	583	679	587	1637	465	482	1076	1089	1071	1588	992	1065	1170	1454	550
LOC100138908	100138908	1075	808	698	838	843	1137	1341	1023	867	920	401	732	847	407	975	752	921	1002	1098	751
GSTM3	615507	752	466	995	921	788	843	1095	917	1269	639	373	690	1483	359	1325	1327	964	1213	757	540
ACY1	768058	696	1047	1409	1016	723	954	906	933	837	776	623	972	956	549	915	958	845	834	1004	636
DHRS1	528832	840	156	790	789	1098	725	799	385	1553	639	972	214	714	1021	1736	1263	1411	688	1318	696
SERPINA5	112441462	831	1006	841	1054	653	885	826	874	986	832	805	995	600	1010	1044	1173	679	898	901	707
SNX10	508836	722	891	1139	1060	1465	982	1040	744	850	726	927	675	635	627	849	875	1091	861	660	666
AAMP	767919	855	882	720	883	1324	803	982	679	1174	617	822	718	618	944	1132	1128	778	975	1030	588
PPP1R3B	514428	1275	1133	846	1705	633	939	1635	650	198	1158	813	829	613	663	241	1282	1220	699	424	558
DAB1	538818	923	495	439	1003	1109	1990	1041	622	1029	1046	414	522	471	490	1049	1047	594	267	826	1081
GDI2	509832	778	845	818	895	901	855	944	778	1118	589	890	950	835	713	1090	1068	1039	880	953	644
ABCA1	535379	633	932	967	808	2082	1241	956	787	469	637	1281	675	962	847	630	659	765	571	590	676
HGFAC	100139648	827	774	838	899	1177	959	705	937	877	779	903	660	760	891	879	861	777	960	1037	928
RWDD1	541216	680	920	544	822	1021	957	958	784	983	608	1026	973	776	978	1066	1146	761	987	975	458
SCARB2	533177	859	865	809	920	852	861	1102	775	787	970	673	1002	870	676	805	1132	837	1186	869	661
EIF3I	521747	729	791	1033	752	1118	675	799	746	1211	725	981	965	731	527	1286	965	902	943	949	859
ALDH7A1	507477	731	1009	827	1027	899	884	902	699	960	846	756	881	957	702	1144	979	762	700	985	823
RSF1	541248	819	852	1070	1043	911	807	812	852	1011	822	821	725	1058	800	909	1027	859	818	878	636
KHK	614868	850	580	1356	923	699	869	882	885	809	758	945	680	865	634	892	982	890	884	1206	862
RSRC2	532701	825	823	1015	925	949	792	877	833	880	693	884	739	906	821	1122	1011	808	828	911	845
ZCCHC6	-	963	722	889	864	1114	775	903	766	900	700	894	796	995	838	935	968	1024	877	941	539
XPC	524274	1055	748	1210	1050	793	935	918	815	760	1054	465	767	878	549	840	975	708	898	978	842
HSPA9	517535	862	904	766	876	1102	646	687	575	923	698	1268	795	670	837	1103	1182	751	1019	978	874
CLIP1	534624	1116	746	1041	1291	599	753	1195	855	803	935	558	835	817	436	862	1014	868	830	793	1054
RAD23B	530189	820	899	843	877	989	883	874	857	820	870	897	728	941	559	855	950	911	1081	960	657
ATP5ME	338040	632	818	829	1028	1113	913	949	667	1004	646	843	830	780	707	1001	1051	1085	743	730	856
ERRFI1	516303	460	545	543	486	884	778	686	631	1902	765	455	1055	937	399	1827	528	1678	702	1725	306
MPC2	616718	718	841	694	779	914	849	1018	693	1250	713	768	982	711	754	1272	1169	947	1305	993	597
GPI	280808	948	1073	957	966	569	559	732	487	1055	696	845	1116	811	633	1039	1123	969	1024	963	888
ACADL	614508	782	969	767	1064	518	784	897	862	1061	756	677	766	1056	490	1243	1043	609	842	1168	870
COPB2	281706	804	538	909	775	1104	714	928	592	1015	573	1055	777	724	759	1037	977	1277	962	1042	721
RTN3	359721	897	788	729	765	979	667	1040	801	785	827	1209	922	715	801	910	927	960	1211	690	697
UACA	281559	740	748	1001	859	740	695	947	733	1004	799	631	715	979	629	1201	1031	994	835	989	944
ARPC1A	508402	862	1264	812	744	958	849	1069	747	1068	784	694	899	779	735	1256	960	773	1056	966	612
BOD1L1	508527	758	796	1138	873	1501	866	751	849	738	731	1015	739	835	752	902	692	809	854	753	677
USP9X	507307	727	778	811	960	821	830	1077	844	951	821	897	773	963	774	797	982	836	880	822	699
SMIM10L1	100849002	805	1059	614	909	1028	788	865	688	902	772	952	919	812	647	1086	986	734	954	946	611
SCD	280924	807	2259	657	1265	203	441	553	1043	363	1635	499	1495	1102	97	418	987	428	1507	878	786
PEMT	360197	791	628	786	677	693	712	863	754	1031	589	759	1026	816	795	1020	1181	927	983	1134	926
PHB2	515363	802	780	836	793	965	861	866	868	1059	609	1017	730	744	914	1026	906	972	1024	1113	827
FAM210B	516545	982	672	855	1099	453	931	950	846	1098	807	233	749	933	855	1225	1033	744	905	931	590
FNBP1	538717	863	778	1198	901	697	802	1002	957	692	658	671	873	683	681	733	999	893	1242	1175	521
LARP7	505053	776	747	989	742	974	726	784	835	1186	730	723	782	963	620	1260	876	787	885	1029	647
TDH	511957	444	594	351	725	745	595	582	834	1648	543	808	710	637	954	1702	1247	1006	1257	1150	624
CPN2	614562	746	656	803	711	1218	936	740	774	865	571	969	706	912	826	971	1141	709	848	978	702
TRIP11	786759	749	597	628	725	1088	719	885	534	1349	420	894	805	720	889	1321	896	1202	951	1119	491
CL43	431784	1106	586	1353	812	755	1139	930	568	806	1313	739	880	346	271	844	953	878	579	445	1240
GRHPR	504764	744	658	759	794	820	859	739	947	930	644	817	841	784	474	964	1165	827	1085	1082	888
CHD4	506402	747	659	651	867	1125	701	865	729	944	596	930	739	984	919	988	1136	1083	1014	811	675
MYH9	404108	725	853	1153	1022	993	869	1026	758	719	743	989	513	877	762	680	978	876	869	687	677
LOC518623	518623	627	1778	595	886	237	486	824	672	1038	540	342	1550	576	342	1061	1050	773	1060	1841	853
RPL7	514966	664	629	763	658	1078	835	909	597	1063	600	1006	678	655	984	1076	1125	919	915	861	761
MAP1LC3A	514547	669	744	833	662	831	741	518	903	1036	805	572	1207	574	532	1068	1115	886	1256	1107	810
TPR	507869	834	841	758	961	1068	745	844	776	951	576	939	659	892	742	1052	1016	792	790	982	677
ARPC1B	326600	773	983	533	771	980	625	839	496	891	615	932	858	664	1082	955	1197	1041	1314	871	561
SMC3	281729	807	776	970	977	920	769	913	851	859	566	828	682	836	860	974	895	747	1059	779	753
PFDN5	282848	775	745	1013	831	834	790	901	757	979	693	637	686	693	842	1022	981	964	1246	791	625
KRT8	281269	652	672	1018	894	1036	583	817	566	886	702	1739	781	871	916	883	639	794	1161	763	573
GSPT1	532337	676	800	797	810	1176	782	871	761	977	688	1086	742	804	574	1095	934	863	741	835	672
DLC1	511433	727	654	661	814	844	785	593	778	1116	689	655	835	870	609	1290	1060	827	1012	1242	607
MATR3	505129	795	764	873	830	967	761	986	613	872	695	1039	639	853	772	969	1130	885	876	814	535
UQCRH	613899	775	751	907	875	819	767	1125	639	1047	555	848	738	671	670	1002	985	893	1103	808	669
DNAJC1	781036	634	920	948	871	1259	857	950	782	793	723	1038	758	978	534	713	788	824	880	645	640
CLPX	100138870	564	644	695	711	821	760	906	580	1437	518	579	790	944	663	1413	1232	811	925	993	628
ASH1L	540563	897	653	1078	864	1054	752	1020	834	778	830	734	699	909	830	806	995	711	855	821	488
ATP5MC1	338053	797	853	834	916	993	732	734	595	954	510	1024	945	561	871	1083	909	951	961	862	515
SMC6	510381	803	812	871	857	971	869	1143	695	704	765	885	754	625	810	757	989	640	1049	712	730
CWC15	535258	768	962	923	1116	1011	934	953	782	973	450	812	749	696	740	1162	920	795	829	415	369
JUND	517192	872	432	534	685	825	808	692	578	1399	609	663	854	855	528	1281	790	894	746	1686	702
TKFC	512373	796	954	683	1142	262	764	902	1002	884	847	379	813	995	206	980	1103	929	1252	996	601
AES	-	795	677	696	937	929	862	917	781	771	906	966	660	846	982	759	922	954	919	898	848
PIPOX	509102	655	1286	386	933	499	572	1214	746	709	917	712	1055	1296	608	705	876	1096	805	849	713
EMP2	507667	647	700	1016	738	1286	831	850	603	770	632	938	731	734	787	942	965	876	898	924	502
RYBP	616217	851	860	843	904	747	903	1293	826	720	776	615	659	935	743	765	868	790	789	809	590
EIF1	509764	762	790	623	673	848	783	837	684	1265	569	536	893	718	889	1160	983	779	1070	980	554
USP22	509694	700	679	872	856	973	657	1040	547	881	724	744	887	691	567	1139	938	1089	903	971	661
YTHDC1	613858	707	706	974	908	987	799	881	680	794	662	849	737	812	764	858	1096	856	920	798	586
SDF4	528783	738	683	950	940	965	803	910	788	893	807	604	720	619	790	940	805	818	890	1023	657
RTN4	359718	779	896	862	828	481	706	986	960	1016	882	757	827	848	525	924	970	762	1280	900	682
LIMS2	515401	829	817	858	1134	399	607	1002	850	993	849	204	625	984	588	1162	1250	818	761	1040	735
HINT2	281816	776	865	1174	930	750	753	876	912	792	856	633	688	480	477	1002	831	909	1100	759	777
CTR9	534265	772	759	861	887	1031	705	667	780	1033	604	792	860	758	675	943	943	838	985	850	625
SLC25A1	282476	618	605	612	909	725	572	664	582	1115	915	595	947	870	565	1031	1259	935	1209	1082	691
ABCA6	537351	605	551	907	735	2026	1187	937	773	714	523	684	441	631	1055	620	752	615	471	1141	466
ASL	512771	562	713	823	599	855	638	654	652	1308	588	438	565	1121	589	1589	1051	1049	852	1055	684
RPS23	540129	606	660	497	431	777	1089	840	702	772	407	1120	962	535	729	813	1710	704	1166	986	412
PPP2R2B	509290	893	985	699	980	871	636	482	744	978	636	1240	925	568	668	1070	946	531	1007	899	603
LOC100138004	100138004	449	625	458	692	1132	674	1483	1047	1022	472	271	767	993	458	971	702	980	1460	1149	444
ITSN1	510879	729	669	1117	914	1047	840	829	824	717	814	716	586	887	742	773	713	740	784	1021	618
RER1	100125922	655	809	733	754	1173	659	919	672	1044	639	1013	798	508	881	913	925	879	878	864	605
ZMYND11	506325	756	806	769	939	892	781	1015	731	860	666	666	615	833	618	858	965	750	955	979	638
TOMM70	507707	684	667	728	716	958	801	645	524	1079	549	954	804	733	633	1249	1014	924	906	943	557
ZBTB16	534401	469	1643	832	462	1787	899	323	1562	583	805	573	769	653	285	616	741	797	626	1241	293
MAFB	532376	917	839	794	968	635	805	1139	793	719	685	422	750	761	663	726	1190	634	979	955	687
PPP1R12A	538606	712	792	779	769	883	782	967	815	836	617	784	721	888	753	886	1019	790	912	831	523
LOC101906837	101906837	871	792	552	681	606	737	872	745	1346	505	475	899	717	475	1377	1061	888	799	1198	501
MACO1	540726	769	807	774	930	928	654	988	830	794	622	877	656	950	722	864	881	814	752	943	601
OSGIN1	768073	747	716	1139	1018	789	777	898	647	614	637	758	792	1031	593	601	969	683	1135	650	821
SSR2	506530	555	546	705	693	1625	750	754	586	908	520	1223	689	549	1017	1117	854	792	802	704	645
CIRBP	507120	838	811	1250	1113	942	714	794	1004	877	832	584	409	637	609	917	821	615	717	866	720
BOLA-DRA	506214	1017	812	787	634	913	878	895	791	694	543	552	767	577	736	770	1030	809	1133	1023	533
ADRA1A	282134	826	720	766	753	1075	906	901	985	761	869	447	763	952	464	852	682	771	681	971	719
DDB1	511951	811	703	936	987	1104	812	772	588	1061	694	673	786	821	659	1007	820	924	1070	871	617
KRT18	506480	499	581	967	932	1314	690	945	487	774	520	1831	660	806	680	883	667	863	608	678	647
ECHDC2	513795	724	855	629	895	572	778	831	849	1046	950	385	827	602	688	1086	1036	701	981	934	570
F13B	511483	747	790	787	871	1086	902	979	873	750	694	895	761	589	851	856	568	553	865	820	574
NADK	513419	721	1007	789	731	863	707	938	699	946	755	644	923	887	674	972	987	861	1019	971	488
EVI5	536706	793	985	1049	921	691	861	940	902	701	829	659	610	725	627	761	717	566	900	887	661
STAU1	513944	698	751	839	972	756	849	972	895	778	764	630	684	661	518	809	933	869	852	824	701
RBM5	534216	705	719	1183	857	1086	706	969	769	703	720	635	613	834	897	791	772	715	809	855	558
EIF1AX	511189	624	780	849	765	943	733	854	639	930	636	784	767	684	516	973	1004	816	970	763	818
GSTA4	533917	955	660	533	1383	333	720	1697	799	727	708	414	562	499	840	675	782	1327	987	718	536
NFE2L2	497024	835	695	916	893	844	825	828	824	735	619	590	757	799	814	789	847	727	853	852	688
SREK1	507801	685	849	961	857	848	690	931	753	831	770	670	731	878	829	711	1011	636	759	925	535
PPP4R3B	516489	701	662	709	788	945	896	785	788	959	628	872	687	821	728	821	876	651	707	916	692
ARL4D	538936	661	663	504	987	953	737	712	518	1116	484	501	584	848	786	1008	1225	775	1023	1047	656
ORMDL3	615368	727	814	929	1014	694	780	888	632	840	536	732	765	674	626	969	773	862	805	1017	663
RREB1	789017	712	624	914	773	1084	780	920	537	696	775	805	767	800	913	861	1021	819	833	696	410
CFDP2	286876	656	649	813	836	913	701	717	584	1030	584	625	668	667	572	1223	1173	896	883	830	791
ACAD8	512070	628	1149	758	667	464	713	970	821	1258	765	418	874	793	451	1094	887	627	891	1037	500
TMED10	529761	527	638	789	731	1258	777	842	637	875	650	1010	648	663	1061	792	740	935	783	706	632
MTPN	541099	562	603	990	995	876	842	760	711	884	757	645	547	876	737	866	936	710	976	767	593
TTC3	506569	600	685	883	721	1033	821	866	606	754	662	796	625	899	1026	853	797	771	835	683	705
LIMA1	540637	753	721	1056	872	1029	857	856	775	620	635	744	646	669	1097	710	689	790	724	778	543
PLXNA4	407104	615	609	803	722	1264	837	1021	572	691	764	655	502	979	929	778	800	864	535	1103	529
MRFAP1L1	522338	625	771	617	749	1122	757	854	655	917	597	817	816	616	849	1038	959	740	888	836	404
RAB5IF	512377	608	568	663	668	1760	777	731	491	879	474	1659	975	609	992	922	715	835	772	622	636
NR1H3	507176	754	819	939	820	715	670	1270	482	609	781	760	744	716	797	691	984	961	762	689	728
POLR2L	617375	541	620	952	667	980	786	738	538	826	598	965	756	779	535	933	973	903	949	823	707
MAPKAPK2	788091	771	608	878	711	913	801	929	637	970	619	597	683	771	691	1127	976	924	759	700	485
VAPA	516024	801	652	691	821	773	723	962	638	873	615	604	746	920	691	1022	933	808	836	844	654
MARF1	506615	715	751	1092	880	860	748	1122	664	640	644	633	737	890	660	700	938	811	814	805	476
LOC787803	-	618	236	282	665	1122	737	777	707	1147	685	885	267	1006	990	1117	827	875	815	979	813
S100A2	509860	375	508	509	361	2582	738	391	289	450	287	2930	459	418	2516	481	356	343	564	358	618
NGFR	353110	744	726	842	777	882	799	1097	685	697	804	536	555	787	966	668	763	836	866	687	752
POLE3	510678	566	747	583	829	1014	641	813	639	967	594	911	688	670	831	1066	849	708	1016	834	649
ATP6V1G1	281641	638	729	729	895	991	768	790	537	915	588	909	668	690	705	909	1033	813	839	818	511
HNRNPUL1	533197	537	777	819	878	910	723	935	714	845	586	660	646	778	816	847	801	836	930	834	631
SFPQ	618226	688	732	915	773	1101	764	751	554	947	631	805	636	892	461	947	743	867	873	838	534
TXNDC12	506991	582	750	696	711	1080	677	725	644	906	558	900	788	769	998	958	846	797	794	827	532
ATP1B3	532844	831	863	630	737	892	777	1254	906	579	598	729	922	740	612	724	644	896	681	753	634
SGK1	515854	548	471	411	575	1837	718	769	562	1052	586	1012	567	849	575	1085	725	1194	650	796	471
MGAM	100336421	397	588	1418	1452	709	936	865	758	725	492	501	307	912	375	740	923	896	799	854	584
BMPR2	407127	779	686	942	702	793	873	890	671	635	719	626	610	821	685	641	893	774	1021	770	718
DDC	280762	561	919	620	704	792	523	733	612	1063	457	978	712	848	419	1099	954	810	1089	938	718
BRD2	505358	692	669	930	707	1005	812	807	778	804	662	614	694	759	679	904	711	816	724	837	642
C2H2orf72	787439	604	752	728	755	1037	790	898	689	798	664	516	897	760	794	965	718	697	907	868	417
EMC1	508439	687	825	1050	918	1341	601	997	441	737	564	884	673	585	764	850	752	731	814	634	578
HSD3B7	540229	860	929	752	878	882	712	815	578	721	732	571	953	688	777	697	771	750	970	737	533
TMBIM4	513242	665	757	708	627	1060	725	842	591	835	632	896	841	639	834	865	779	700	954	772	570
ENOSF1	615106	758	881	842	848	727	782	929	813	780	687	555	559	880	618	780	959	655	1089	836	400
FARP1	531927	746	881	957	842	551	663	802	796	562	753	719	831	860	531	702	913	749	1032	739	687
EPB41	281753	746	653	639	872	1153	792	772	781	626	742	879	648	943	650	828	944	708	770	728	626
MMAB	617636	566	718	464	759	661	535	644	749	1023	567	630	995	934	420	1049	952	746	1261	1061	687
MPHOSPH8	507091	719	805	967	726	965	739	736	584	887	608	713	658	857	694	905	902	699	791	724	538
OSBPL1A	100336844	708	765	870	1018	665	790	1002	887	580	884	540	605	578	539	686	877	896	933	729	574
CTSV	281108	378	880	393	388	545	646	889	710	1668	414	380	848	710	1159	1552	669	520	1117	1070	336
43897	-	586	810	829	665	1027	665	792	616	731	598	843	678	901	689	825	1053	696	749	772	567
SYS1	614236	682	554	730	816	934	755	850	766	785	690	1007	653	604	713	785	800	733	973	637	680
CLK1	613808	683	761	908	831	863	768	854	1012	643	659	635	621	738	595	783	891	594	966	827	493
RPL39	767908	455	518	659	687	873	715	839	591	1064	594	667	627	750	599	1213	1116	813	759	836	778
PSMB6	510069	640	668	665	760	827	803	800	760	748	647	835	679	646	561	942	660	726	1088	864	734
PGM1	534402	639	959	763	856	651	763	772	756	857	840	369	935	625	441	866	858	724	1025	823	570
CCPG1	538508	612	660	791	682	1122	816	837	570	766	502	787	778	752	647	823	925	832	837	773	586
SLC7A2	538708	297	1078	508	405	926	700	787	760	1189	485	735	622	1188	578	1420	537	528	911	1009	477
YTHDF3	519708	655	659	558	805	904	646	953	552	1068	729	658	699	701	834	1039	831	777	803	834	470
UBE3A	533136	533	579	747	680	1120	691	751	711	934	546	726	702	1015	700	931	850	755	654	995	506
DSP	514360	808	687	771	967	683	743	1191	507	693	803	724	649	836	517	630	767	835	926	716	599
RAD50	788127	723	696	683	856	714	749	604	671	828	677	620	661	793	572	896	885	694	1030	859	835
CBR4	533020	632	715	549	836	872	713	908	743	1014	613	771	696	770	469	986	762	829	829	809	551
VAPB	326580	620	695	811	798	896	643	835	577	866	689	796	678	776	655	813	900	756	865	819	638
PCF11	510604	642	688	807	827	765	704	825	649	855	645	449	603	1015	655	869	774	762	901	1130	498
HADH	532785	587	1171	298	422	285	867	1161	872	1094	718	418	922	675	384	1223	941	467	1028	922	444
SF1	541229	818	674	856	837	817	668	804	724	867	659	492	724	780	475	798	936	766	871	998	533
CMBL	516405	694	799	534	888	521	827	1057	787	896	661	524	887	674	285	798	857	735	968	745	767
PAPSS2	536409	503	607	812	661	1302	661	996	695	1208	436	795	446	680	435	1221	619	945	688	939	411
DCXR	526937	729	850	453	867	722	757	771	768	998	685	644	744	599	250	980	1017	691	958	911	564
CETN3	532953	652	874	834	937	1157	556	649	609	762	490	702	632	672	957	878	886	766	861	601	660
STEAP3	504235	507	491	855	694	1580	734	603	400	869	393	1353	699	708	800	789	766	868	543	652	644
TXNL1	509142	674	722	543	830	703	682	965	825	899	617	609	699	696	683	930	813	783	984	770	570
FURIN	281374	667	765	647	771	720	686	662	670	870	555	520	777	832	601	952	843	919	916	854	737
HMOX1	513221	754	422	651	729	1047	1081	827	491	484	664	284	370	658	1415	468	913	943	898	554	914
CCT2	505313	549	692	506	595	1005	818	836	661	957	518	728	791	725	540	1058	900	671	926	843	489
ND4L	3283885	1023	886	476	996	698	1020	915	659	585	1027	546	562	381	510	711	543	630	684	819	893
HNRNPU	539950	711	654	832	799	1005	730	732	708	831	692	700	704	781	745	763	886	625	880	678	436
POLR1D	539061	781	586	639	684	633	823	754	594	1062	635	531	792	592	587	1165	931	731	877	842	555
RPL18A	404142	684	539	815	619	962	620	672	581	979	444	866	682	662	838	1069	900	875	714	708	769
CHD9	539275	752	782	833	821	721	781	846	669	587	769	792	667	920	567	584	984	749	779	710	468
SELENOW	523694	223	331	363	187	1044	868	1376	614	596	820	331	245	1182	196	508	1063	1484	1316	937	1025
LEPR	497205	504	391	546	776	1161	654	640	629	1505	364	268	449	775	798	1502	758	771	653	1201	576
PGAM1	404148	588	794	650	635	924	826	708	712	961	578	853	720	692	537	873	784	731	965	727	459
PLCB1	287026	583	766	910	966	592	764	804	879	625	667	517	513	1002	527	728	1097	584	810	1045	397
WAPL	534322	724	608	688	885	841	855	901	576	764	610	628	778	803	574	760	882	718	643	830	598
LOC112444214	112444214	735	728	1043	858	1164	733	725	708	515	1067	647	688	765	606	540	929	605	690	673	359
UBN1	525895	760	541	763	904	945	661	876	507	879	619	584	641	718	671	905	824	855	809	826	545
DPY19L1	536508	741	854	659	1042	745	837	953	655	830	529	694	804	688	512	758	795	666	678	639	586
ETNK1	540705	688	814	513	636	767	813	1046	677	837	655	531	797	783	619	946	760	664	826	830	484
KDM2A	540141	766	783	1205	788	848	744	742	851	537	686	540	571	755	684	679	817	726	822	727	480
TNPO1	767620	629	683	619	693	961	707	1012	513	911	697	713	624	616	567	890	779	752	838	924	634
STRN3	516375	594	753	772	739	1123	687	730	579	688	566	736	624	724	683	795	1021	845	733	825	564
ACAD10	513508	769	811	885	873	487	692	965	704	662	833	567	734	548	503	731	997	694	932	847	539
HACL1	512676	729	938	450	640	388	596	901	907	1013	718	514	710	728	430	872	1047	670	1011	1062	544
IDI1	514293	702	648	321	707	309	412	446	768	868	750	437	1333	1084	212	1044	1427	751	1179	1023	623
AFG3L2	515757	738	644	676	749	780	660	660	544	1006	507	674	697	720	667	1028	755	839	829	957	666
PAPD5	-	593	721	618	802	630	696	864	641	639	665	601	787	781	620	780	1084	979	910	889	444
UBB	281370	668	700	613	637	768	729	764	691	1041	691	598	717	483	755	909	916	833	864	845	457
PPP2R5C	505757	723	712	953	774	802	716	818	711	682	532	627	708	773	678	778	820	728	844	792	515
RNPC3	768060	766	889	834	859	680	594	841	879	570	713	623	767	895	675	634	673	628	828	1025	434
ROMO1	618530	706	576	713	838	1083	797	589	502	784	521	920	714	629	724	938	750	674	794	707	628
CRYZ	281093	615	1095	656	780	523	575	924	626	848	800	636	860	712	673	792	804	444	897	904	638
PIM3	100336651	834	661	651	714	767	679	1228	832	640	601	501	1003	831	665	613	903	588	727	755	494
SBNO1	540582	606	782	720	758	732	669	742	709	815	671	647	711	770	546	854	1038	769	883	787	481
SACM1L	530577	620	629	788	645	921	641	715	538	1075	420	961	638	707	558	927	908	951	826	800	423
SNX2	509769	639	710	616	664	630	692	976	627	1047	530	472	590	653	762	897	870	849	972	772	666
GCHFR	617650	615	615	716	730	806	675	732	828	860	610	539	618	796	688	969	793	673	945	902	535
AOC1	509751	723	948	737	651	389	704	1032	1028	646	479	640	559	689	942	779	725	795	904	773	469
SZRD1	512452	800	580	772	790	935	757	785	539	730	746	635	554	672	654	733	846	794	848	766	618
CRYL1	281725	1014	1165	788	611	472	591	1044	529	659	704	603	817	645	273	779	942	800	835	1024	408
CEBPD	281678	500	435	626	609	672	990	720	546	1221	573	227	825	876	455	1143	777	740	754	1149	457
RORC	527470	911	540	802	845	613	474	710	849	783	764	524	598	894	436	705	1103	1003	784	737	725
PRG4	280867	587	510	709	821	1109	704	837	629	856	615	772	475	696	626	869	612	516	769	1226	829
SLC16A12	538469	771	745	770	913	723	905	958	601	513	830	489	627	693	802	538	960	776	742	591	383
BLA-DQB	-	419	812	506	170	842	1307	684	848	809	433	208	837	276	270	770	1236	736	1228	977	518
CALM3	520277	765	826	735	790	613	675	875	609	715	551	849	889	437	597	850	827	713	970	638	570
MPV17	505763	634	606	684	644	1054	523	699	493	912	468	931	821	559	858	945	751	669	956	845	596
LOC100296324	-	625	576	692	738	706	699	713	679	1046	631	477	537	783	693	1044	1176	795	872	1024	640
ALDH16A1	506329	679	459	737	787	865	650	759	598	1061	512	431	625	633	809	966	879	758	882	820	592
LOC101902226	101902226	780	839	1109	797	428	578	944	824	721	635	782	424	748	227	689	752	500	1112	606	1056
SUMO3	617236	613	570	823	828	861	666	731	637	801	534	574	635	630	703	790	925	688	1043	824	580
HNRNPA3	782669	549	780	736	647	1038	754	975	593	784	616	745	669	632	594	842	801	588	961	607	437
TOP2B	282097	663	836	739	951	799	710	969	599	753	493	594	587	876	591	743	896	776	687	680	448
NCOA4	525329	842	647	779	628	784	677	736	674	872	639	812	618	608	644	862	767	747	844	693	546
EIF2AK2	347700	586	455	470	636	2011	636	743	518	861	585	1231	733	461	720	707	773	682	424	555	731
U2SURP	505019	693	664	780	832	898	798	713	745	646	597	579	594	788	767	783	909	488	833	684	495
ARIH1	508410	628	685	739	760	590	630	725	649	779	692	562	720	920	629	792	969	849	805	860	469
ALCAM	281614	762	836	809	779	644	820	910	728	682	635	611	707	565	595	754	669	551	769	747	683
ZNF704	513243	699	892	666	1146	584	761	914	893	468	905	392	624	723	512	519	690	694	882	708	643
TMEM170A	790244	754	731	668	772	803	707	900	626	731	513	546	731	815	607	780	831	609	989	825	417
PXMP2	508609	564	763	745	769	878	705	843	780	746	668	610	624	752	621	781	781	679	826	630	562
AFDN	504856	614	784	988	996	758	745	721	640	647	704	519	755	783	587	677	803	667	681	657	555
ANGPTL8	101902412	1043	583	618	967	417	591	878	368	149	729	1101	883	604	420	188	2046	824	499	293	1205
RTRAF	513083	571	669	566	709	614	668	882	489	1122	537	548	860	606	561	1101	985	734	859	767	477
SRSF6	507828	721	684	871	739	992	636	747	645	843	667	552	523	814	594	855	842	646	786	706	489
PC	102030942	440	277	486	401	1392	501	339	230	1204	285	1249	592	569	1379	1322	918	844	511	1065	457
SPCS1	511453	521	628	625	696	1214	680	694	507	648	702	1276	582	600	669	631	713	749	907	722	515
SGMS1	533538	653	677	741	718	719	746	833	631	764	510	853	660	950	638	751	752	633	664	734	559
RTL5	100851574	636	755	862	933	784	621	903	634	798	504	419	537	763	940	759	726	660	863	800	423
HAL	615205	359	857	505	492	693	491	522	398	1513	287	174	1043	881	870	1595	1142	711	653	980	268
CACYBP	618428	673	721	551	945	730	649	884	534	837	543	724	757	616	522	937	692	779	874	759	547
NUCB2	509003	401	576	594	443	2425	757	827	326	445	368	2713	406	338	516	468	379	747	553	324	557
BBX	533187	672	662	818	717	694	833	831	654	577	665	790	535	704	479	859	819	716	758	708	592
RNPS1	504506	704	620	806	903	800	684	733	751	738	686	577	475	661	670	773	868	571	782	713	702
SBDS	513237	610	782	613	724	954	795	859	753	794	510	753	591	583	452	804	771	763	660	730	589
SGPL1	522515	535	516	1002	644	1868	770	734	389	804	513	1004	435	633	642	796	415	739	475	751	442
PRPF8	507371	526	682	511	661	869	632	773	657	1028	703	621	534	598	661	1002	801	647	838	851	648
TAGLN2	282379	667	769	713	629	654	728	915	663	444	654	800	741	629	798	593	700	736	981	649	681
OSBPL8	533350	566	715	941	726	860	864	800	669	657	567	976	560	592	519	604	662	770	688	628	581
ITSN2	521706	635	717	672	694	681	684	776	876	862	616	542	512	957	567	922	651	637	802	746	570
RPL19	510615	597	769	577	662	780	750	714	573	901	568	616	801	647	694	974	787	656	892	628	436
G3BP1	534214	515	718	730	768	777	741	852	554	758	526	639	645	769	551	854	928	756	721	773	433
FMR1	507482	666	582	799	702	691	639	569	515	974	515	475	616	738	898	1010	840	688	742	946	503
WWP1	513789	509	714	782	639	708	730	845	660	612	473	555	636	769	658	739	824	951	909	807	487
CASTOR1	506974	749	916	852	935	586	663	842	556	563	722	480	798	634	488	587	803	890	715	715	558
IREB2	539404	491	701	707	675	823	575	759	597	868	478	609	613	818	587	1048	948	740	716	867	516
JUN	280831	732	428	652	580	997	667	587	664	938	432	562	651	614	557	1074	925	895	728	700	624
TUBA1B	539882	513	673	591	943	865	506	528	318	1002	421	1083	681	440	612	1156	979	770	799	630	657
UGT3A2	537188	760	622	474	649	508	653	748	682	818	511	458	657	952	598	971	902	676	907	1080	389
SMIM19	515895	707	662	794	746	763	625	783	987	766	629	445	571	630	619	864	722	571	806	756	589
C15H11orf58	616182	640	631	685	732	886	654	705	473	830	523	743	669	724	633	903	896	682	804	657	520
EMC3	508371	527	939	721	578	891	560	757	540	762	569	746	818	861	634	783	856	642	885	622	393
AVPI1	614488	564	724	773	818	699	641	751	668	675	586	765	604	799	448	796	655	782	845	734	664
BOK	504851	754	694	714	862	583	477	831	493	698	650	489	815	694	609	747	813	998	914	712	608
AIF1L	617493	360	531	864	642	2144	966	906	531	524	442	940	422	626	286	580	478	851	288	713	569
GLUL	281199	644	619	1342	628	971	687	714	596	546	702	558	500	687	661	707	842	793	630	645	452
DCTN2	527201	706	626	728	604	719	608	672	665	844	622	649	665	731	502	920	888	870	742	679	552
PAK2	513673	646	612	512	683	934	733	824	611	904	549	699	549	718	538	831	839	640	774	778	487
SFMBT1	511984	700	503	685	820	835	572	624	490	914	517	565	697	765	811	872	853	663	684	939	508
PPP3CA	286852	658	862	921	727	616	732	745	739	595	601	697	564	648	610	632	792	714	882	571	540
AKAP8L	539700	852	626	1459	894	655	508	709	952	516	794	492	605	801	635	513	575	598	593	875	415
USO1	317724	527	520	656	498	1029	718	814	474	817	387	1005	634	638	529	1090	734	817	641	787	525
SNRPB2	767873	569	660	655	630	1039	676	790	456	862	534	761	526	613	545	862	787	738	906	715	557
SETX	534284	599	766	857	816	871	700	752	711	603	619	716	702	625	663	649	647	628	767	700	465
MTIF3	509987	627	619	789	663	704	583	566	602	726	551	542	722	914	625	957	837	763	676	950	582
LARP4	539286	541	665	544	557	987	615	1029	390	956	535	643	720	686	532	915	997	742	637	815	395
SMARCA5	537503	646	712	688	783	791	739	681	550	720	565	667	584	737	541	923	765	672	712	796	498
SMOC1	508379	549	559	709	710	681	783	710	687	800	618	400	688	621	705	853	776	654	668	995	558
MOCS2	507986	435	687	558	550	1310	740	736	449	771	500	1017	732	519	490	761	729	730	625	848	588
KIAA1109	-	715	652	878	802	727	673	754	878	608	573	715	496	862	568	583	681	579	813	714	550
RB1CC1	539858	730	762	826	859	534	601	629	604	663	666	481	723	660	549	704	723	749	775	846	787
EEF2K	521730	595	641	635	640	704	673	721	486	838	584	509	536	770	631	950	1021	691	815	905	439
OPTN	534150	669	577	657	741	1062	620	651	524	675	506	1029	546	782	432	809	827	734	761	619	607
CD46	280851	533	489	459	662	1036	889	763	661	954	436	473	495	741	792	900	885	577	586	781	418
CERS6	616901	599	973	511	1006	475	611	737	889	643	756	260	828	746	293	643	747	559	1181	792	562
SREBF2	507102	654	645	528	858	694	570	619	726	695	782	588	806	735	446	722	660	620	1226	712	557
RPN2	534231	492	656	686	669	1189	687	750	514	696	525	1124	428	538	842	768	704	646	666	575	555
EP300	112446776	584	584	796	759	842	633	811	897	664	634	582	486	779	611	804	600	678	786	745	522
TTPA	286813	480	596	677	633	601	737	740	707	951	626	380	545	867	463	976	810	656	742	937	521
IDNK	100297815	837	639	630	828	315	1007	765	628	456	375	613	594	775	577	415	1114	714	867	914	312
USP8	538743	478	547	713	766	763	733	645	665	917	597	784	539	624	633	853	773	637	786	722	470
MAGED1	512562	603	439	462	547	907	630	951	484	908	538	447	474	659	701	1072	717	820	620	1288	478
HABP2	507993	657	718	655	825	874	758	665	635	612	647	466	669	644	602	726	703	569	690	638	855
TNRC6B	528167	635	561	860	809	697	714	802	811	538	720	656	533	783	589	553	766	574	786	715	531
ETFDH	768074	565	856	478	541	615	644	847	561	919	638	534	792	705	429	966	843	631	806	980	413
SF3B2	531931	668	677	690	767	723	635	675	676	866	591	555	502	614	666	780	796	697	824	673	620
LOC782525	782525	579	532	639	641	893	661	736	832	818	568	618	551	535	811	866	577	639	799	734	613
TOB1	768016	671	814	473	1050	453	532	1050	821	911	362	430	777	550	494	889	763	764	856	720	390
TCEAL4	513987	730	729	710	801	662	725	777	731	752	547	554	658	601	500	712	597	606	768	694	711
N4BP2	539533	661	603	649	704	1307	683	603	647	656	577	895	590	469	806	730	617	501	558	759	582
MAP2	281294	304	394	595	838	200	467	934	902	347	495	828	354	1736	695	254	941	962	1016	1112	434
FAM46A	-	642	721	599	686	639	670	471	903	788	599	436	615	634	533	809	970	486	896	871	604
TRA2B	615156	626	538	863	709	896	639	819	584	655	589	624	636	729	585	721	797	720	681	738	449
TMEM220	504970	459	587	305	634	613	548	635	590	1029	522	617	462	479	977	1114	966	749	871	968	561
PRKACA	282322	730	701	968	806	706	666	796	419	617	627	693	627	465	798	631	599	603	850	639	601
NSRP1	539841	618	660	800	691	856	601	599	579	719	437	658	618	801	612	738	878	751	770	728	491
NACA	513312	583	662	816	664	756	559	502	482	920	473	660	636	467	561	1050	898	754	845	757	578
EIF5A	444990	539	570	733	650	982	689	563	615	872	483	994	598	629	552	883	835	818	874	676	604
GGNBP2	539076	694	560	707	796	666	675	701	564	604	513	625	627	882	603	779	956	592	698	616	597
BREH1	497207	642	538	644	356	393	473	397	383	747	397	1270	1081	339	302	799	1514	695	1095	617	969
ZCCHC24	616669	619	830	801	836	688	744	1085	599	443	818	480	600	515	503	423	1009	912	649	470	348
PRAP1	512786	1214	1048	23	651	285	24	1278	474	700	563	515	1990	54	251	678	39	1387	999	838	1072
ISCU	514789	565	729	647	843	666	599	762	563	832	581	500	679	628	586	944	760	766	719	689	448
MYADM	506295	718	617	785	992	820	656	687	702	580	637	526	550	704	782	434	709	617	803	570	551
DDX3X	510093	737	622	624	730	897	677	742	609	767	541	475	609	775	426	769	875	737	626	685	481
AAMDC	533224	756	614	956	833	541	707	522	568	656	645	624	680	575	293	682	959	620	902	690	546
RSRC1	509437	602	694	816	900	742	637	828	604	721	549	555	595	609	419	732	657	773	680	684	632
SERPINB6	286854	643	390	922	601	738	365	1051	543	858	578	861	360	792	626	901	460	864	729	689	727
MRC1	787578	697	552	675	658	713	762	693	672	744	654	567	486	686	617	562	850	767	775	668	495
HDAC7	509843	726	433	1009	709	835	487	814	544	652	581	713	499	645	710	705	867	746	817	671	524
KLB	514925	565	475	549	635	438	575	706	748	742	660	516	672	884	375	763	876	752	913	929	694
MESD	514610	397	523	636	614	1267	706	741	463	665	475	1128	641	546	707	742	552	656	623	614	617
MAN2A1	521539	462	494	563	715	803	700	853	430	815	574	544	631	788	775	863	754	769	426	797	555
CXXC5	538485	689	583	558	688	681	668	818	613	558	617	643	449	700	946	601	882	598	831	656	562
UBE2Q1	505133	613	604	732	672	732	699	717	567	706	558	667	589	676	646	779	793	613	715	731	500
DIAPH1	786565	681	547	661	806	638	642	737	456	753	600	557	596	705	522	674	846	771	827	804	539
HIBADH	512002	512	904	408	607	327	743	1056	656	835	527	388	797	614	667	771	885	592	888	643	428
FOXO3	535530	694	717	727	777	719	702	653	724	675	699	543	626	630	529	646	657	584	768	667	528
GINM1	506714	636	645	608	533	750	763	657	626	759	607	560	527	827	584	922	832	632	670	642	407
ITGB1	281876	589	565	609	627	880	632	735	503	1021	536	534	541	522	684	915	743	723	700	720	532
NDUFA6	327670	525	709	495	571	853	468	707	561	889	437	798	750	526	644	928	845	660	746	784	563
RBX1	518880	584	564	617	686	773	650	804	573	849	496	678	578	461	647	882	727	687	762	659	597
MANF	540432	227	454	649	329	1955	874	686	230	537	427	2715	577	341	444	483	338	641	439	362	336
LOC100296421	100296421	781	440	344	668	464	695	908	307	759	443	707	748	247	684	790	1186	730	545	885	890
APOC3	408009	452	710	348	481	443	810	1141	676	1025	735	264	599	391	256	897	813	619	964	862	617
MCL1	788087	519	642	550	507	917	764	901	482	841	577	554	640	621	465	915	687	786	546	845	401
PGM2	506980	686	616	621	783	805	596	642	618	777	623	609	529	660	536	847	715	777	662	682	526
TMEM47	541164	578	686	789	731	460	641	819	724	553	591	597	745	585	867	536	642	540	986	674	518
NENF	616334	748	599	658	802	923	529	761	421	845	507	610	640	544	768	845	735	703	637	634	464
LRP5	534450	558	540	568	706	684	823	709	779	605	709	382	555	689	664	673	702	767	711	693	493
CAMK2D	532713	634	729	740	718	608	726	764	798	627	660	466	472	635	446	702	665	651	905	660	470
ANKRD17	508405	693	581	660	690	695	617	857	705	659	568	667	525	661	646	685	772	726	683	643	441
43896	-	530	779	609	634	759	706	835	684	578	658	582	632	686	537	663	691	677	727	601	508
NPEPPS	534122	727	601	547	684	682	622	700	505	696	421	692	593	642	728	740	853	769	605	884	465
NDUFA10	338060	520	571	662	721	569	727	648	630	705	571	773	563	694	448	885	797	701	767	464	631
GSK3B	790875	656	617	679	716	647	600	626	645	756	638	583	548	739	501	662	731	654	749	821	552
UHRF1BP1L	-	555	551	662	681	645	586	892	553	733	487	627	538	734	548	789	860	685	720	716	565
VIM	280955	603	618	879	641	494	756	904	694	545	560	694	505	570	659	561	753	625	702	642	524
SYNCRIP	511763	536	703	599	714	816	628	645	580	729	577	598	621	834	477	772	707	726	662	657	472
AGFG1	536149	445	448	462	528	887	569	745	471	816	453	740	609	643	702	996	854	770	675	849	447
VDAC1	282119	720	610	705	673	686	634	740	462	660	551	547	489	728	459	840	778	704	720	674	659
CNBP	504831	588	743	622	659	628	591	858	568	829	594	457	519	778	514	770	840	605	684	727	501
TAPBP	504335	828	627	719	665	753	570	721	508	618	595	607	568	648	676	669	694	595	719	636	665
VPS28	618785	637	637	804	710	621	624	667	488	712	562	539	567	565	584	643	772	768	735	819	572
C4BPB	281652	821	433	593	517	597	711	734	446	671	553	650	460	746	377	689	910	932	463	746	877
PCCA	614302	487	845	660	440	513	685	903	718	670	498	589	614	649	322	768	1032	680	727	571	547
NAMPT	520472	606	519	508	600	487	577	803	791	758	592	421	489	622	404	843	1116	704	949	699	541
SRP72	509430	526	454	615	478	850	684	562	766	714	455	950	534	672	632	735	613	598	803	753	525
RBPJ	767928	579	647	861	646	735	597	763	516	622	440	668	549	690	655	799	656	760	713	534	539
CEP350	534896	707	589	767	768	747	701	539	643	598	613	524	556	714	554	662	748	633	583	760	458
CD82	506713	995	414	834	578	567	707	978	778	398	977	490	364	737	639	432	486	699	603	528	639
PFN1	513895	573	561	428	488	717	539	835	563	726	695	764	477	867	921	814	795	652	723	513	356
SLCO2B1	317704	615	567	675	666	409	594	1084	577	703	719	304	678	770	471	711	709	661	755	751	532
DUSP16	618644	533	650	790	659	732	583	707	626	852	481	628	603	590	514	817	630	645	555	801	543
LEPROTL1	513036	652	487	612	644	883	548	743	491	801	544	627	640	527	690	766	587	716	895	630	483
EIF4G2	286870	599	558	732	572	867	654	682	463	652	607	688	538	732	592	799	694	562	709	653	502
SVIL	281509	847	517	1094	593	470	721	646	752	388	622	586	459	608	559	435	805	582	753	653	696
IRS2	100300012	478	315	696	201	851	604	270	377	1743	310	205	639	737	418	1903	330	397	495	1362	569
BRD9	615865	570	732	974	633	601	588	677	654	692	526	507	685	727	437	596	638	665	724	696	567
RBP1	537379	708	637	656	770	628	591	626	439	546	492	431	598	574	859	665	1007	738	733	681	503
ZFR	538494	567	528	772	664	932	656	697	512	732	420	689	606	578	462	927	639	631	676	651	478
FYCO1	100139246	530	595	782	763	891	679	585	542	612	735	541	642	528	534	585	703	585	608	711	639
RPS4X	614241	553	454	605	557	890	543	535	376	870	414	868	416	704	708	825	1021	609	718	543	716
FAHD2A	404123	563	583	535	595	503	565	542	499	893	478	394	530	610	499	1048	1159	607	860	870	565
CYC1	512500	432	620	646	417	736	596	607	513	863	365	837	642	637	570	895	727	875	790	659	433
ARID4A	531515	579	605	728	653	783	678	800	581	682	495	611	413	689	551	706	783	647	723	641	426
PSMB4	506203	602	711	605	639	693	560	596	543	860	527	757	735	462	533	771	621	676	827	689	477
CDK11B	493708	621	617	616	743	693	555	707	603	679	555	598	576	658	535	793	780	684	742	650	469
GPATCH8	534759	618	678	973	683	802	483	721	621	623	570	538	621	716	541	666	610	612	662	584	608
SSRP1	282082	615	651	681	642	754	610	507	515	757	584	627	590	560	459	806	920	659	792	553	518
PARP1	286764	676	576	612	739	655	607	648	565	780	559	516	573	624	683	818	597	565	717	673	608
RABAC1	512653	447	475	678	560	1133	595	577	468	748	435	890	625	513	600	753	707	735	764	507	575
TMBIM1	404134	491	577	638	729	976	595	756	556	695	555	624	575	705	523	718	711	710	630	595	424
ABLIM3	613794	465	547	817	570	875	604	653	555	847	475	389	630	719	392	891	756	650	612	860	459
PPP2R2A	508045	465	546	701	612	655	618	836	528	755	469	517	566	706	462	866	748	713	640	803	540
BECN1	527278	489	559	636	604	882	737	727	469	747	574	765	563	660	544	719	829	623	650	785	341
PTPRC	407152	924	473	906	486	674	545	956	514	435	416	672	461	547	885	527	903	820	692	524	456
NR3C1	281946	675	600	664	728	755	554	816	596	697	643	446	563	699	536	751	642	596	749	673	486
TPI1	281543	555	756	542	618	412	410	597	525	815	405	538	790	693	618	804	791	924	918	710	496
ZHX1	782847	559	602	743	775	549	740	885	655	494	612	533	553	604	451	623	718	612	660	662	526
KDELR2	531676	417	541	434	436	1474	569	593	405	842	345	982	563	379	920	888	547	824	604	573	385
FOXA2	101906272	557	645	586	552	799	716	688	578	620	603	412	550	669	524	736	849	774	494	783	432
PTTG1IP	617245	495	513	710	679	647	644	620	570	704	510	643	545	775	571	603	733	690	695	718	546
ABCF1	281589	586	513	648	646	975	494	588	449	695	508	777	562	642	635	820	688	663	694	605	547
KRTCAP2	540389	509	694	621	524	935	558	700	545	625	367	743	700	706	493	645	605	639	887	611	564
DECR1	509952	448	712	518	812	487	604	646	673	801	544	440	605	698	427	976	598	552	761	802	509
RFC1	514842	635	597	924	704	629	598	709	595	620	485	535	511	510	682	739	686	539	681	751	476
ATXN2	532649	487	430	622	585	636	510	570	510	868	385	620	611	815	650	919	807	572	679	917	470
COPB1	535533	547	461	511	550	884	543	550	449	711	383	722	597	668	613	847	867	941	635	610	540
UQCRB	616871	387	605	524	557	1012	543	536	500	833	305	1066	542	567	668	836	743	665	759	580	383
TCF7L2	540481	662	603	804	634	788	523	688	504	687	397	737	509	639	556	594	708	789	698	680	424
THYN1	616441	714	341	410	518	344	600	629	445	1023	326	386	600	501	608	953	1082	864	760	914	528
ACBD5	353160	715	599	812	713	428	608	483	657	659	609	449	551	650	477	794	801	454	887	648	538
SENP6	533853	665	588	569	704	694	688	578	656	697	498	562	432	744	549	633	772	603	650	666	503
SMG1	525143	678	477	869	681	822	447	829	670	487	455	585	530	771	570	577	816	640	676	649	461
PSMC4	510029	552	643	576	654	786	556	656	530	744	573	738	610	456	361	743	737	660	712	735	548
USP34	534067	590	676	812	717	702	551	686	629	635	615	632	553	750	524	619	690	487	655	590	523
NDUFS5	338057	635	531	616	665	748	561	630	691	703	449	661	604	452	579	702	700	608	810	725	476
DKC1	525619	540	432	580	577	852	654	512	510	912	467	552	647	638	439	749	745	723	697	724	490
EPRS	-	441	573	654	633	945	655	686	471	651	350	813	618	455	541	737	760	740	687	587	438
TUBB4B	539149	480	595	624	837	908	537	664	312	680	382	1031	641	617	437	738	921	938	608	612	514
RWDD4	509865	492	653	678	635	720	640	565	629	720	527	692	666	485	511	818	663	595	664	578	501
BAG3	782633	456	505	424	447	835	686	721	423	970	404	298	730	569	338	1066	608	990	533	1046	333
USP3	529395	641	610	831	782	681	636	810	558	567	735	410	454	663	355	487	758	680	624	607	534
SH3BGRL	614007	631	685	583	808	413	604	619	724	622	634	351	558	609	348	692	854	755	735	622	585
NUP62	100138517	832	269	679	667	305	398	491	314	701	401	405	637	421	805	740	1031	663	1015	1084	778
HMGCL	317658	585	579	550	742	561	566	823	552	773	564	476	661	518	468	809	759	619	562	601	699
TPP2	526052	627	649	778	717	611	689	689	674	433	683	614	641	674	410	469	612	582	697	563	524
BDP1	519320	614	702	767	621	654	551	697	702	668	509	513	579	663	467	665	568	673	758	667	421
LOC515570	515570	484	548	717	692	983	615	723	564	596	467	846	569	643	537	637	481	631	473	638	522
RAB13	514541	423	365	510	490	456	467	492	405	693	375	411	360	465	577	675	575	510	581	472	434
STARD7	524966	351	481	659	584	864	610	503	338	900	322	695	617	698	654	935	755	719	569	660	455
HP1BP3	510194	580	601	657	722	708	573	728	563	769	597	442	535	560	501	809	628	564	733	662	448
DDOST	510682	333	526	541	506	1453	559	617	277	716	460	1309	531	348	893	662	596	636	546	438	433
NTAN1	505869	591	688	751	678	792	671	679	622	541	564	349	539	428	444	637	739	651	735	752	412
TMEM59	509775	553	663	496	632	545	673	811	569	757	500	400	572	619	620	703	574	551	764	791	466
TPD52L2	534704	532	537	658	679	818	544	687	471	721	508	488	503	593	488	853	834	663	832	612	366
HSD17B12	789567	578	620	622	570	448	455	882	729	565	478	634	648	720	247	596	671	737	932	768	572
SLC25A20	518758	515	527	554	659	579	511	589	497	844	311	636	714	640	403	895	886	629	702	820	483
MED13	524868	481	527	661	618	727	665	762	474	801	397	385	659	631	668	691	608	580	698	767	437
ZRANB1	523338	523	486	656	558	577	578	553	613	638	613	619	558	772	577	612	745	541	793	721	549
H3F3B	-	470	515	502	494	1034	623	635	528	926	456	489	537	512	637	1017	735	544	583	607	381
SMS	615950	728	686	675	654	463	571	797	713	518	471	526	648	594	346	725	665	713	765	586	425
LOC784932	784932	1016	47	78	442	1073	1731	121	34	155	252	1714	125	110	1616	116	698	144	32	1206	391
ABCC5	511769	743	733	923	959	360	461	664	681	271	895	374	616	591	736	356	647	479	664	684	498
NAXE	404132	584	639	523	705	618	615	686	647	739	531	617	527	415	370	752	702	705	604	640	623
PSMD2	539784	523	526	609	668	690	587	630	476	679	504	555	669	605	438	757	721	672	696	580	615
RBM47	540831	554	585	740	634	703	484	523	535	746	480	726	521	671	609	784	627	581	667	700	423
NOP58	507155	443	526	506	466	934	533	573	439	909	467	688	628	610	558	919	873	579	534	638	418
RRM1	505537	548	495	572	700	647	554	547	552	977	467	450	531	722	360	797	663	590	714	782	548
NR2F6	100296331	537	450	854	755	643	483	744	341	696	433	763	713	703	573	636	623	833	519	515	463
VDAC3	282716	489	637	526	715	571	601	649	461	688	536	610	666	464	447	696	667	684	768	688	588
RIF1	541247	511	573	605	669	666	538	691	630	625	513	549	447	760	460	805	824	569	523	710	541
GNAI2	281791	510	589	715	527	702	631	814	528	673	494	607	466	565	777	574	671	583	694	532	459
APRT	519017	473	427	514	838	996	520	449	729	752	432	630	454	504	786	691	603	496	811	712	402
CAVIN2	532333	590	559	542	648	609	666	718	579	712	536	484	427	680	433	711	825	646	690	613	404
F12	280789	471	440	708	702	660	640	562	621	712	431	374	607	626	557	704	874	613	756	577	453
ASPDH	100848343	778	545	532	664	511	641	688	735	577	683	330	448	504	313	717	625	617	788	866	514
PRPF38B	100299693	410	535	727	638	788	590	570	365	610	511	708	525	707	588	734	738	569	684	633	481
HSPB8	539524	261	755	672	610	390	531	559	546	849	500	209	690	565	383	824	1152	635	822	769	423
FGFR2	404193	541	586	849	653	748	663	749	598	582	612	468	405	518	532	577	627	613	520	691	477
RNASEK	512886	498	443	571	540	831	578	592	606	656	445	956	462	449	636	638	646	585	729	697	537
API5	538968	595	654	446	531	647	633	818	579	696	491	490	575	465	526	821	801	496	754	628	371
PAFAH1B1	282513	532	496	591	632	659	547	767	501	620	500	659	596	521	590	715	747	603	750	629	439
DHX9	281115	558	636	791	636	609	683	566	593	581	501	697	407	627	479	542	641	647	625	645	490
BASP1	286842	646	478	658	443	824	667	786	570	556	532	622	433	558	655	674	730	638	579	464	441
ITGA1	535951	543	463	712	726	922	641	835	626	497	520	525	414	668	715	547	546	598	539	532	404
PANK1	535887	579	674	644	695	493	588	647	562	597	477	352	583	788	512	628	729	473	785	756	441
CHMP5	539781	437	627	456	464	890	570	704	467	881	605	621	565	465	610	813	593	553	696	590	415
OST4	617040	483	736	442	515	849	665	696	593	882	484	750	647	431	707	851	587	480	769	611	347
LOC101905630	-	508	202	215	662	2829	216	537	77	1880	523	724	134	150	520	1833	194	362	123	155	508
OAS1Y	654488	551	242	329	383	2028	551	504	268	778	390	733	623	340	457	901	564	665	394	494	780
KCTD3	505221	575	590	699	746	707	527	724	518	637	541	545	468	466	436	656	614	743	551	679	559
ARHGAP5	788978	591	566	722	681	680	602	695	606	575	532	578	410	632	566	549	708	457	623	673	460
NSD3	513054	710	536	893	615	651	512	586	540	545	584	527	520	640	650	494	685	638	558	652	455
DNTTIP2	511258	534	554	618	648	869	485	585	490	664	373	645	478	598	597	722	744	692	599	721	402
UQCR10	616109	476	470	594	514	585	649	612	502	752	378	665	609	379	585	806	743	677	666	717	470
YIF1A	506336	535	460	541	521	833	600	547	381	697	386	751	584	549	511	773	549	746	740	664	519
AKR1A1	618607	738	681	455	672	448	589	604	651	681	575	383	702	444	418	743	643	648	669	615	526
P2RX4	338036	488	331	537	534	585	510	386	406	872	384	408	597	582	722	947	863	669	682	995	463
EMC10	507692	503	468	673	643	709	619	751	510	681	513	553	356	581	644	709	703	567	534	648	481
GOT1	281206	269	647	551	758	634	357	684	613	933	357	915	353	698	478	1035	443	786	572	712	313
UBXN1	506676	731	525	694	716	584	569	495	659	755	415	485	544	520	489	640	599	619	774	585	493
ANKHD1	509490	676	601	561	721	640	557	690	580	656	513	620	595	506	475	556	651	626	590	603	478
NOL7	510511	493	569	619	526	863	577	535	518	711	492	651	595	548	462	741	679	575	615	572	519
FNDC3B	615534	311	476	441	460	1221	678	540	588	555	397	1169	461	490	847	608	403	542	455	611	495
LOC781022	781022	605	609	436	655	574	613	681	707	700	503	395	410	709	506	595	516	714	761	730	373
DHCR7	514745	592	447	203	766	295	197	240	447	696	697	416	1434	657	169	688	971	628	1451	836	357
UFD1	507124	498	504	785	661	610	616	645	530	593	548	577	488	620	356	634	672	654	656	614	504
MRPL46	540720	541	635	555	678	666	561	505	431	748	416	764	566	520	448	651	732	651	654	637	461
CPEB3	537016	639	498	568	620	415	541	660	503	704	498	553	544	643	425	672	785	737	665	634	522
NDUFV2	282290	469	532	460	583	631	486	534	427	943	395	757	516	443	538	903	728	681	733	675	446
LRRCC1	787651	537	628	601	725	458	595	648	583	536	570	615	520	702	459	546	782	542	633	694	396
ATP6V0B	505684	584	463	605	559	804	520	586	468	704	438	520	587	579	564	609	786	672	697	543	551
PCCB	515902	554	650	413	445	564	667	597	543	771	541	449	508	549	289	845	837	578	646	762	451
MYO6	535127	538	574	908	532	474	540	722	745	444	526	435	417	778	449	558	748	577	705	651	463
MBNL3	540550	521	553	776	701	531	462	656	522	537	596	874	531	795	402	546	675	462	624	481	611
ETS1	540313	656	520	566	536	631	656	627	526	526	518	532	468	534	700	506	811	587	675	636	440
NUCB1	505351	516	411	521	608	825	564	667	531	597	474	549	537	470	782	671	647	725	626	544	483
ITGB3	282642	556	545	701	593	452	675	791	603	601	530	399	498	569	423	635	600	635	614	732	475
EPSTI1	614555	768	363	549	599	1401	428	585	303	613	389	722	645	438	520	660	509	681	548	563	589
SOD2	281496	419	608	186	271	787	359	705	618	898	470	696	558	502	948	874	438	619	824	779	382
SPAG7	515086	539	746	680	726	821	474	624	393	713	478	440	592	583	556	690	634	597	522	521	520
RAC1	281440	530	548	687	566	729	540	582	440	680	437	657	600	466	637	716	597	587	583	694	473
TMEM33	614879	478	616	441	367	755	658	732	577	683	461	417	588	600	461	691	749	526	734	698	401
NR1I3	493711	592	658	804	979	443	609	838	678	480	525	515	428	631	484	570	590	616	722	645	459
AMD1	280997	508	509	487	498	756	793	799	510	607	551	473	519	483	366	640	758	599	650	627	363
NPM1	614028	570	442	667	638	564	516	470	514	855	547	403	419	673	346	887	631	607	680	725	618
DICER1	337871	595	553	627	622	662	438	615	502	521	411	540	491	713	660	696	759	613	561	691	578
NMT2	282049	469	530	758	720	838	576	676	375	686	446	515	613	623	453	696	693	750	572	526	352
POLD4	617899	427	502	523	613	458	529	518	365	737	525	484	654	642	461	811	925	768	557	733	508
MICU2	512525	589	594	544	604	614	452	546	553	791	394	624	490	561	527	806	754	641	586	747	602
MASP1	522347	420	610	672	540	858	631	721	592	531	515	612	431	603	566	529	608	579	452	596	558
LOC101906736	101906736	557	554	683	337	752	1111	452	658	405	400	503	647	709	401	465	556	504	313	633	502
LOC516355	-	539	514	684	627	716	525	518	553	684	524	564	576	598	599	680	630	507	555	641	493
CDC34	616156	555	536	603	610	412	568	905	506	483	668	503	587	557	494	470	764	659	749	590	459
ICK	-	655	563	580	874	645	683	803	573	407	545	663	350	488	687	465	652	439	506	538	446
TCERG1	540964	522	521	727	578	731	518	611	516	659	492	611	562	674	523	624	658	651	552	577	403
ARHGEF12	503575	524	575	604	604	721	580	587	426	623	506	552	438	595	550	601	778	722	608	630	417
PSMC5	282015	521	540	764	649	720	530	550	535	781	404	633	565	455	425	697	578	635	634	506	563
FKBP11	506043	344	331	446	310	1481	540	578	383	657	351	1736	567	383	427	562	548	525	505	469	516
ZC3H15	535102	481	560	682	671	745	522	510	547	656	448	783	633	481	369	651	746	587	600	617	385
NSD1	540197	647	553	756	639	722	460	627	487	501	614	603	455	642	542	528	678	672	476	598	513
NQO2	508566	521	442	443	599	638	436	501	372	882	348	668	572	567	400	916	681	686	703	717	647
TM6SF2	515889	553	358	755	631	714	582	543	495	712	402	465	508	717	656	692	602	599	471	661	470
PSMA4	510423	397	562	527	526	813	482	688	490	723	487	841	469	629	458	599	595	617	604	659	494
LOC112444279	-	906	390	900	610	344	971	527	535	470	596	222	439	287	384	495	816	497	394	938	445
SPPL2A	530325	486	413	489	489	824	645	594	502	717	604	509	440	634	671	654	536	555	595	550	554
NMNAT1	522863	537	548	617	575	626	569	636	571	490	492	709	549	517	431	539	774	652	601	637	465
FUS	280796	511	367	522	570	1230	447	463	559	762	429	695	491	419	600	828	729	518	583	549	384
AGL	517397	411	574	685	623	767	546	684	665	460	533	913	420	512	447	589	579	454	594	688	407
AGPAT2	512112	460	468	609	809	334	587	533	643	515	555	256	506	774	474	495	829	641	701	711	600
CD164	509820	550	428	586	554	737	626	722	449	734	418	586	459	704	377	642	639	623	602	593	430
IDE	523752	437	572	607	632	666	599	626	582	629	529	474	560	588	456	638	608	587	606	622	439
SELENOH	613525	292	414	518	360	791	677	623	523	592	418	673	449	508	191	601	798	702	999	671	576
ATP2B1	282641	559	534	661	497	745	589	745	553	583	483	493	462	613	568	580	668	458	639	577	451
SPEN	513692	598	566	872	702	691	474	741	482	542	518	485	445	619	496	480	702	492	659	580	413
WHAMM	510810	623	565	738	565	636	649	514	498	484	530	595	629	601	418	503	567	556	550	666	510
TP53INP1	782667	304	347	484	411	646	474	287	314	1458	332	218	457	555	200	1753	588	781	404	1315	223
SLC44A1	538887	606	637	504	546	605	624	912	471	492	584	687	563	517	559	470	569	430	542	617	466
SORT1	511591	499	411	549	764	542	724	651	400	428	619	513	558	497	690	428	576	656	555	737	501
PHYHD1	540828	676	624	662	738	374	624	692	600	357	596	324	584	571	339	385	627	639	667	780	532
DDX21	781917	532	394	557	491	854	547	521	424	879	442	504	441	551	356	842	753	599	603	687	482
TFR2	617916	547	437	620	521	620	649	640	615	674	559	480	393	614	390	682	493	574	536	722	587
DNAJC8	614259	500	576	727	740	870	535	530	398	563	403	519	379	553	623	579	616	652	666	549	480
BOLA3	614629	422	458	389	496	796	536	613	413	780	482	498	438	491	617	868	730	540	733	718	430
TXN	280950	420	603	332	355	855	601	558	365	682	331	1012	851	360	431	735	813	500	704	491	376
DMGDH	504453	594	423	480	493	475	634	572	525	594	560	724	513	455	520	587	844	569	552	654	571
SLC38A3	326576	511	635	596	623	577	450	764	555	600	710	354	526	581	524	529	526	497	485	718	751
OCIAD2	505877	715	804	535	608	433	541	901	481	477	629	675	592	477	678	460	527	489	498	414	487
ATP5F1C	327668	444	557	522	712	603	594	439	547	636	356	750	532	392	611	745	792	518	689	548	372
CREBRF	513587	669	723	604	525	391	596	602	895	689	524	397	458	640	373	658	491	366	707	644	407
ISOC2	516212	459	505	727	421	431	726	520	750	537	421	306	498	521	359	530	900	393	838	898	488
BTF3L4	539753	381	458	438	537	855	461	549	271	1054	351	577	543	542	448	938	751	532	656	754	392
LRP6	536328	374	613	520	566	832	643	702	485	645	386	561	548	640	560	617	677	498	520	572	344
GATD3A	-	509	535	588	678	625	420	487	445	795	547	388	476	407	369	940	802	503	663	657	662
PDE3B	533323	483	605	649	655	564	537	618	642	628	578	519	380	651	254	662	648	505	790	465	538
GALK1	530855	387	317	485	648	717	576	430	545	897	460	330	533	420	541	870	582	820	619	682	466
NDUFAB1	327702	530	524	619	506	648	560	584	392	535	458	742	571	453	409	689	739	606	732	601	439
SEC61G	615778	212	590	115	164	1410	568	664	268	912	252	1268	696	275	969	863	385	287	844	410	174
NDUFC2	338046	397	618	454	494	639	527	701	474	852	424	543	602	361	510	786	745	537	640	590	461
LOC112444950	112444950	616	413	252	624	519	1006	553	1016	372	754	466	252	378	523	391	511	347	757	550	570
MBNL2	527679	588	486	571	532	553	600	637	660	581	481	524	512	546	541	609	707	525	599	590	427
MAP3K13	505369	571	698	784	731	576	444	466	624	474	534	576	587	557	343	569	760	382	641	638	467
PTPN18	617215	595	563	546	595	391	508	527	361	575	388	736	617	581	862	645	743	553	648	431	490
SEPSECS	518874	479	606	313	350	637	580	639	526	820	487	359	666	598	631	807	750	443	635	697	236
ZNF106	788468	574	749	549	680	564	437	609	551	438	481	442	723	573	705	468	531	551	713	596	466
DCAF11	539433	484	463	606	703	609	499	565	510	695	539	390	445	617	580	718	661	636	518	745	354
LOC785503	785503	438	505	541	622	683	522	561	502	611	540	583	411	529	631	636	563	643	697	622	465
FAM162A	617104	494	710	373	633	412	581	505	636	658	433	496	682	448	383	732	657	495	732	736	447
PABPN1	282298	534	636	653	534	557	513	736	512	585	468	594	567	505	466	565	661	445	711	661	397
UBL3	526950	444	583	474	555	641	648	623	449	615	425	470	516	652	358	682	834	583	632	607	367
PRDX5	282885	448	663	484	525	784	586	622	483	547	379	828	721	488	473	617	515	564	644	493	346
MAN2B1	282272	561	620	615	670	569	574	599	680	558	691	367	569	428	377	498	565	551	541	649	534
NDUFS4	327680	567	570	481	634	627	558	553	439	641	354	685	572	455	420	687	661	514	616	731	456
KARS	-	822	444	409	581	556	545	526	527	838	357	591	385	503	651	895	634	546	607	432	384
NADK2	506968	476	553	682	508	817	458	526	411	565	331	1088	563	539	402	543	724	492	730	474	438
BPHL	505457	562	582	508	541	480	239	606	620	769	378	735	518	311	496	780	491	762	902	636	619
MAL2	511940	482	570	435	595	657	583	794	454	650	524	460	599	493	478	651	609	516	612	579	446
TOMM6	505031	506	459	484	529	734	470	583	537	721	491	509	533	413	575	715	697	590	718	564	460
AKR1D1	513855	584	932	861	642	335	510	611	415	501	438	507	598	456	308	653	891	473	658	454	409
P4HA1	518288	285	335	617	288	1203	511	508	422	977	199	465	523	733	687	966	508	622	422	624	326
SRPK2	505945	578	463	719	665	529	563	592	509	494	491	513	531	496	492	541	593	571	681	598	542
SIGMAR1	538903	538	367	463	656	397	430	538	494	835	397	533	604	720	316	769	802	547	734	849	321
PMEPA1	617469	354	544	477	472	398	426	711	356	582	373	445	759	838	585	605	1014	786	647	619	303
AHCYL1	505511	578	476	593	583	746	402	613	342	631	461	694	425	476	392	770	819	702	573	590	446
ERLEC1	781454	366	421	429	490	1107	492	448	475	767	450	978	375	419	641	687	550	640	576	530	379
HMGN2	512161	590	563	312	552	542	465	624	414	804	559	590	527	291	773	765	684	540	441	655	554
LOC785386	785386	486	377	438	526	787	567	416	609	703	476	457	510	459	642	719	451	578	777	592	563
ABCC6	100337270	420	479	627	478	775	519	580	542	634	510	542	347	717	458	597	684	543	474	836	426
BLMH	504483	550	461	583	674	609	466	533	531	605	483	568	532	565	406	610	658	602	672	625	463
AIF1	280989	589	525	583	425	679	518	634	499	399	409	475	476	554	707	429	622	784	673	486	678
VNN1	526704	383	603	839	763	101	225	335	567	850	262	157	664	1028	207	810	862	418	999	1126	224
CYP2C18	-	581	831	287	861	217	586	790	871	324	753	365	329	385	368	354	575	427	869	769	457
CCDC25	507275	433	438	625	689	688	470	531	525	611	521	495	455	507	579	737	527	562	670	543	522
PPT1	281421	541	365	457	472	636	596	613	480	639	535	501	362	368	780	704	760	529	694	519	449
MPDZ	536863	515	709	718	809	412	525	542	564	422	482	312	505	685	319	568	671	487	648	602	570
NDUFS8	287027	394	522	560	618	562	495	506	420	598	444	619	731	479	593	652	633	666	554	516	531
TXNDC5	615027	466	511	435	454	1064	556	588	344	696	309	813	548	564	624	614	647	583	499	553	405
DERL1	404121	411	528	452	402	855	539	614	335	649	390	841	544	395	539	694	731	589	660	523	336
SYF2	522372	440	515	540	654	692	510	539	388	879	393	422	446	486	415	820	533	592	755	584	436
SAFB	539785	617	564	654	778	614	394	608	511	473	520	585	420	605	532	547	614	507	613	537	484
NAP1L1	790872	509	404	544	504	669	479	649	430	683	338	426	490	582	516	780	600	710	620	629	479
CHN2	507285	590	582	575	638	591	493	629	407	598	449	295	528	810	447	702	602	488	590	535	474
DDX46	508660	523	573	596	445	697	588	595	613	572	458	517	452	471	420	612	546	528	667	529	507
PSMB5	534640	393	524	526	457	704	561	431	404	599	360	747	676	482	421	719	648	557	624	616	477
MRPL19	510957	514	512	624	509	642	408	571	537	641	475	750	489	470	523	681	522	541	562	614	494
ALDH6A1	327692	579	589	542	512	528	625	597	479	615	413	451	519	571	465	743	638	413	471	658	441
CSNK1G2	506060	504	427	559	562	660	432	557	454	681	488	604	508	527	447	649	559	671	714	622	413
USP7	514813	475	578	565	547	615	608	650	498	659	477	468	492	533	463	602	680	517	556	458	416
ABHD17A	614425	451	439	439	464	565	544	684	498	614	499	541	549	532	501	674	634	567	742	581	397
SNX25	533174	566	411	461	433	519	552	728	416	617	491	495	435	578	429	626	927	635	671	490	448
RABEP1	504785	524	396	570	544	670	458	595	459	640	358	519	446	573	591	647	724	601	538	667	476
FZD5	538536	613	741	583	672	576	513	540	479	533	493	433	509	668	432	632	561	436	586	574	365
LOC510860	510860	603	568	398	481	554	532	916	405	384	488	451	508	518	607	295	712	909	663	527	397
CTSC	352958	456	429	339	217	663	477	709	332	589	323	619	532	447	1791	525	507	391	632	548	431
CAPRIN1	535571	462	476	442	552	544	515	670	470	761	433	475	383	533	527	689	788	611	578	537	472
CMAS	100336710	500	466	356	495	621	486	618	398	608	389	696	572	524	493	681	758	631	681	551	421
TMEM259	514413	581	510	624	599	605	517	522	417	636	444	547	629	514	534	627	761	628	536	676	397
HSBP1	767979	481	497	677	618	675	599	575	472	658	464	445	464	597	483	606	526	548	559	421	436
PPARGC1A	338446	278	357	447	416	480	298	343	363	1015	267	423	663	676	517	1158	908	768	532	936	254
ZFAND6	514167	413	519	466	466	598	528	691	444	616	409	488	626	617	383	512	777	628	590	672	425
ROCK2	282041	540	460	538	538	641	526	569	574	584	515	520	406	678	471	650	576	511	551	617	398
SERPINA7	282518	596	666	713	564	568	527	843	683	452	596	407	518	408	374	421	562	557	632	400	375
PIN1	535470	510	489	633	541	527	540	510	401	637	420	440	558	460	507	736	862	580	616	535	344
GPAA1	513395	601	498	602	642	674	476	599	464	662	500	392	448	420	518	615	683	515	555	578	462
H2AFJ	-	372	421	582	501	706	368	540	441	664	391	597	373	508	692	745	584	652	634	663	571
ARHGEF10L	529043	407	358	899	549	875	468	382	313	585	378	663	393	786	755	568	562	541	354	615	427
RSL24D1	783948	513	481	452	683	632	573	511	446	736	494	452	423	529	390	732	568	555	588	541	469
PPP4R2	504900	549	535	452	495	654	499	643	465	649	422	515	472	562	500	649	602	548	636	588	405
FOXP1	515903	406	494	736	415	552	539	481	510	735	591	339	439	544	456	758	538	403	589	726	527
UBALD2	618617	420	425	448	479	584	511	534	479	752	394	385	595	461	443	763	819	576	531	691	521
GCC2	539484	396	502	590	504	612	600	559	525	562	470	559	507	629	405	516	682	561	583	567	391
IFT20	445364	388	411	581	651	708	411	659	384	765	315	481	467	532	512	784	564	645	604	607	339
CTTN	506939	542	588	457	481	571	420	743	382	668	420	392	711	468	512	660	696	593	684	586	317
GOLGA2	508805	444	288	522	467	837	532	568	305	692	388	607	425	506	439	757	573	727	622	682	399
F11R	281258	463	464	439	476	510	477	626	477	546	462	625	481	528	624	624	757	580	613	601	455
THRA	532621	466	571	580	566	520	543	761	429	473	417	646	428	523	517	538	671	577	614	532	383
LOC540627	-	881	1009	185	432	171	401	508	857	458	639	332	588	258	398	444	728	315	902	864	516
LSM4	613634	459	386	501	614	732	508	444	322	601	505	798	592	448	670	683	603	571	745	689	394
KMT2C	789336	596	530	765	643	593	407	669	502	499	472	517	423	777	393	518	648	546	575	495	295
SLC1A2	541119	232	418	240	506	934	636	415	412	975	440	197	485	450	203	1154	873	650	379	639	381
ECPAS	513555	489	559	556	637	520	419	754	513	504	587	453	469	502	452	688	626	482	553	543	529
PMPCA	767847	438	580	629	560	627	474	524	422	627	398	524	535	538	448	583	517	695	600	515	544
AR	280675	563	607	810	582	506	553	581	583	348	575	463	463	615	421	401	581	419	699	576	291
WNK1	506433	447	551	561	686	626	460	582	445	513	521	651	449	570	397	726	627	575	449	485	386
SAP18	615692	489	588	493	536	623	461	658	442	712	513	564	492	428	441	630	594	502	545	529	452
SMC5	508938	435	499	597	566	635	414	473	557	560	470	481	441	701	532	631	649	519	533	576	465
MAP7	506766	525	468	493	549	494	550	586	509	480	446	451	516	569	326	635	625	549	575	723	532
HNRNPC	510852	484	503	550	500	621	464	523	469	670	389	607	476	480	563	638	603	559	572	535	474
GCDH	506310	489	524	551	677	413	446	501	463	645	474	446	530	530	372	779	632	615	562	609	435
KLHL24	533510	565	642	557	433	408	558	592	730	667	445	227	385	643	467	658	448	320	715	668	441
SCAMP3	539670	542	468	470	446	626	459	564	529	585	402	564	484	568	454	664	628	520	612	575	503
ENDOG	327707	489	472	689	503	486	496	639	512	755	428	477	465	560	491	707	610	549	636	603	544
LOC507550	507550	364	429	824	583	752	550	447	460	442	563	363	350	612	496	457	601	558	591	681	445
TMED2	100140040	276	503	529	348	1060	572	628	295	497	448	1010	514	351	644	606	518	519	445	372	410
ATP5F1D	338081	430	444	577	474	616	479	496	481	712	394	503	575	485	415	778	564	569	610	520	516
AK3	281613	397	533	521	434	509	529	656	406	686	307	482	530	610	396	748	700	515	607	643	351
SMCHD1	537894	444	453	580	625	572	425	689	524	641	352	512	416	651	469	566	634	507	642	622	345
UBE3B	512750	459	457	639	572	591	421	483	409	648	353	449	437	469	570	739	670	501	549	764	480
CLDN2	404089	358	499	846	475	773	551	578	547	487	527	543	445	443	604	425	533	341	515	548	483
TEN1	510634	504	493	647	442	515	478	574	365	619	484	368	551	576	381	640	640	481	644	570	618
CHST13	523460	463	460	661	638	519	499	610	470	398	432	479	521	589	674	407	595	567	607	491	488
SMCO4	614071	560	701	591	616	431	477	493	310	599	407	518	817	444	580	636	625	302	569	583	316
SLC38A2	338044	339	404	429	350	1169	562	421	262	941	317	471	472	423	493	1138	440	479	352	771	244
SLC25A3	282477	353	387	472	510	659	421	593	352	916	379	632	492	378	598	828	551	588	515	574	416
KIAA1671	533883	547	413	1016	662	496	553	749	458	289	513	534	360	693	513	298	575	451	612	347	395
CTCF	517097	636	484	709	596	534	487	600	411	631	416	416	424	538	434	579	668	504	522	547	403
PLD1	514554	377	861	700	669	376	667	843	584	420	568	274	602	698	186	365	476	438	600	575	415
SLC17A4	512725	506	625	976	586	380	552	676	630	320	521	501	422	617	225	349	531	440	588	597	362
NMT1	281351	382	430	687	627	683	526	491	406	522	445	485	500	472	459	578	600	562	585	580	460
STK19	508320	536	555	1016	605	775	597	372	520	370	472	434	439	488	407	404	508	527	541	434	408
RAB1A	539339	363	457	324	410	735	498	571	416	704	289	727	557	385	700	730	795	492	689	564	259
ACIN1	534600	532	533	736	515	621	477	671	568	463	458	454	445	501	595	507	590	453	549	571	406
CALCOCO2	281942	464	437	497	481	679	528	494	377	592	341	408	487	470	655	627	645	701	555	501	512
NUFIP2	781847	524	467	440	550	485	448	759	387	488	365	458	562	535	634	522	907	630	487	541	335
PALMD	509823	647	506	791	684	574	558	834	377	314	608	572	394	483	478	342	355	400	660	407	428
MSRB3	617849	409	465	341	504	708	572	643	510	519	484	367	535	489	643	604	470	465	597	644	427
ATP5PB	282701	416	481	413	390	461	425	619	408	804	340	668	596	555	394	802	543	502	691	577	450
PHF20L1	511990	491	562	654	558	607	584	582	547	531	462	485	363	654	381	541	540	471	440	568	352
SMAD5	768050	462	330	531	533	582	577	458	477	611	505	573	433	604	408	581	595	564	554	565	434
LOC100138645	100138645	317	359	546	421	548	453	561	497	655	376	622	490	662	601	683	492	647	645	519	394
RTF1	518260	429	513	536	524	646	531	608	516	625	372	488	411	523	419	674	511	468	649	507	458
BGN	280733	499	463	701	614	702	590	620	634	481	520	254	309	485	412	641	481	498	531	463	439
STRBP	516282	467	499	822	677	531	435	552	416	449	426	444	507	636	483	434	570	543	528	608	436
PHIP	523186	421	581	673	596	590	437	623	415	490	414	512	417	584	477	620	628	468	628	541	348
SLC25A39	509684	459	484	615	630	482	395	675	504	627	389	500	500	545	440	511	569	544	520	558	553
SELENOT	783831	440	518	446	532	584	609	625	337	592	438	507	519	530	401	589	587	520	543	551	415
MDM2	540378	551	337	559	480	676	519	363	500	685	463	336	531	531	482	693	609	501	471	705	373
ZFHX3	510844	539	502	658	644	523	508	687	614	411	550	611	358	530	450	435	504	475	513	508	354
ENY2	614069	431	465	410	610	675	556	556	354	584	430	555	498	424	400	701	534	532	636	522	450
SEMA4G	524002	505	518	531	563	458	513	590	416	407	526	532	450	630	569	472	515	517	511	614	529
PARP14	540789	592	266	440	504	1346	475	452	410	584	391	547	525	404	413	597	599	507	312	412	612
CD47	282661	492	580	392	442	603	592	660	519	582	362	397	523	453	423	661	521	536	598	624	311
NDUFV1	287014	414	471	687	523	590	503	537	529	584	340	578	403	545	412	663	607	517	524	500	431
FBXO25	540328	584	703	799	797	355	435	503	465	540	354	357	527	413	399	640	306	517	555	682	485
DHX29	512470	422	477	650	558	623	512	508	685	503	477	505	438	543	441	510	473	533	558	511	410
DAZAP2	540286	459	439	467	605	696	452	814	413	548	469	352	498	439	449	592	640	533	631	484	412
CCT3	504735	458	451	450	581	513	524	464	401	576	398	337	475	474	388	768	767	591	659	568	466
EPC1	534386	534	535	542	505	732	646	473	627	515	509	371	382	481	362	599	403	448	539	617	366
LACTB2	535021	419	514	408	574	585	460	503	408	700	448	692	467	449	302	651	593	486	511	681	504
NFIX	536348	636	357	630	552	571	566	646	512	438	477	490	409	572	323	420	567	545	616	531	558
PPL	522886	298	584	684	445	1161	647	595	403	377	521	770	394	389	551	417	393	398	249	520	351
TNIP1	526103	583	523	644	471	418	510	558	423	508	419	418	521	596	461	497	673	489	661	445	453
ZNF326	533643	479	525	543	524	615	479	600	511	544	475	459	451	542	459	539	656	533	455	587	314
PGK1	507476	382	499	456	591	511	478	430	429	640	328	591	603	511	287	680	611	508	670	611	479
APMAP	535740	316	686	541	580	570	385	555	357	729	544	307	644	400	469	672	516	495	514	747	349
LOC786614	786614	459	451	399	490	490	458	500	444	730	493	524	548	475	287	711	479	549	803	562	443
PIGC	510483	379	537	435	432	539	524	576	449	569	509	518	464	360	442	645	724	474	623	596	422
PLPP1	617172	454	507	415	585	478	517	556	556	577	395	383	542	432	402	655	590	521	658	632	460
TIPRL	540486	466	608	487	542	579	504	635	486	618	412	445	421	381	412	653	680	532	449	543	376
LIFR	539504	467	534	483	621	460	577	658	494	583	324	343	363	550	426	628	661	604	493	530	351
COTL1	617165	726	425	596	441	412	497	465	316	415	469	517	360	347	925	496	847	621	558	367	426
CAP1	504519	470	484	544	497	559	550	404	416	520	493	421	449	460	439	728	643	560	614	529	389
NDUFA11	326346	507	493	559	519	616	488	549	363	549	473	567	531	362	352	604	562	595	662	418	453
ARID1A	540181	482	426	560	566	592	508	662	465	528	490	482	469	569	543	490	632	471	511	482	266
MCCC2	783065	552	468	427	459	493	452	498	463	668	443	505	457	577	379	584	677	470	539	663	469
AKAP13	504288	487	460	831	663	544	503	482	641	328	459	493	390	444	354	461	561	520	553	528	479
CCDC93	616839	613	475	620	458	524	486	535	471	447	494	480	451	527	453	446	533	481	707	543	447
CHD2	535026	460	506	802	609	699	544	544	521	493	402	513	438	533	318	460	393	477	495	565	360
GRB2	535298	424	370	326	503	525	506	517	378	666	313	375	661	501	550	691	621	521	657	708	354
DSTN	513267	462	417	559	583	564	495	514	442	417	517	681	426	560	555	534	421	454	532	510	531
PSIP1	282011	577	575	458	552	466	549	481	396	623	426	455	423	636	391	535	516	484	719	431	419
SELENOS	512276	404	417	297	375	832	570	515	352	689	318	834	581	444	462	650	493	485	577	496	301
PNPLA2	508493	513	374	496	452	626	367	557	464	929	411	220	481	426	508	745	694	532	493	687	314
LOC100848815	100848815	399	727	515	179	528	749	258	461	512	491	158	663	330	283	540	815	260	840	687	476
WBP4	506275	445	497	528	500	538	481	571	432	677	430	473	412	579	416	647	531	408	658	426	486
UBE2K	281225	410	480	439	506	770	537	554	362	533	420	666	495	400	433	566	627	503	589	503	297
DNAJC7	530254	411	421	431	489	680	487	477	462	682	345	570	466	519	413	696	641	461	627	503	346
TTYH3	512271	521	567	354	350	528	500	762	426	456	557	435	622	540	504	443	579	475	631	503	360
CIR1	534057	528	543	507	497	546	498	556	546	706	406	425	437	459	411	600	388	377	695	564	420
CWF19L2	522518	491	472	655	616	683	452	598	521	474	362	464	409	518	458	498	566	426	615	437	439
NDUFA1	327673	408	588	348	553	571	412	641	365	596	405	545	588	376	524	605	582	463	740	564	416
IL13RA1	407110	543	473	442	455	530	425	707	465	609	479	442	481	636	529	563	449	608	411	408	512
AOC3	281002	550	464	511	521	549	512	760	427	565	591	314	401	342	369	613	498	559	589	514	429
CCT6A	521540	319	431	419	486	664	366	483	409	631	380	424	521	539	349	776	695	587	776	672	296
CREB3L3	513010	438	205	368	409	438	433	400	217	1037	335	317	496	500	589	1024	609	552	523	932	332
PLPP5	616337	247	244	456	352	1013	405	441	105	757	267	1238	594	355	534	695	419	620	475	511	449
NDUFB9	327660	501	475	445	512	632	386	490	411	621	376	694	455	441	511	626	528	592	602	495	460
TAOK3	534620	479	409	660	564	649	458	502	433	616	369	481	473	469	463	551	571	537	613	436	385
ZAR1L	616037	575	556	858	642	531	391	399	606	288	492	365	479	608	634	375	602	394	463	621	303
VAT1	510698	482	572	534	569	452	560	507	590	514	594	391	435	430	421	535	498	508	561	512	329
LOC101902907	101902907	399	357	390	418	585	549	544	561	580	483	362	407	450	484	569	529	579	674	658	424
SREK1IP1	614029	425	541	518	570	435	463	594	455	498	410	512	512	551	309	575	660	478	637	511	412
MAP4	281295	537	462	627	511	592	469	440	432	435	433	504	493	437	511	566	590	481	657	478	406
C16H1orf115	618454	461	422	672	673	447	495	653	441	444	338	446	406	417	481	561	689	505	681	331	471
AUP1	509130	402	468	505	494	661	466	475	396	571	418	536	414	421	375	581	602	537	705	595	440
GPBP1	613751	449	434	635	611	564	409	527	526	437	561	527	379	497	481	531	525	532	575	498	420
EIF3F	513793	545	389	664	435	517	400	500	507	690	362	438	552	451	597	661	554	549	560	473	282
AHSA1	539220	405	388	558	510	581	411	467	481	641	421	388	434	536	515	672	572	526	638	579	391
ATIC	506343	388	448	476	394	616	415	491	431	646	447	591	444	638	406	646	595	479	585	560	405
PDK2	524075	425	453	599	589	254	450	553	613	600	405	418	476	645	303	567	557	467	594	578	518
CANT1	518086	534	277	500	505	682	404	507	212	499	314	871	598	365	744	503	749	589	443	484	325
ZNF148	613265	487	540	593	527	519	428	624	435	579	425	532	402	538	541	489	521	413	624	566	291
SNW1	326578	430	461	543	489	577	571	567	534	520	397	404	394	464	378	581	514	586	553	558	405
NCOA1	525346	513	506	599	487	578	468	701	499	517	420	460	362	508	452	467	459	467	547	657	363
DDX54	535152	498	403	392	595	632	500	479	338	597	415	630	415	426	338	607	671	515	446	630	533
TMEM9B	515665	440	527	465	503	685	461	540	407	592	386	505	454	516	483	615	546	492	554	464	397
GPAM	497202	386	511	419	749	450	473	620	409	553	630	500	385	707	220	553	529	421	479	612	396
USP47	511121	404	432	453	465	632	484	548	331	607	433	557	411	478	491	511	554	540	628	547	468
PPFIA1	100139635	426	494	445	571	606	499	528	382	547	393	457	420	462	439	687	565	599	549	555	333
ILVBL	506955	519	536	646	681	595	633	475	327	523	364	493	492	448	400	502	499	495	459	560	291
GMPPB	514161	266	316	526	384	1378	483	319	235	384	255	2106	377	272	457	413	250	490	326	352	403
ABHD2	508717	488	522	376	374	461	498	652	267	630	451	549	675	216	548	560	661	363	678	549	405
GPX1	281209	298	455	420	365	782	677	600	612	460	418	546	299	467	270	472	439	535	656	462	501
MPV17L	617491	478	513	437	541	535	503	472	596	705	622	369	393	556	408	608	583	383	363	418	424
SMARCE1	540910	423	473	580	494	617	527	459	481	562	428	414	438	410	506	592	582	464	520	547	359
PNN	100296970	471	583	870	596	490	317	605	410	468	452	464	378	605	390	542	674	453	526	478	311
HSPA1A	282254	568	455	236	430	362	481	654	191	834	369	245	771	404	250	952	590	557	697	537	314
GRPEL1	515580	359	424	372	415	555	483	500	455	686	310	645	615	458	472	677	769	493	487	312	406
FOLR3	516067	183	232	674	446	1268	688	521	352	509	311	723	233	291	653	510	346	616	258	523	344
NUDT12	617720	429	505	532	523	379	558	634	423	489	388	411	486	453	358	495	620	584	506	517	521
KPNA3	540719	459	520	582	552	516	442	509	399	439	313	523	386	576	490	567	692	554	469	516	421
FNBP4	100336530	444	473	784	592	591	437	458	519	407	571	487	436	495	462	433	538	368	548	560	321
DDRGK1	511144	486	490	470	481	551	460	507	448	603	392	440	475	401	425	631	613	440	553	577	457
LOC100847759	100847759	439	629	361	450	766	474	503	427	525	336	582	453	337	551	649	464	498	628	500	297
HPRT1	281229	407	464	492	440	529	350	423	335	789	424	518	426	469	324	811	677	508	587	639	368
WDR83OS	508733	438	465	510	558	605	472	511	413	494	346	479	521	359	570	614	547	511	663	394	387
APH1A	539247	480	427	458	479	604	584	531	416	502	468	437	412	469	516	426	552	450	595	519	416
GNE	782201	471	386	515	456	650	500	688	427	478	270	663	488	464	533	561	414	427	572	473	368
PUF60	512824	478	437	472	587	682	456	421	366	602	311	415	554	400	513	666	598	581	529	459	328
ITGAV	281875	357	392	286	359	961	494	502	312	431	371	754	450	411	878	531	517	508	353	522	421
RAB30	540583	639	296	338	370	433	418	425	321	576	330	508	565	645	462	649	683	503	438	877	394
EIF3K	515326	462	357	597	495	640	514	518	478	558	300	499	406	349	373	686	559	524	455	485	512
PCYT1A	100125779	464	384	414	513	562	421	592	346	670	336	373	617	486	330	625	678	564	525	637	318
CDC42	532712	443	683	350	397	636	479	752	421	563	421	479	450	369	486	556	533	489	576	406	306
FUBP1	513562	421	513	589	638	630	363	466	415	494	369	637	466	507	393	485	679	528	483	513	385
SERTAD2	786476	519	505	601	648	381	341	880	399	254	434	511	479	576	506	291	836	552	583	299	330
PSMC3	508448	434	482	724	529	609	433	524	334	535	381	439	410	437	483	634	500	491	537	525	392
BCL9L	539340	456	395	540	533	376	546	582	452	412	548	381	377	581	374	460	630	613	534	595	331
TCF4	534935	416	389	516	561	622	400	531	591	530	475	331	363	550	496	540	577	456	629	462	423
ACAT2	512044	404	610	415	603	453	314	393	535	491	464	402	702	465	273	540	713	531	714	664	438
OXA1L	520335	553	329	415	580	515	419	374	407	596	361	555	443	445	377	623	557	523	548	583	594
WAC	532597	487	461	452	466	545	461	582	520	579	410	406	385	518	381	600	610	446	570	525	353
UBE4B	520833	512	404	578	611	372	458	524	592	453	485	291	425	513	430	532	481	478	574	618	417
PPP2R5E	533617	452	420	529	519	611	534	537	395	571	343	437	425	518	345	538	606	513	478	497	397
NAP1L4	513028	519	331	551	499	658	457	359	387	618	361	443	334	454	432	685	658	540	618	497	337
ATPAF1	505430	448	486	418	527	451	446	552	471	604	396	420	493	466	421	539	540	486	632	527	423
ARF1	338058	316	515	321	343	817	440	508	376	740	276	704	536	328	650	637	563	422	544	472	243
CDC37	520883	535	374	419	494	554	482	498	456	607	441	472	387	431	385	627	517	543	577	515	393
CNOT1	533968	507	489	482	572	547	432	541	373	418	336	609	510	424	349	443	744	499	614	525	334
IFIT5	515091	380	480	337	430	1092	367	504	423	658	304	444	532	355	464	650	427	523	520	508	405
MARCO	505632	1034	488	262	281	476	506	484	513	218	370	588	375	398	499	272	696	684	650	389	479
RPP14	515208	386	447	579	520	432	364	593	370	467	428	422	448	519	380	646	613	410	681	670	428
HNRNPA2B1	507564	375	539	549	576	597	420	537	435	532	385	575	575	404	436	446	566	496	507	481	314
PSAT1	533044	471	1040	157	474	182	424	724	510	591	198	255	705	428	359	609	687	307	914	514	191
CYP7B1	529552	561	597	441	631	471	495	642	543	460	446	477	374	364	399	402	447	530	608	452	326
PPP1R3C	539466	646	705	673	888	208	436	1012	739	128	553	537	299	306	411	107	658	450	525	122	315
ACBD3	783375	485	331	522	499	679	440	445	269	682	331	529	458	487	406	645	585	618	485	497	319
COX6B1	100270792	447	509	501	484	612	437	551	261	569	322	577	506	317	452	579	666	502	533	445	439
UBE2D2	541003	470	464	437	521	623	469	475	375	638	400	486	405	369	443	572	543	566	545	474	386
SCAND1	513983	371	407	294	429	781	423	537	220	519	400	1044	564	279	555	568	516	447	532	426	391
SRSF2	508312	372	526	396	400	647	508	710	408	662	468	382	531	536	412	647	628	503	570	535	255
BAZ1B	508442	495	391	619	644	557	408	430	406	527	456	401	483	470	432	504	619	414	442	531	484
LMO4	614212	381	504	334	489	473	638	739	554	527	593	346	444	384	333	421	471	456	588	484	317
AMOTL2	538514	457	495	409	426	575	448	606	354	549	537	367	516	520	504	534	473	343	680	594	266
ZCRB1	504536	401	405	568	432	682	424	418	338	755	391	409	414	557	326	739	570	420	564	488	375
IST1	508900	411	454	545	491	354	432	473	340	474	341	532	494	476	555	519	739	554	451	591	385
B4GALT1	281781	502	213	579	553	681	444	597	305	371	401	830	234	302	596	552	619	626	481	405	348
YLPM1	540849	473	456	597	622	656	535	494	467	415	379	404	389	489	332	456	553	426	551	488	362
STT3B	504474	390	405	525	440	720	459	559	364	482	409	863	409	392	495	499	441	449	472	437	404
PBRM1	506557	366	492	508	484	589	472	712	358	504	404	461	429	492	515	467	602	424	446	491	380
SYPL1	615728	410	366	415	420	594	595	622	370	538	405	417	493	380	433	496	565	453	533	494	481
PPP6R3	515218	460	524	471	501	465	569	641	467	441	393	403	431	432	389	448	590	476	568	484	341
C23H6orf89	618886	507	401	615	580	512	404	581	320	522	408	451	451	414	470	600	585	520	506	485	322
SECISBP2L	100848979	484	383	516	475	455	446	527	431	635	329	353	326	444	454	588	817	497	500	560	391
C15H11orf96	100270684	291	351	333	407	1437	666	362	287	442	235	675	404	384	535	395	543	735	213	377	319
B3GNT2	515585	481	380	615	556	530	415	518	389	510	330	403	571	485	473	615	499	475	518	530	345
C1QB	617435	584	459	568	369	391	490	589	432	361	465	354	366	425	565	386	576	682	615	473	402
R3HDM2	613499	484	486	515	502	547	460	521	519	462	393	508	403	499	366	535	480	476	498	500	425
SPAG9	540689	467	504	451	479	489	460	510	482	486	378	436	437	632	427	502	517	449	569	487	401
CPEB4	538794	556	400	437	463	549	470	498	492	540	356	360	423	434	387	612	576	532	485	579	403
EIF3D	515226	479	425	462	441	550	340	449	471	719	401	370	364	445	292	715	598	506	637	515	496
MTR	280869	435	423	377	481	567	447	554	600	447	448	420	403	442	661	600	632	384	535	375	321
ADD3	505225	408	475	437	640	504	476	458	454	491	421	388	391	594	567	453	511	488	537	410	416
PCMTD1	521261	520	452	388	569	310	514	862	552	557	520	210	429	326	351	474	563	402	620	490	454
FKBP4	508535	417	538	671	453	360	364	630	410	623	456	260	652	392	298	626	537	626	546	519	237
KRAS	541140	361	502	412	524	575	412	498	418	534	352	592	471	519	374	498	639	531	589	400	303
CLCN3	522719	397	514	542	555	700	493	485	419	445	392	454	397	488	425	476	452	539	435	525	349
BRD7	526153	461	462	637	486	487	450	589	395	469	344	413	375	467	433	528	568	486	564	505	397
PHGDH	505103	320	349	575	397	255	412	437	301	693	278	315	533	396	592	707	591	363	954	558	523
HSD17B8	532422	477	414	537	428	466	440	522	374	582	456	380	439	471	320	569	543	520	563	571	441
NDUFA7	338063	296	445	350	476	605	331	519	359	597	317	630	542	371	565	672	440	540	629	526	407
RPL26	337890	440	321	458	411	822	525	551	330	636	342	507	381	299	654	564	551	356	448	467	359
IWS1	538614	526	358	554	462	625	399	516	389	495	353	534	339	535	423	583	584	491	427	513	439
TOR1AIP2	782450	420	425	377	583	510	510	544	413	461	382	521	422	509	382	586	523	463	518	517	360
CHID1	504781	412	457	560	499	856	406	473	304	431	507	653	357	329	438	450	445	504	523	354	540
CDC27	540660	349	419	514	514	620	426	412	339	577	385	596	409	502	384	729	546	496	359	536	352
SCPEP1	505054	391	434	490	431	599	689	522	517	352	406	458	342	457	430	442	533	378	507	491	331
WASL	281577	364	359	650	498	462	435	575	563	473	402	530	429	544	452	349	449	524	513	432	443
SH3BP5	618056	371	459	307	598	418	489	473	427	549	490	212	260	449	381	576	791	357	760	737	282
CTNND1	515187	527	508	579	539	564	410	494	388	454	396	371	463	473	496	456	569	446	493	511	318
IRAK4	533692	338	441	544	484	654	443	493	474	512	353	535	317	454	403	619	460	433	438	569	448
MED1	520734	386	392	496	534	697	460	544	483	535	425	454	379	528	446	465	396	508	384	479	401
KAT6A	529373	437	526	629	474	563	545	455	491	409	448	356	321	427	431	490	616	358	568	487	265
UFL1	515894	360	379	418	459	662	452	447	412	643	373	658	406	420	385	616	479	468	512	526	319
NMRAL1	534628	377	461	849	601	557	403	428	297	410	427	585	416	418	450	395	508	439	554	480	387
MRPL11	515990	518	423	398	409	586	389	481	320	655	390	463	551	361	407	652	475	429	661	523	358
WWC2	532571	378	320	453	485	687	476	456	451	608	282	374	316	565	400	764	518	503	442	555	332
ZC3H13	540735	496	344	644	511	468	467	552	567	344	342	405	402	553	363	551	560	401	453	524	405
UBA1	282869	419	406	496	531	618	361	338	400	580	429	552	364	380	554	519	464	480	565	555	438
PCSK6	524684	427	359	469	489	441	625	621	403	473	406	229	464	726	444	516	411	521	329	395	434
DAD1	614538	336	387	461	399	1250	344	471	218	601	269	872	416	378	478	592	421	515	436	307	309
TRNT1	407144	353	422	381	517	716	370	463	356	493	375	642	405	506	387	602	567	516	378	470	471
SPCS3	767917	293	485	412	368	907	455	453	301	569	252	1017	453	337	473	421	547	431	421	378	345
RIDA	504390	361	616	445	408	452	401	669	347	505	315	633	462	282	401	552	395	567	583	642	335
ETS2	281148	378	382	427	461	602	638	568	397	533	252	483	380	560	370	486	488	475	371	437	444
REEP3	512704	367	493	496	483	468	496	534	483	508	456	309	455	588	318	568	433	545	456	476	328
IGFBP7	616368	296	501	455	574	675	560	725	543	554	475	276	365	500	481	513	447	402	405	488	351
ARFGEF2	539295	467	527	418	513	464	490	388	344	501	335	475	446	456	404	537	578	507	513	527	368
SERINC1	539993	435	462	413	463	417	445	551	503	582	362	391	489	523	329	580	535	500	538	459	325
USP16	519992	404	412	440	433	571	442	394	398	580	281	477	401	466	442	569	580	472	534	549	454
MLLT10	519864	426	385	543	491	467	444	591	476	449	341	333	409	550	484	516	660	402	438	561	324
PTPN1	508658	528	386	596	457	618	419	468	385	467	360	405	369	460	502	543	421	547	589	427	357
MBTPS1	511682	349	412	419	485	574	436	569	320	498	321	392	473	480	397	647	552	495	487	515	470
HEXB	618571	600	413	483	570	578	469	471	498	594	373	352	375	467	455	524	537	471	481	412	341
BMP4	407216	463	398	678	510	397	441	393	580	460	534	350	352	536	197	501	621	282	546	526	514
ETFA	521892	381	510	303	431	528	419	569	405	546	398	539	441	447	365	617	570	435	470	533	391
DPP3	510200	333	544	441	412	507	415	473	370	436	413	523	496	499	321	609	592	480	605	480	347
LOC100335780	100335780	384	632	583	755	266	328	510	438	397	609	226	447	897	438	410	433	330	466	377	450
RPF1	513081	356	477	242	401	605	428	384	392	626	328	389	524	453	339	632	650	548	614	572	312
THOP1	510889	321	544	370	481	334	608	687	434	349	446	289	593	414	571	340	681	325	517	426	343
ZNF207	505177	411	493	436	490	451	442	584	411	536	341	486	502	543	491	507	478	397	499	449	286
NR5A2	541305	410	413	537	466	674	468	512	539	461	377	423	368	528	371	498	525	497	437	437	257
NUTF2	614921	370	382	371	455	414	441	461	407	628	375	420	373	414	432	669	499	524	733	484	363
ZNF292	541264	541	466	496	460	390	399	485	532	452	420	481	450	514	444	459	556	444	481	490	307
HIPK3	538866	371	463	408	314	624	521	561	415	572	398	419	362	453	373	548	535	458	465	509	375
TMEM106B	508903	488	590	408	518	339	460	759	489	426	441	339	444	431	327	411	508	476	487	511	351
EI24	532527	373	421	425	421	506	465	515	343	463	365	410	542	498	393	401	714	458	575	562	324
ZNF395	509082	471	558	500	507	326	440	652	463	355	466	443	456	453	452	475	464	318	500	524	375
AGPAT5	530414	346	439	574	511	587	448	544	335	528	329	448	342	462	348	515	594	420	515	467	419
PROZ	617946	413	371	572	395	692	419	536	499	555	468	361	279	386	373	482	425	443	455	546	527
ZFC3H1	781886	522	507	575	539	481	375	514	475	400	465	404	355	616	298	426	500	451	572	457	307
CISD1	531444	371	524	394	523	303	391	519	510	545	454	335	504	419	357	531	605	409	567	586	375
DPYSL2	533746	426	418	493	518	463	497	565	455	406	420	382	328	454	491	564	503	495	570	403	263
PALM3	527118	608	406	756	552	478	356	428	448	413	327	512	403	425	488	433	471	363	472	456	442
SCAPER	100140107	408	422	762	486	550	364	555	507	429	344	439	370	449	351	403	601	425	498	471	383
MAGI1	783484	460	384	825	544	448	386	351	530	399	444	457	435	462	418	375	427	424	512	562	345
TTC39C	532895	490	450	385	519	317	542	671	554	389	505	131	362	329	248	474	616	341	606	595	502
BRWD1	540661	394	489	592	468	544	454	572	346	420	338	451	385	602	396	395	601	389	524	420	318
LOC101902647	101902647	369	588	587	898	126	444	686	566	235	426	652	287	413	291	183	269	324	756	635	373
IBTK	540885	379	527	417	504	615	477	522	370	505	359	606	378	463	389	499	453	403	445	446	311
FBXW2	767863	368	397	529	496	713	471	578	317	460	330	476	340	464	419	516	449	486	506	428	332
CYBA	281111	690	367	324	358	485	394	575	291	401	444	422	407	442	512	396	711	620	476	332	502
MAF	782481	525	343	487	503	390	558	588	408	428	437	421	312	452	485	492	474	382	476	450	372
BLOC1S1	615149	521	409	383	495	525	376	511	442	620	399	366	420	394	302	616	536	488	544	462	356
TRIB2	352960	377	426	397	409	920	448	284	296	592	401	464	493	378	506	594	409	477	338	551	325
NEURL1B	510912	378	457	391	635	524	368	449	362	553	541	259	396	376	667	606	514	423	482	404	385
TAOK1	536532	518	445	377	450	613	442	553	444	533	374	465	353	524	439	451	528	445	464	410	263
GYS2	537451	235	334	232	246	484	392	349	403	949	241	305	410	518	355	1070	661	337	473	870	266
CYP3A4	-	571	530	340	552	370	363	510	670	503	460	338	419	317	375	471	436	477	489	479	495
STOML2	510324	412	396	374	498	524	406	457	309	614	392	522	452	408	341	591	537	409	575	454	447
PDZD8	519573	355	417	428	505	597	420	456	319	519	370	420	436	632	472	472	647	472	398	362	392
METTL7A	-	416	506	220	448	415	441	414	610	593	412	422	355	271	492	545	571	218	756	717	241
SLC25A28	538529	434	411	651	569	625	351	536	330	409	409	323	353	443	739	448	555	466	394	422	285
PSMG4	789063	414	230	552	373	645	467	346	381	705	278	446	311	427	409	661	641	570	539	302	339
FMO4	539356	541	360	474	527	439	492	440	409	487	353	409	307	392	429	459	658	422	499	635	277
NDUFB10	327701	358	506	425	455	512	400	570	311	478	329	483	451	466	486	578	511	503	537	436	300
RNF181	515743	482	407	421	461	606	505	403	453	478	372	562	401	181	354	506	522	401	614	520	340
RBM26	504409	463	573	431	466	531	383	542	481	368	524	392	480	373	346	468	549	383	496	480	365
HPN	508148	488	385	418	474	414	395	638	467	475	350	328	348	510	553	515	330	537	531	535	405
RANBP1	533251	350	397	475	498	612	446	495	408	644	287	540	396	346	301	612	546	499	401	400	390
HOGA1	506001	416	554	492	423	134	342	368	407	544	290	413	579	627	293	557	657	384	704	543	420
SIRT2	504463	332	450	592	349	383	501	392	479	459	388	377	551	350	363	461	534	487	543	503	492
VAMP8	507309	444	454	508	485	572	453	536	467	461	340	459	439	342	378	429	415	462	476	566	330
NFYB	614382	450	818	565	850	588	403	472	1024	231	1014	246	230	257	211	214	234	203	515	233	294
MRPS26	516004	363	423	356	456	488	438	421	392	542	419	402	493	299	426	529	521	497	742	334	481
PID1	510773	474	580	514	532	580	566	576	402	436	322	298	401	422	310	427	521	395	472	380	286
IL1RAP	539334	416	579	611	441	560	476	446	537	368	413	326	408	379	352	392	581	402	503	495	298
DDX6	513906	454	415	394	373	476	448	572	409	394	425	401	408	508	445	571	526	411	576	473	329
MYH10	317655	417	491	470	515	541	326	465	440	421	523	454	292	542	362	517	554	453	520	449	423
RALBP1	523324	461	391	439	416	532	494	454	421	449	421	376	400	544	434	572	492	444	463	405	348
CREBBP	505453	411	401	550	472	577	496	539	597	491	457	334	355	405	373	479	354	363	399	476	405
TCIRG1	513684	360	562	753	713	491	462	521	282	353	368	389	502	470	363	272	429	510	334	277	554
TCEA1	505722	421	395	390	486	474	460	535	418	410	385	497	436	443	362	514	640	444	501	388	359
EPB41L4B	519310	447	489	599	571	306	487	606	433	328	386	520	398	468	292	376	436	473	456	419	436
NMRK1	510456	542	490	503	501	313	424	539	490	452	400	371	392	388	486	382	472	378	524	512	431
CHD1	505123	394	316	484	482	647	385	676	362	506	322	383	403	572	331	475	663	408	446	466	306
SYT4	539867	297	560	249	305	629	536	478	289	614	431	316	439	637	199	628	628	517	342	421	354
DEGS1	507290	563	600	339	365	386	430	472	417	622	430	366	587	273	229	553	578	366	558	516	321
RBP5	539418	482	574	160	648	160	412	907	679	376	319	236	271	643	106	412	359	570	1025	370	276
TRA2A	534586	402	466	557	468	501	340	545	471	448	385	531	400	524	388	392	513	395	460	518	343
MSRB1	618441	421	533	439	453	541	482	462	495	406	410	446	382	454	394	425	505	373	524	450	309
ZCCHC17	538816	415	406	524	464	420	444	449	479	470	389	473	380	568	297	495	413	558	447	473	368
ACO2	280976	353	506	447	439	685	384	557	380	576	360	440	412	414	513	640	476	494	427	447	387
NUDT3	618855	441	498	436	438	567	421	471	429	516	396	318	363	375	475	475	492	544	479	490	321
PSMB10	282328	647	389	695	415	632	427	420	443	430	381	499	310	330	504	381	369	336	542	390	410
CSNK2A1	282419	431	431	342	405	489	445	501	433	522	331	463	374	451	398	464	594	530	467	462	386
HOOK1	785042	414	370	331	416	776	453	435	371	668	320	389	423	443	496	638	436	445	345	444	284
MNF1	-	417	576	509	401	458	405	484	330	506	404	388	475	339	333	466	517	468	528	531	407
VEGFA	281572	482	373	489	540	405	440	531	499	371	485	330	375	538	483	355	471	463	398	434	429
PCGF5	528946	459	395	531	499	527	458	622	420	521	403	363	399	412	414	462	494	409	440	370	285
NDST1	514172	413	436	438	414	702	324	492	381	361	391	430	448	350	628	466	478	543	410	528	378
SRRT	527938	451	428	551	506	616	450	458	390	497	350	318	336	428	347	471	465	493	384	454	488
PHB	-	352	397	349	414	397	363	385	296	487	293	591	540	390	476	604	773	576	485	466	330
MAP3K20	519251	417	466	409	405	520	433	508	392	461	480	408	378	471	359	485	547	381	555	525	287
TSTD1	615465	373	454	420	343	534	624	541	292	417	256	615	474	253	470	422	586	472	320	604	227
INSR	408017	422	368	358	402	433	519	490	398	517	341	291	476	399	472	651	460	314	464	676	347
CARHSP1	506760	390	477	384	457	395	533	360	616	449	589	245	401	430	344	430	320	351	583	584	442
RERE	535394	437	405	718	575	404	389	464	449	297	420	460	406	535	494	364	439	415	471	383	400
AEBP1	317693	310	316	772	610	510	459	488	511	512	454	298	203	405	430	508	480	374	346	424	436
XPA	537958	422	403	491	490	488	487	398	394	556	453	375	387	545	312	487	563	354	379	463	366
RAB6A	616537	387	394	338	352	612	414	562	303	596	313	483	393	493	341	538	455	511	491	557	341
ERLIN2	616278	349	484	492	518	401	439	514	462	573	396	347	463	452	507	544	576	367	475	576	261
CSTB	512805	374	328	284	323	532	507	444	480	423	404	464	370	414	373	459	677	485	529	478	432
GADD45A	505463	583	313	408	495	393	401	579	315	353	329	364	642	457	316	445	742	623	431	413	284
[truncated: 26,789 more rows]

## Sheet: Time course
Gene	Gene ID	baseMean	log2FoldChange	lfcSE	Fold 10 vs. -10d	stat	pvalue	padj
43891	-	13.1353	-0.564931	0.571354	0.675988	-0.988758	0.322781	0.796017		932
43892	-	1531.88	-0.267205	0.189513	0.830928	-1.40995	0.158553	0.639967
43893	-	7.25714	-0.108904	0.619318	0.927292	-0.175845	0.860416	1
43895	-	51.1195	-0.489936	0.258958	0.712056	-1.89195	0.0584977	0.440083
43896	-	640.708	-0.108469	0.105132	0.927572	-1.03174	0.302192	0.780375
43897	-	831.892	0.0322827	0.109163	1.02263	0.295728	0.767437	0.954475
43898	-	172.38	-0.18619	0.207242	0.878924	-0.898418	0.368963	0.826681
43899	-	23.4909	0.0961946	0.333944	1.06895	0.288056	0.773304	0.956523
44075	-	9.80385	-0.186041	0.564472	0.879015	-0.329584	0.741715	1
44076	-	163.384	0.168354	0.132534	1.12378	1.27027	0.203988	0.690999
44078	-	40.2531	-0.00776807	0.262461	0.99463	-0.029597	0.976388	0.995214
44080	-	105.168	-0.058508	0.164966	0.960257	-0.354666	0.72284	0.940994
44081	-	1605.57	-0.0454214	0.0948729	0.969007	-0.47876	0.632109	0.922989
44082	-	49.0987	0.141048	0.279384	1.10271	0.504855	0.613661	0.920609
44083	-	136.563	0.233713	0.208306	1.17586	1.12197	0.261876	0.748372
44084	-	124.904	0.0469598	0.145816	1.03309	0.322048	0.747416	0.947573
44085	-	233.593	-0.00721841	0.14621	0.995009	-0.0493703	0.960624	0.992489
44088	-	8.64669	0.776273	0.683524	1.7127	1.13569	0.256086	1
43892_x		14.3452	-0.218207	0.406787	0.859633	-0.536416	0.591671	0.915748
A1BG	518955	6721.7	-0.0440981	0.170209	0.969896	-0.259082	0.795572	0.960609
A1CF	100336715	1388.84	-0.19954	0.106937	0.870828	-1.86596	0.0620469	0.452508
A2M	513856	916.992	0.459309	0.4838	1.37488	0.949379	0.342428	0.811107
A3GALT2	617693	4.77946	0.38158	0.703445	1.30277	0.542445	0.587512	1
A4GALT	618369	31.1516	0.000642581	0.33364	1.00045	0.00192597	0.998463	0.999335
AAAS	506561	10.8242	0.651197	0.524988	1.57047	1.2404	0.214826	1
AACS	505842	6.39744	0.240999	0.826384	1.18181	0.29163	0.770569	1
AADAC	519557	68.7531	-0.504098	0.228492	0.705101	-2.2062	0.0273703	0.319348
AADAT	508929	94.0864	0.161212	0.227196	1.11823	0.709575	0.477968	0.877571
AAED1	-	197.01	0.13513	0.16001	1.09819	0.84451	0.398385	0.84244
AAGAB	507035	89.5863	-0.274347	0.206958	0.826825	-1.32562	0.184966	0.67394
AAK1	532546	137.879	0.0131387	0.163536	1.00915	0.0803414	0.935966	0.990531
AAMDC	533224	656.604	-0.123804	0.167482	0.917765	-0.739208	0.459781	0.867382
AAMP	767919	790.194	0.030194	0.114806	1.02115	0.262999	0.792552	0.960444
AAR2	533351	42.6719	-0.325893	0.257829	0.797804	-1.26399	0.206234	0.693514
AARS	-	218.681	0.0526797	0.146533	1.03719	0.359508	0.719215	0.939587
AARS2	786099	75.6362	-0.126795	0.255466	0.915864	-0.496327	0.619663	0.922532
AARSD1	510711	156.506	0.0225258	0.146447	1.01574	0.153816	0.877755	0.976612
AASDH	782093	103.702	-0.123392	0.199986	0.918027	-0.617003	0.537233	0.899925
AASDHPPT	519816	226.239	0.00573118	0.146917	1.00398	0.0390096	0.968883	0.993833
AASS	520865	248.515	-0.391513	0.235171	0.76233	-1.6648	0.0959531	0.537264
AATF	786013	85.435	-0.218526	0.194386	0.859443	-1.12418	0.260935	0.747821
AATK	511515	7.99834	-0.186888	0.598911	0.878499	-0.312046	0.755006	1
ABAT	280969	349.534	0.0634548	0.211418	1.04497	0.300139	0.764071	0.953039
ABCA1	535379	824.178	-0.0796904	0.174482	0.946261	-0.456726	0.647868	0.92521
ABCA10	504909	3289.44	-0.0613529	0.116556	0.958365	-0.52638	0.598625	0.917108
ABCA3	505787	88.5431	0.456158	0.262317	1.37188	1.73895	0.0820427	0.501811
ABCA4	281584	9.22881	0.362989	0.488871	1.28609	0.742504	0.457782	1
ABCA5	510497	379.627	-0.290544	0.132614	0.817594	-2.19089	0.0284597	0.324906
ABCA6	537351	706.388	-0.274997	0.176717	0.826452	-1.55614	0.119674	0.585382
ABCA9	504278	49.1463	-0.201335	0.317482	0.869745	-0.634163	0.525974	0.894134
ABCB1	281585	22.2785	0.290259	0.493704	1.22286	0.587921	0.556585	0.906262
ABCB10	789800	137.153	-0.284445	0.174986	0.821057	-1.62553	0.10405	0.555563
ABCB11	531150	3781.66	-0.656021	0.138052	0.634626	-4.75197	2.01e-06	0.00109608
ABCB4	100336913	2238.59	0.239873	0.122641	1.18089	1.9559	0.0504771	0.417183
ABCB6	783257	119.702	0.071868	0.201108	1.05108	0.35736	0.720823	0.939823
ABCB7	533669	150.305	0.111165	0.163539	1.0801	0.679747	0.496665	0.885288
ABCB8	511548	27.9943	0.101806	0.350969	1.07312	0.290071	0.771762	0.955711
ABCC1	281588	26.38	-0.502185	0.340339	0.706037	-1.47554	0.140067	0.618439
ABCC11	101909228	10.6221	0.731808	0.603875	1.66072	1.21185	0.225569	1
ABCC2	520925	3584.97	-0.0950988	0.154982	0.936208	-0.613614	0.539471	0.900475
ABCC3	533151	8.20327	0.513535	0.5886	1.42754	0.872469	0.382953	1
ABCC5	511769	656.598	-0.396014	0.158584	0.759955	-2.49719	0.0125183	0.228484
ABCC6	100337270	490.624	-0.0142942	0.130425	0.990141	-0.109597	0.912729	0.985083
ABCC9	100336551	78.6374	-0.186451	0.217331	0.878765	-0.857915	0.39094	0.838991
ABCD1	515178	82.0044	-0.394008	0.189195	0.761012	-2.08255	0.0372919	0.366355
ABCD3	526059	280.551	0.182806	0.143334	1.13509	1.27539	0.202171	0.690999
ABCD4	528646	341.842	-0.334189	0.149238	0.79323	-2.23929	0.0251368	0.307618
ABCE1	514991	148.127	0.158563	0.200266	1.11617	0.791762	0.428499	0.856208
ABCF1	281589	590.164	0.243561	0.102274	1.18391	2.38145	0.0172448	0.257867
ABCF2	513061	56.443	0.260664	0.207849	1.19803	1.25411	0.209803	0.69772
ABCF3	530975	91.0618	0.193842	0.18176	1.14381	1.06647	0.28621	0.769155
ABCG1	510745	6.60237	-0.11755	0.749466	0.921751	-0.156845	0.875367	1
ABCG2	536203	385.672	-0.355411	0.144087	0.781647	-2.46664	0.0136388	0.237542
ABCG5	515536	12.5227	-1.06154	0.481629	0.47912	-2.20407	0.0275197	0.319655
ABCG8	508829	81.0287	-0.530436	0.357866	0.692346	-1.48222	0.138282	0.614727
ABHD1	510774	104.596	0.323227	0.244923	1.25113	1.31971	0.186932	0.677326
ABHD10	515563	178.726	-0.0492915	0.141604	0.966411	-0.348094	0.727769	0.942311
ABHD11	510109	4.17913	0.308534	1.03508	1.23845	0.298077	0.765644	1
ABHD12	768242	92.2244	-0.0582727	0.163715	0.960413	-0.35594	0.721886	0.940399
ABHD12B	100138482	24.958	0.41059	0.355981	1.32923	1.15341	0.248744	0.73496
ABHD13	513848	87.713	0.221413	0.21164	1.16587	1.04618	0.295479	0.775433
ABHD14A	515122	122.056	0.308909	0.189441	1.23877	1.63063	0.102968	0.554388
ABHD14B	615289	1640.01	-0.305275	0.151716	0.809288	-2.01215	0.0442043	0.392833
ABHD16A	513252	88.5052	-0.231378	0.221879	0.851821	-1.04281	0.297034	0.776415
ABHD17A	614425	517.61	0.150007	0.107064	1.10957	1.4011	0.161184	0.643422
ABHD17B	781153	117.565	0.0321132	0.197262	1.02251	0.162795	0.87068	0.975475
ABHD17C	520956	216.172	0.164762	0.15257	1.12098	1.07991	0.280182	0.765388
ABHD18	530484	50.8504	0.0134224	0.248202	1.00935	0.0540786	0.956873	0.992461
ABHD2	508717	471.609	0.177057	0.197395	1.13058	0.896965	0.369737	0.826681
ABHD3	539795	37.606	0.419092	0.329756	1.33709	1.27091	0.203759	0.690999
ABHD4	509896	90.1492	0.264145	0.204302	1.20092	1.29291	0.196041	0.687546
ABHD5	535588	19.566	0.179671	0.389522	1.13263	0.461261	0.644612	0.925205
ABHD6	505283	22.2456	-0.339048	0.357256	0.790563	-0.949033	0.342604	0.811299
ABHD8	768306	32.5166	-0.0159359	0.291481	0.989015	-0.0546724	0.956399	0.992461
ABI1	540815	107.694	0.0636525	0.186876	1.04511	0.340614	0.733394	0.944243
ABI2	537711	64.8894	-0.573558	0.249172	0.671958	-2.30186	0.0213432	0.285615
ABI3	529835	22.0512	0.272946	0.390266	1.20827	0.699386	0.484311	0.88084
ABL1	540876	23.8888	-0.701564	0.360135	0.614905	-1.94806	0.051408	0.419951
ABL2	511845	73.6543	-0.0199581	0.22813	0.986261	-0.0874859	0.930285	0.989655
ABLIM1	504968	1406.47	-0.198847	0.0954081	0.871247	-2.08417	0.0371447	0.365823
ABLIM2	618227	13.1457	-1.51062	0.565503	0.350959	-2.67129	0.00755595	0.179354
ABLIM3	613794	565.337	-0.0214037	0.136991	0.985274	-0.156242	0.875842	0.976058
ABO	515340	10.2645	-0.282941	0.510645	0.821914	-0.554086	0.57952	1
ABR	515556	48.1838	-0.196315	0.282289	0.872777	-0.695438	0.486781	0.881077
ABRACL	505914	17.5213	-0.50997	0.359549	0.702237	-1.41836	0.156086	0.635832
ABRAXAS1	504796	30.0434	-0.643245	0.292959	0.640271	-2.19568	0.0281149	0.324041
ABRAXAS2	510233	23.3401	0.222046	0.340691	1.16639	0.651752	0.514561	0.89049
ABT1	539270	40.22	0.152891	0.253476	1.11179	0.603177	0.546391	0.902526
ABTB1	507417	89.4299	-0.388826	0.285045	0.763751	-1.36408	0.172542	0.656598
ABTB2	528597	48.4738	-0.0711903	0.274112	0.951852	-0.259713	0.795085	0.960609
ACAA1	508324	2879.69	-0.0799482	0.200071	0.946092	-0.399599	0.689452	0.931273
ACAA2	522006	3463.77	0.183769	0.121539	1.13585	1.51201	0.130531	0.604784
ACACA	281590	44.4056	-0.113181	0.292782	0.924547	-0.386572	0.699073	0.933554
ACACB	515338	5.73899	-0.135991	0.736728	0.910044	-0.184588	0.853552	1
ACAD10	513508	732.482	-0.25782	0.119163	0.836351	-2.16359	0.0304962	0.336375
ACAD11	526956	158.212	-0.0761588	0.15802	0.94858	-0.481955	0.629838	0.922818
ACAD8	512070	726.824	-0.262563	0.162769	0.833606	-1.6131	0.106722	0.560729
ACAD9	617428	85.5819	0.00961129	0.223094	1.00668	0.0430817	0.965636	0.993211
ACADL	614508	811.414	-0.106457	0.14673	0.928866	-0.725532	0.468125	0.872328
ACADM	505968	2362.73	0.0652523	0.147624	1.04627	0.442017	0.658477	0.926181
ACADS	511222	5738.94	0.0769738	0.150229	1.0548	0.512377	0.608387	0.919258
ACADSB	504301	36.2283	0.216471	0.329681	1.16189	0.656609	0.511432	0.889126
ACADVL	282130	1676.13	0.508805	0.120771	1.42287	4.21297	2.52e-05	0.00652367
ACAP1	508582	11.8964	-0.419634	0.469944	0.747614	-0.892944	0.371887	0.827074
ACAP2	506187	57.0761	-0.470372	0.264514	0.721779	-1.77825	0.0753624	0.485164
ACAP3	515444	14.5838	0.079358	0.441282	1.05655	0.179835	0.857282	0.974059
ACAT1	511082	1570.56	0.0899418	0.140489	1.06433	0.640207	0.522038	0.893356
ACAT2	512044	190.137	0.166417	0.218214	1.12227	0.76263	0.445684	0.862123
ACBD3	783375	438.376	0.231811	0.13483	1.17431	1.71928	0.0855642	0.510229
ACBD4	515848	160.285	0.0857187	0.183467	1.06122	0.467215	0.640346	0.924416
ACBD5	353160	610.545	-0.12729	0.140891	0.915549	-0.903465	0.366279	0.825652
ACBD6	618245	142.899	0.381284	0.208282	1.3025	1.83062	0.0671576	0.466798
ACCS	505649	31.9907	0.605847	0.28323	1.52187	2.13906	0.0324306	0.346319
ACE2	509235	221.853	-0.268562	0.380997	0.830147	-0.704893	0.480877	0.878377
ACER2	540732	9.42291	-0.583426	0.469015	0.667377	-1.24394	0.213522	1
ACER3	615110	15.5398	-0.1829	0.421514	0.88093	-0.433913	0.664351	0.926671
ACIN1	534600	340.302	-0.128998	0.129878	0.914466	-0.993223	0.320601	0.794438
ACKR4	281672	29.183	-0.443538	0.323204	0.735329	-1.37232	0.169965	0.652932
ACLY	511135	166.924	0.340133	0.216755	1.26587	1.56921	0.116599	0.581807
ACMSD	515030	293.376	0.679422	0.228675	1.6015	2.97113	0.00296705	0.11269
ACO1	512995	868.473	-0.0129447	0.0857449	0.991068	-0.150968	0.880001	0.976716
ACO2	280976	32.9129	0.112238	0.310343	1.0809	0.361659	0.717607	0.939098
ACOD1	107131195	8.22602	1.01803	0.606771	2.02516	1.67779	0.0933883	1
ACOT12	525155	59.3975	0.177926	0.306086	1.13126	0.581294	0.561042	0.90853
ACOT13	504870	257.041	0.120907	0.154685	1.08742	0.781632	0.434431	0.858649
ACOT2	511033	23.84	-0.243612	0.31566	0.844628	-0.771754	0.44026	0.860814
ACOT4	511431	67.0741	-0.559875	0.251416	0.678361	-2.22689	0.0259546	0.311774
ACOT6	516537	247.591	-0.110443	0.150268	0.926303	-0.734977	0.462354	0.868783
ACOT7	514788	10.6374	-1.01575	0.590854	0.494572	-1.71912	0.085593	1
ACOT8	504360	26.0884	0.710271	0.333301	1.63611	2.13102	0.0330879	0.348203
ACOT9	527845	34.1676	0.64195	0.320326	1.56044	2.00405	0.0450648	0.392835
ACOX1	513996	3401.93	0.0505752	0.165163	1.03568	0.306214	0.759442	0.952145
ACOX2	514969	2606.82	0.266109	0.148504	1.20256	1.79193	0.0731444	0.480909
ACOX3	510065	136.763	-0.471703	0.223418	0.721113	-2.1113	0.0347464	0.354569
ACP1	280977	175.93	-0.114701	0.404334	0.923574	-0.283677	0.776658	0.957353
ACP2	535407	186.922	0.193345	0.156847	1.14341	1.2327	0.217689	0.704473
ACP4	788015	9.08512	-0.508257	0.491287	0.703072	-1.03454	0.300884	1
ACP5	517002	382.081	-0.0319881	0.148994	0.978072	-0.214694	0.830006	0.96867
ACP6	515738	95.1884	0.312662	0.194377	1.242	1.60854	0.107718	0.561357
ACPP	-	10.8863	-0.726832	0.505225	0.604229	-1.43863	0.150256	1
ACRBP	515434	4.1959	0.85683	0.970033	1.81105	0.8833	0.377074	1
ACSF2	768237	48.2447	0.363292	0.283117	1.28636	1.28319	0.199427	0.688374
ACSF3	509209	36.6557	-0.384878	0.287608	0.765844	-1.3382	0.18083	0.668609
ACSL1	537161	2467	0.582434	0.211759	1.49737	2.75045	0.00595127	0.159461
ACSL3	100138312	255.516	-0.207848	0.163527	0.865828	-1.27103	0.203719	0.690999
ACSL4	536628	153.108	-0.040139	0.141669	0.972561	-0.283331	0.776923	0.957468
ACSL5	514159	1791.36	-0.448166	0.13634	0.732974	-3.28711	0.00101221	0.0667378
ACSL6	506059	13.2228	-0.148714	0.477922	0.902054	-0.311168	0.755673	0.951432
ACSM1	282576	3471.76	-0.130482	0.14916	0.913526	-0.874779	0.381694	0.832616
ACSM2B	512227	5699.42	-0.373906	0.181933	0.77169	-2.05519	0.0398611	0.378052
ACSM3	533798	321.961	-0.303	0.197383	0.810565	-1.53509	0.124762	0.595691
ACSM4	100299006	5.12547	0.349023	0.778641	1.2737	0.448247	0.653975	1
ACSM5	100298888	158.659	-0.350475	0.264223	0.784326	-1.32644	0.184694	0.67394
ACSS1	282873	23.7465	-0.0471352	0.313998	0.967856	-0.150113	0.880675	0.976716
ACSS2	506459	111.622	-0.198917	0.548555	0.871205	-0.362619	0.716889	0.938711
ACSS3	531552	999.833	0.0684977	0.106423	1.04862	0.643634	0.519813	0.893306
ACTA2	515610	292.01	-0.411545	0.17199	0.751818	-2.39284	0.0167184	0.254814
ACTB	280979	5698.85	0.272421	0.122663	1.20783	2.2209	0.026358	0.31373
ACTG1	404122	1182.22	0.171971	0.168506	1.1266	1.02056	0.307461	0.785412
ACTL6A	100125416	29.5174	0.204979	0.319926	1.15267	0.640707	0.521713	0.893356
ACTN1	524770	876.247	0.0373397	0.111321	1.02622	0.335423	0.737306	0.945084
ACTN4	522269	1246.59	0.186658	0.102542	1.13812	1.82031	0.0687111	0.4702
ACTR10	511083	101.507	0.0692307	0.191086	1.04916	0.362301	0.717127	0.938711
ACTR1A	514371	84.5544	0.137271	0.216141	1.09982	0.635099	0.525364	0.894134
ACTR1B	100125305	39.1359	0.102339	0.240856	1.07351	0.424898	0.670911	0.928442
ACTR2	538486	283.688	0.0173279	0.123819	1.01208	0.139946	0.888703	0.977653
ACTR3	281597	221.382	-0.024387	0.165424	0.983238	-0.147421	0.8828	0.976716
ACTR3B	616404	18.7903	0.149439	0.382252	1.10914	0.390944	0.695838	0.93276
ACTR5	100297865	11.5218	0.147263	0.57663	1.10747	0.255386	0.798425	0.96069
ACTR6	613596	93.9274	0.192466	0.168149	1.14272	1.14461	0.252369	0.739157
ACTR8	615133	28.971	-0.105242	0.312432	0.929649	-0.336848	0.736232	0.945054
ACTRT3	509723	4.45207	2.21877	0.963353	4.65495	2.30317	0.0212691	1
ACVR1	338068	54.2494	0.264404	0.265706	1.20114	0.995098	0.319688	0.794438
ACVR1B	539315	96.1071	0.106976	0.220411	1.07697	0.485348	0.62743	0.922785
ACVR1C	536380	13.2629	-0.223832	0.409932	0.856288	-0.546023	0.58505	0.915295
ACVR2A	281598	78.7599	-0.306419	0.226162	0.808646	-1.35487	0.17546	0.662351
ACVR2B	282131	42.7995	0.140728	0.313623	1.10246	0.448716	0.653636	0.925242
ACVRL1	534536	27.9634	0.231772	0.344879	1.17428	0.672039	0.501559	0.886516
ACY1	768058	860.722	-0.272583	0.139356	0.827836	-1.95602	0.0504624	0.417183
ACYP1	507844	5.16145	0.429712	0.733217	1.34696	0.586064	0.557833	1
ACYP2	767889	27.5439	-0.0683065	0.391813	0.953757	-0.174334	0.861603	0.974415
ADA	280712	253.029	0.575691	0.200445	1.49039	2.87207	0.00407796	0.137386
ADA2	617805	13.7886	-0.264852	0.509255	0.832284	-0.520077	0.60301	0.918826
ADAL	512667	40.9905	-0.325072	0.273303	0.798258	-1.18942	0.234274	0.719794
ADAM10	282132	149.105	0.0332117	0.141245	1.02329	0.235135	0.814104	0.962808
ADAM15	784605	33.4004	-0.0671317	0.327404	0.954534	-0.205042	0.837539	0.970719
ADAM17	517541	164.308	0.0456195	0.145354	1.03213	0.313852	0.753634	0.950628
ADAM19	510907	5.71693	0.0447643	0.635634	1.03151	0.0704247	0.943856	1
ADAM20	519654	8.02219	-0.693806	0.511847	0.618221	-1.35549	0.17526	1
ADAM22	523645	9.87363	-1.23002	0.659919	0.426312	-1.86389	0.0623367	1
ADAM8	519652	7.78202	0.737183	0.709204	1.66692	1.03945	0.298595	1
ADAM9	281600	42.8012	-0.375611	0.230937	0.770779	-1.62646	0.103851	0.555514
ADAMDEC1	505890	12.6433	-1.53563	0.588671	0.344928	-2.60864	0.00909025	0.192917
ADAMTS1	512171	179.389	0.175978	0.219847	1.12973	0.800454	0.423448	0.854426
ADAMTS12	525276	8.66959	0.398603	0.503729	1.31823	0.791305	0.428766	1
ADAMTS13	532272	37.2478	-0.803186	0.337604	0.573082	-2.37908	0.0173561	0.258164
ADAMTS14	510214	26.6876	0.676529	0.338193	1.59829	2.00042	0.0454546	0.39486
ADAMTS2	282401	18.3812	-0.538892	0.345124	0.6883	-1.56144	0.118419	0.584801
ADAMTS3	534082	21.6955	0.0172211	0.447188	1.01201	0.0385097	0.969281	0.993926
ADAMTS5	286805	93.5027	-0.312052	0.247012	0.805495	-1.26331	0.206478	0.693592
ADAMTS6	540722	11.241	-0.501795	0.560468	0.706227	-0.895315	0.370619	0.826681
ADAMTS9	537051	26.9196	-0.700461	0.335281	0.615375	-2.08917	0.036692	0.364005
ADAMTSL1	101909640	11.5243	-0.552916	0.446144	0.681641	-1.23932	0.215227	0.701819
ADAMTSL2	526780	96.504	-0.561999	0.199916	0.677363	-2.81117	0.00493613	0.149691
ADAMTSL4	507654	11.2204	0.105751	0.42	1.07605	0.251788	0.801205	0.960776
ADAMTSL5	107131164	9.04606	0.463326	0.598119	1.37872	0.774638	0.438554	1
ADAR	505134	277.833	0.229743	0.184606	1.17263	1.2445	0.213314	0.700233
ADARB1	521761	38.2637	0.279915	0.309505	1.21412	0.904394	0.365786	0.825234
ADAT1	618521	64.5299	-0.126818	0.223758	0.915849	-0.566766	0.570873	0.912636
ADAT2	615418	21.6594	0.279044	0.346427	1.21339	0.80549	0.420537	0.853713
ADCK1	533372	7.49053	-0.810264	0.677105	0.570278	-1.19666	0.23144	1
ADCK2	539345	178.983	0.219908	0.170262	1.16466	1.29159	0.196501	0.687748
ADCK5	522614	25.8996	-0.0249162	0.317825	0.982878	-0.078396	0.937513	0.990531
ADCY10	521844	4.14995	0.935883	0.92997	1.91306	1.00636	0.314243	1
ADCY5	505740	32.543	-0.282402	0.28518	0.822221	-0.990257	0.322048	0.795192
ADCY6	509936	32.5013	-0.159529	0.313791	0.895317	-0.508392	0.611178	0.919706
ADCY7	281603	35.8261	-0.292634	0.279582	0.81641	-1.04668	0.295246	0.775324
ADCY9	525482	71.4513	-0.219744	0.241186	0.858718	-0.911096	0.362245	0.82397
ADD1	507193	77.5636	-0.213757	0.251082	0.862289	-0.851343	0.394579	0.840583
ADD3	505225	468.908	0.0523804	0.121129	1.03697	0.432435	0.665425	0.927486
ADGB	528523	23.4656	-0.0394639	0.417322	0.973016	-0.0945646	0.924661	0.987415
ADGRA2	616111	35.7005	-0.155442	0.330766	0.897857	-0.469945	0.638395	0.92413
ADGRA3	541147	121.11	-0.0758038	0.141992	0.948813	-0.533859	0.593439	0.916275
ADGRE3	526347	5.25637	0.341559	0.805871	1.26712	0.423838	0.671684	1
ADGRE5	338066	429.746	0.04411	0.186281	1.03105	0.236793	0.812818	0.96278
ADGRF5	532674	326.623	0.0833551	0.181528	1.05948	0.459185	0.646102	0.925205
ADGRG1	509703	56.0049	-0.133934	0.253169	0.911343	-0.529032	0.596783	0.917108
ADGRG6	534326	328.607	0.416169	0.253072	1.33438	1.64447	0.100079	0.548662
ADGRL1	788252	17.2769	-0.249817	0.361421	0.841003	-0.691208	0.489435	0.881756
ADGRL2	281278	159.299	-0.652695	0.163553	0.636091	-3.99073	6.59e-05	0.0111987
ADGRL3	282651	7.33686	1.29011	0.695331	2.44547	1.85539	0.0635404	1
ADGRL4	535066	53.2187	-0.270205	0.292073	0.829202	-0.925128	0.354899	0.820161
ADGRV1	537034	13.6835	0.661439	0.502217	1.58166	1.31704	0.187825	0.678815
ADH1C	509744	6471.22	-0.0646418	0.163549	0.956183	-0.395244	0.692663	0.932066
ADH4	520508	8629.38	-0.178702	0.15444	0.883498	-1.1571	0.247232	0.733237
ADH5	505515	946.949	0.017547	0.105557	1.01224	0.166232	0.867974	0.975454
ADH6	510551	5452.2	-0.194111	0.119344	0.874112	-1.62648	0.103848	0.555514
ADHFE1	507711	232.658	-0.0529877	0.216102	0.963938	-0.245197	0.806304	0.960903
ADI1	615764	9908.52	-0.0919604	0.186583	0.938247	-0.492867	0.622107	0.922532
ADIPOR1	407235	62.9853	-0.106864	0.208402	0.928604	-0.51278	0.608105	0.919258
ADIPOR2	407234	1013.83	0.719921	0.222814	1.64709	3.23103	0.00123343	0.0746046
ADIRF	613941	29.6008	0.18264	0.35245	1.13496	0.518203	0.604317	0.919149
ADK	783572	2596.17	-0.0828367	0.11777	0.944199	-0.703379	0.48182	0.878975
ADM	280713	78.1597	-0.757814	0.278708	0.591392	-2.71903	0.0065474	0.167275
ADM5	617744	8.10752	-1.08772	0.573955	0.470506	-1.89512	0.0580762	1
ADNP	533757	163.029	-0.0818151	0.163079	0.944868	-0.50169	0.615885	0.920609
ADNP2	504380	71.2386	-0.266508	0.223953	0.831329	-1.19002	0.234039	0.719794
ADO	100297937	73.747	0.0927046	0.21708	1.06637	0.427052	0.669342	0.928405
ADORA2A	617828	20.5975	-0.781685	0.388197	0.581687	-2.01363	0.0440481	0.392833
ADORA2B	529760	5.32286	-0.59107	0.73637	0.66385	-0.802681	0.422159	1
ADORA3	780806	25.3732	0.140688	0.318668	1.10243	0.441488	0.65886	0.926181
ADPGK	518158	34.961	-0.0990681	0.294591	0.933636	-0.33629	0.736652	0.945054
ADPRH	525738	101.071	0.595968	0.180073	1.51149	3.30959	0.000934322	0.0633827
ADPRHL2	-	59.9632	-0.202019	0.262209	0.869333	-0.770447	0.441035	0.861105
ADPRM	534038	11.9353	-0.276126	0.641048	0.825805	-0.430742	0.666656	0.927989
ADRA1A	282134	760.974	-0.286189	0.153925	0.820065	-1.85928	0.0629881	0.453553
ADRB2	281605	114.708	0.141629	0.186514	1.10315	0.759347	0.447645	0.86393
ADRB3	281606	4.78954	0.972187	0.817617	1.96181	1.18905	0.23442	1
ADRM1	519729	347.408	0.0472199	0.125447	1.03327	0.376414	0.706609	0.936163
ADSL	510949	188.803	0.221355	0.192237	1.16583	1.15147	0.24954	0.73543
ADSS	-	171.328	0.276314	0.187575	1.2111	1.47309	0.140727	0.619495
ADSSL1	-	79.0079	-0.375072	0.197607	0.771067	-1.89807	0.0576864	0.437755
ADTRP	613714	1529.73	0.161278	0.101827	1.11828	1.58385	0.113228	0.57498
AEBP1	317693	421.107	-0.376187	0.182969	0.770471	-2.05601	0.0397814	0.378052
AEBP2	537791	93.2666	-0.255211	0.189042	0.837865	-1.35002	0.177009	0.664524
AEN	614749	22.1475	-0.0938413	0.323011	0.937025	-0.29052	0.771419	0.955711
AES	-	196.125	0.0664505	0.154837	1.04714	0.429165	0.667803	0.928128
AFAP1	534032	13.8746	-0.29837	0.491379	0.813171	-0.607209	0.543712	0.902043
AFAP1L1	510738	27.2393	0.0470529	0.357891	1.03315	0.131473	0.895401	0.981363
AFAP1L2	615436	18.6375	0.210787	0.40281	1.15732	0.52329	0.600772	0.918091
AFDN	504856	705.537	-0.202791	0.120006	0.868868	-1.68984	0.0910579	0.525274
AFF1	781149	30.8561	-0.566257	0.344112	0.675367	-1.64556	0.0998548	0.548384
AFF3	787488	30.95	-0.25474	0.39246	0.838138	-0.649086	0.516283	0.891459
AFF4	541306	482.463	0.0988905	0.134153	1.07095	0.73715	0.461031	0.868206
AFG1L	537689	30.2725	-0.439791	0.293677	0.737241	-1.49754	0.134254	0.61141
AFG3L2	515757	674.225	0.183116	0.0967842	1.13533	1.89201	0.0584901	0.440083
AFM	508264	1283.43	-0.146711	0.170381	0.903308	-0.861074	0.389197	0.838177
AFMID	518864	154.302	-0.366944	0.161541	0.775423	-2.27153	0.0231151	0.294863
AFTPH	540837	302.741	-0.02739	0.134486	0.981194	-0.203664	0.838616	0.971303
AGA	511345	184.575	-0.00184873	0.170698	0.998719	-0.0108304	0.991359	0.998066
AGAP1	522241	8.51011	0.0577782	0.530709	1.04086	0.10887	0.913306	1
AGAP2	504833	10.5172	0.104193	0.567163	1.07489	0.18371	0.854241	1
AGAP3	616302	51.4917	0.132877	0.251961	1.09648	0.527369	0.597937	0.917108
AGBL2	100848075	41.3796	0.150443	0.279205	1.10991	0.538825	0.590007	0.915748
AGBL3	527479	16.8509	-0.908239	0.445218	0.532835	-2.03999	0.0413516	0.385161
AGBL5	538585	10.9426	-0.323563	0.591295	0.799094	-0.547211	0.584234	0.915295
AGER	280986	5.01289	0.955743	0.703697	1.93958	1.35817	0.174409	1
AGFG1	536149	582.116	0.40576	0.114142	1.32479	3.55487	0.00037816	0.0341391
AGFG2	510361	264.646	-0.19781	0.144381	0.871873	-1.37006	0.170668	0.653497
AGGF1	511650	410.764	-0.143066	0.106151	0.905592	-1.34777	0.177733	0.665562
AGK	514693	6.56905	0.321713	0.671656	1.24981	0.478985	0.631949	1
AGL	517397	553.283	-0.115372	0.154029	0.923145	-0.749025	0.453842	0.865615
AGMAT	514509	888.94	0.0799202	0.120408	1.05696	0.663747	0.506852	0.88667
AGMO	613658	73.5693	-0.00199887	0.240007	0.998615	-0.00832837	0.993355	0.998066
AGO1	522972	70.2688	-0.369434	0.234086	0.774086	-1.5782	0.11452	0.576787
AGO3	406231	155.753	-0.218601	0.147377	0.859398	-1.48327	0.138002	0.613946
AGO4	528046	83.3857	-0.315451	0.236309	0.8036	-1.33491	0.181905	0.669615
AGPAT1	282137	5.54738	0.585279	0.581997	1.50033	1.00564	0.314589	1
AGPAT2	512112	576.251	0.031451	0.172348	1.02204	0.182486	0.855201	0.973109
AGPAT3	506607	206.102	0.0338989	0.163085	1.02378	0.20786	0.835338	0.970264
AGPAT5	530414	429.758	0.022218	0.122951	1.01552	0.180706	0.856598	0.973659
AGPS	613679	86.8712	-0.0398865	0.194521	0.972731	-0.20505	0.837533	0.970719
AGRN	525795	43.3257	-0.229259	0.326911	0.853073	-0.701288	0.483123	0.879741
AGT	527114	10.4732	-0.697592	0.596127	0.616601	-1.17021	0.241918	1
AGTPBP1	534958	15.7306	-0.579307	0.515737	0.669285	-1.12326	0.261327	0.748372
AGTR1	281607	397.971	-0.0261728	0.172613	0.982022	-0.151627	0.879481	0.976716
AGTRAP	508521	114.601	0.0306791	0.158274	1.02149	0.193836	0.846305	0.972366
AGXT	789572	266.637	-0.256662	0.177812	0.837022	-1.44345	0.148894	0.628794
AGXT2	521553	397.957	-0.0821802	0.132088	0.944629	-0.622164	0.533834	0.899089
AHCTF1	504716	331.749	0.112059	0.136314	1.08077	0.822062	0.411041	0.849154
AHCY	508158	5959.7	-0.129587	0.103953	0.914093	-1.24658	0.21255	0.700233
AHCYL1	505511	521.366	0.161586	0.146256	1.11852	1.10481	0.26924	0.757019
AHCYL2	532836	101.608	-0.380179	0.180778	0.768342	-2.10301	0.0354645	0.358185
AHDC1	522105	100.914	0.0878709	0.174627	1.0628	0.503193	0.614829	0.920609
AHI1	528398	51.1723	-0.0519131	0.283524	0.964656	-0.1831	0.85472	0.972938
AHNAK	531336	344.564	-0.514634	0.194931	0.699971	-2.64009	0.00828845	0.184579
AHNAK2	527701	6.19274	0.295466	0.782193	1.22728	0.37774	0.705624	1
AHR	280714	38.8464	-0.514704	0.319066	0.699936	-1.61316	0.10671	0.560729
AHSA1	539220	465.69	0.132949	0.103572	1.09653	1.28364	0.199268	0.688231
AHSA2	531017	4.66637	0.168682	0.883902	1.12403	0.190838	0.848652	1
AHSG	280988	22637.1	-0.18465	0.179195	0.879863	-1.03044	0.302804	0.781378
AHSP	338381	7.45852	0.314036	0.728449	1.24318	0.431102	0.666394	1
AIDA	508353	22.3802	-0.523765	0.318771	0.695554	-1.64308	0.100367	0.549141
AIF1	280989	561.999	0.266564	0.133334	1.20294	1.99923	0.0455838	0.395369
AIF1L	617493	593.917	-0.181368	0.236646	0.881867	-0.766407	0.443434	0.861891
AIFM1	535714	919.583	0.0444188	0.132788	1.03127	0.33451	0.737995	0.945236
AIFM2	534217	48.1661	-0.0212156	0.297563	0.985402	-0.0712978	0.943161	0.990824
AIG1	614409	46.1039	0.253978	0.296471	1.19249	0.85667	0.391627	0.838991
AIMP1	505126	392.608	0.0719894	0.132709	1.05117	0.54246	0.587502	0.915295
AIMP2	520979	69.7106	0.171341	0.264036	1.1261	0.648932	0.516382	0.891459
AIP	360190	14.6187	0.326955	0.451709	1.25436	0.723817	0.469178	0.87319
AJUBA	519937	61.3689	0.0489335	0.231584	1.0345	0.211299	0.832654	0.969246
AK2	280716	1046.89	0.00715228	0.158766	1.00497	0.0450491	0.964068	0.9932
AK3	281613	492.575	0.150914	0.130191	1.11027	1.15918	0.246384	0.732041
AK4	517063	137.44	-0.562267	0.406604	0.677237	-1.38284	0.166714	0.650885
AK5	613448	5.92155	-1.29387	0.748844	0.407855	-1.72782	0.08402	1
AK6	102216273	44.4693	0.121332	0.280702	1.08774	0.432246	0.665563	0.92756
AK7	511269	8.76268	-0.196004	0.539705	0.872965	-0.363169	0.716478	1
AK8	615606	25.2785	0.466362	0.724702	1.38162	0.643522	0.519885	0.893306
AKAIN1	615682	37.2958	0.452515	0.315044	1.36842	1.43636	0.150901	0.628898
AKAP1	532072	61.9941	0.0813677	0.198457	1.05802	0.410002	0.681804	0.930742
AKAP10	513802	83.072	-0.332033	0.261729	0.794416	-1.26862	0.204578	0.691355
AKAP11	533105	318.572	0.0863016	0.118067	1.06165	0.730956	0.464806	0.869957
AKAP12	513774	60.1771	-0.0285848	0.219989	0.980382	-0.129937	0.896616	0.981801
AKAP13	504288	508.472	-0.245959	0.136007	0.843255	-1.80843	0.0705404	0.475816
AKAP14	100296237	3.8834	-1.39922	0.887893	0.379134	-1.57589	0.115051	1
AKAP17A	100850391	41.1091	0.630332	0.309556	1.54792	2.03624	0.041726	0.386252
AKAP2	-	373.236	0.130256	0.0991873	1.09449	1.31323	0.189104	0.679316
AKAP5	281612	6.93494	-0.30417	0.591713	0.809908	-0.51405	0.607217	1
AKAP7	613606	95.5372	-0.180574	0.236939	0.882352	-0.762114	0.445992	0.862123
AKAP8	522905	89.6118	-0.419501	0.185792	0.747683	-2.2579	0.0239518	0.300754
AKAP8L	539700	703.783	-0.519193	0.170661	0.697762	-3.04225	0.00234818	0.0998488
AKAP9	767893	2018.4	0.0263635	0.0921475	1.01844	0.286101	0.7748	0.957132
AKIP1	504225	23.2231	0.278917	0.37285	1.21328	0.748068	0.454419	0.865615
AKIRIN1	615039	69.3927	-0.00670916	0.227961	0.99536	-0.0294312	0.976521	0.995245
AKIRIN2	614292	119.751	0.0419659	0.217115	1.02952	0.193289	0.846732	0.972366
AKNA	539274	26.8523	0.39377	0.293856	1.31382	1.34001	0.180243	0.668609
AKNAD1	613684	7.05281	-0.261336	0.710266	0.834315	-0.367941	0.712917	1
AKR1A1	618607	577.03	-0.168021	0.148012	0.890063	-1.13519	0.256297	0.743794
AKR1B10	525193	265.814	-0.158509	0.655346	0.895951	-0.24187	0.808881	0.96099
AKR1C3	617917	16610.2	-0.475813	0.20981	0.719061	-2.26783	0.0233394	0.2958
AKR1C4	282138	5468.39	0.227346	0.168144	1.17068	1.35209	0.176346	0.663332
AKR1D1	513855	563.279	-0.22422	0.175076	0.856058	-1.2807	0.2003	0.689362
AKR7A2	511996	969.125	0.0258036	0.14436	1.01805	0.178745	0.858138	0.974219
AKT1	280991	164.421	0.238553	0.171971	1.17981	1.38717	0.16539	0.648086
AKT1S1	514859	80.3949	-0.187193	0.216169	0.878313	-0.865956	0.386514	0.836307
AKT2	534923	299.123	0.0311121	0.122058	1.0218	0.254897	0.798803	0.96069
AKT3	100137872	79.0646	-0.0620487	0.204004	0.957903	-0.304155	0.76101	0.952459
AKTIP	540462	37.3434	-0.245535	0.302821	0.843503	-0.810827	0.417465	0.851824
ALAD	510679	1665.65	-0.107387	0.119911	0.928268	-0.895552	0.370492	0.826681
ALAS1	534286	1617.59	-0.130802	0.186439	0.913323	-0.701583	0.482939	0.879741
ALB	280717	305085	-0.43053	0.198071	0.741989	-2.17361	0.0297341	0.33171
ALCAM	281614	702.051	-0.26944	0.10721	0.829642	-2.5132	0.0119641	0.223941
ALDH16A1	506329	653.796	0.117333	0.128785	1.08473	0.911072	0.362257	0.82397
ALDH18A1	514759	95.6128	0.978071	0.235898	1.96983	4.14617	3.38e-05	0.00734769
ALDH1A1	281615	8303.79	-0.188355	0.387641	0.877606	-0.485902	0.627037	0.922785
ALDH1A2	535075	12.1439	-0.76739	0.441399	0.587479	-1.73854	0.0821161	0.501811
ALDH1A3	507093	28.1257	-0.160248	0.353838	0.894871	-0.452885	0.650632	0.925242
ALDH1L1	505677	2515.23	-0.112375	0.174683	0.925064	-0.643307	0.520025	0.893306
ALDH1L2	516864	247.965	0.353638	0.227332	1.27778	1.5556	0.119803	0.585593
ALDH2	508629	5036.48	-0.0688397	0.107263	0.953404	-0.641787	0.521011	0.893306
ALDH3A2	513967	1370.62	0.165445	0.102306	1.12151	1.61716	0.105844	0.559125
ALDH3B1	511469	32.2757	0.163019	0.360038	1.11963	0.452782	0.650705	0.925242
ALDH4A1	100126042	3733.58	-0.0832878	0.130261	0.943904	-0.63939	0.522569	0.893614
ALDH5A1	532724	1265.77	-0.00185895	0.127668	0.998712	-0.0145609	0.988383	0.997624
ALDH6A1	327692	504.834	-0.111619	0.114192	0.925549	-0.977468	0.328338	0.801153
ALDH7A1	507477	828.894	-0.0625252	0.123284	0.957587	-0.507164	0.61204	0.920447
ALDH8A1	513537	1536.77	-0.15472	0.110262	0.898306	-1.40321	0.160553	0.643422
ALDH9A1	537539	8364.72	-0.147835	0.142298	0.902604	-1.03891	0.298847	0.778331
ALDOA	509566	356.567	0.415557	0.131631	1.33381	3.15698	0.00159411	0.0842807
ALDOB	515263	15254.2	0.440441	0.166943	1.35702	2.63827	0.00833309	0.184624
ALDOC	504584	25.9545	0.132061	0.4274	1.09586	0.308986	0.757332	0.951896
ALG1	507210	27.4714	0.0200701	0.360369	1.01401	0.0556932	0.955586	0.992461
ALG10	539837	47.4477	-0.104223	0.241426	0.930306	-0.431698	0.665961	0.927591
ALG11	540845	128.87	0.211124	0.152569	1.15759	1.38379	0.166422	0.650431
ALG12	100125314	76.5824	0.162252	0.244342	1.11903	0.664039	0.506665	0.88667
ALG14	506537	112.718	0.124732	0.200737	1.09031	0.621369	0.534357	0.899089
ALG2	538899	57.4651	0.101036	0.281874	1.07254	0.358444	0.720011	0.93969
ALG3	614624	79.464	0.299275	0.193969	1.23053	1.5429	0.122855	0.592614
ALG5	506566	168.532	0.214372	0.23769	1.1602	0.901896	0.367112	0.825844
ALG6	510138	32.6575	0.0313075	0.297341	1.02194	0.105292	0.916144	0.98632
ALG8	538731	41.3831	-0.0786535	0.22325	0.946941	-0.352311	0.724605	0.941002
ALG9	504346	67.435	0.600836	0.191745	1.51659	3.13351	0.00172731	0.0869242
ALKBH1	538733	18.1427	1.05806	0.444718	2.08213	2.37916	0.0173521	0.258164
ALKBH2	511380	5.98161	0.490096	0.695317	1.40454	0.704852	0.480903	1
ALKBH3	514579	48.86	0.244456	0.230544	1.18465	1.06034	0.288988	0.771697
ALKBH4	512094	141.212	0.15053	0.138804	1.10998	1.08448	0.278152	0.765388
ALKBH5	533303	176.496	0.294221	0.179028	1.22622	1.64344	0.100292	0.548987
ALKBH6	539257	55.663	0.000488664	0.237779	1.00034	0.00205512	0.99836	0.999335
ALKBH7	535305	180.649	-0.126278	0.169994	0.916192	-0.742836	0.457581	0.866953
ALKBH8	781788	27.1366	0.418082	0.318659	1.33615	1.312	0.189519	0.679557
ALMS1	533055	114.175	-0.305935	0.212919	0.808918	-1.43686	0.150757	0.628898
ALOX15B	286820	5.08335	-0.880211	0.787026	0.543288	-1.1184	0.263396	1
ALOX5	404074	3.3902	0.898614	0.935703	1.86427	0.960363	0.336873	1
ALPK1	524375	26.5028	0.127073	0.342041	1.09208	0.371513	0.710256	0.937419
ALPK3	516866	11.461	0.117994	0.473206	1.08522	0.24935	0.80309	0.960903
ALPL	280994	149.808	0.426151	0.174805	1.34364	2.43786	0.0147745	0.242874
ALS2	535750	87.0244	0.189805	0.152823	1.14061	1.242	0.214238	0.70075
ALS2CL	506969	33.5379	-0.262684	0.341744	0.833536	-0.768656	0.442097	0.861844
ALYREF	537706	128.274	0.133136	0.190635	1.09667	0.698382	0.484938	0.88084
AMACR	540376	258.429	0.287141	0.376272	1.22022	0.763121	0.445391	0.861914
AMBP	280996	44628.9	-0.145204	0.121897	0.904252	-1.1912	0.233575	0.719574
AMBRA1	517263	61.6035	0.0744201	0.228745	1.05294	0.325341	0.744923	0.947081
AMD1	280997	538.288	-0.15833	0.13919	0.896062	-1.13751	0.255326	0.742814
AMDHD1	505315	275.196	0.0942589	0.354601	1.06752	0.265817	0.79038	0.959423
AMDHD2	521401	195.135	-0.0106269	0.144342	0.992661	-0.073623	0.94131	0.990759
AMER1	539029	49.8044	0.0598911	0.238005	1.04239	0.251638	0.801321	0.960776
AMFR	507541	213.844	-0.296643	0.237248	0.814145	-1.25035	0.211173	0.699103
AMIGO1	524284	16.0752	-0.473101	0.380689	0.720414	-1.24275	0.21396	0.700233
AMIGO2	514273	17.6475	0.364609	0.446978	1.28753	0.815719	0.414661	0.850092
AMMECR1	615842	32.6762	0.504559	0.359994	1.41869	1.40158	0.161042	0.643422
AMMECR1L	539958	51.0444	0.0451734	0.257919	1.03181	0.175146	0.860965	0.974415
AMN1	524465	16.4113	-0.199572	0.385631	0.870809	-0.517521	0.604793	0.919258
AMOT	535509	88.604	0.106085	0.178838	1.0763	0.593191	0.553053	0.904617
AMOTL1	541209	165.317	-0.199426	0.177164	0.870897	-1.12566	0.26031	0.747658
AMOTL2	538514	451.338	-0.0376389	0.15155	0.974248	-0.24836	0.803856	0.960903
AMPD2	514185	109.989	0.262678	0.206329	1.1997	1.2731	0.202981	0.690999
AMPH	614722	4.14013	-1.0647	0.931044	0.478072	-1.14355	0.252808	1
AMT	280719	164.965	0.302694	0.140388	1.23345	2.15613	0.0310733	0.339679
AMY2B	505049	398.29	-0.339054	0.144916	0.790559	-2.33966	0.0193014	0.271609
AMZ2	515126	266.86	-0.0460782	0.130732	0.968566	-0.352463	0.724491	0.941002
ANAPC1	535565	34.8258	0.00494736	0.33894	1.00344	0.0145966	0.988354	0.997624
ANAPC10	783986	38.4574	-0.244361	0.250037	0.84419	-0.9773	0.328421	0.801153
ANAPC11	616275	39.1013	0.155955	0.299574	1.11416	0.52059	0.602652	0.918676
ANAPC13	614347	162.481	0.0460182	0.147646	1.03241	0.311679	0.755284	0.951279
ANAPC15	505356	207.57	0.211043	0.163196	1.15753	1.29319	0.195945	0.687546
ANAPC16	540089	105.886	0.230291	0.165928	1.17307	1.3879	0.165167	0.647915
ANAPC4	514572	159.925	-0.0414299	0.166621	0.971691	-0.248647	0.803634	0.960903
ANAPC5	540537	79.6277	-0.0713752	0.227717	0.95173	-0.313438	0.753948	0.950819
ANAPC7	535072	56.8244	-0.39061	0.251036	0.762807	-1.55599	0.11971	0.585382
ANG	100309080	9959.79	-0.0708271	0.161936	0.952092	-0.437376	0.661838	0.926671
ANG2	783907	1265.64	0.018538	0.345787	1.01293	0.053611	0.957245	0.992461
ANGEL1	508197	36.7654	-0.452674	0.297593	0.730687	-1.52112	0.12823	0.602589
ANGEL2	540507	110.464	-0.099982	0.198746	0.933045	-0.503065	0.614919	0.920609
ANGPT1	282140	27.4811	-1.17923	0.336327	0.441588	-3.50619	0.000454568	0.0392266
ANGPT2	282141	21.3321	-0.524423	0.442656	0.695237	-1.18472	0.236128	0.720214
ANGPTL1	509971	9.1311	0.426236	0.483382	1.34372	0.881779	0.377896	1
ANGPTL2	512019	92.6445	-0.332239	0.2234	0.794303	-1.48719	0.136965	0.613856
ANGPTL3	782603	2592.02	-0.597004	0.142054	0.661125	-4.20265	2.64e-05	0.00652367
ANGPTL4	509963	113.687	1.42523	0.300176	2.68557	4.74797	2.05e-06	0.00109608
ANGPTL6	521472	48.0304	-0.0558095	0.288602	0.962054	-0.193379	0.846662	0.972366
ANGPTL8	101902412	818.475	0.401722	0.303565	1.32108	1.32335	0.18572	0.675429
ANK2	539238	7.09786	-0.831182	0.517222	0.562068	-1.60701	0.108052	1
ANK3	511203	1276.61	-0.507178	0.120984	0.703598	-4.19209	2.76e-05	0.00652367
ANKFY1	528403	165.986	-0.0627033	0.133877	0.957468	-0.468365	0.639524	0.924416
ANKH	511800	350.61	0.093445	0.181424	1.06691	0.515065	0.606507	0.919258
ANKHD1	509490	579.065	-0.102761	0.102159	0.931249	-1.0059	0.314466	0.79078
ANKIB1	505204	148.772	0.0983159	0.157638	1.07052	0.623681	0.532837	0.898714
ANKLE1	537502	5.73762	-0.861548	0.761364	0.550362	-1.13158	0.257809	1
ANKLE2	540159	129.954	-0.255804	0.178783	0.837521	-1.4308	0.152486	0.629719
ANKMY2	509032	149.993	0.361183	0.150306	1.28448	2.40299	0.0162617	0.253693
ANKRA2	528003	24.0023	0.811152	0.369706	1.75461	2.19404	0.0282322	0.324041
ANKRD1	510376	9.75709	-0.613795	0.727216	0.653476	-0.844034	0.398651	1
ANKRD10	510084	42.4287	-0.214065	0.301331	0.862105	-0.710397	0.477458	0.877359
ANKRD11	532856	1047.7	-0.0185828	0.131584	0.987202	-0.141224	0.887693	0.977653
ANKRD12	534739	2238.57	-0.212079	0.0839363	0.863292	-2.52666	0.0115152	0.220443
ANKRD13A	511883	124.649	0.214547	0.178115	1.16034	1.20454	0.228381	0.713789
ANKRD16	507779	29.4718	0.401028	0.325504	1.32045	1.23202	0.21794	0.704555
ANKRD17	508405	641.172	-0.0689829	0.096837	0.95331	-0.712362	0.476241	0.877281
ANKRD22	504991	9.88302	1.45055	0.506417	2.73311	2.86433	0.00417893	1
ANKRD23	100296784	7.54368	0.282137	0.704223	1.21599	0.400636	0.688688	1
ANKRD24	530559	5.4548	-1.90827	0.697947	0.266412	-2.73411	0.00625483	1
ANKRD26	533620	87.8942	0.0899503	0.201915	1.06433	0.445487	0.655968	0.925915
ANKRD27	784749	9.63992	-0.744489	0.561553	0.596879	-1.32577	0.184916	1
ANKRD28	529062	106.228	0.0591406	0.190237	1.04184	0.310879	0.755893	0.951432
ANKRD29	526872	14.3941	-0.365852	0.361788	0.77601	-1.01123	0.311904	0.788086
ANKRD31	515838	8.34214	-0.513542	0.788107	0.7005	-0.651615	0.514649	1
ANKRD35	514513	4.53194	-0.59788	0.719333	0.660724	-0.831159	0.405884	1
ANKRD37	509139	7.96384	-0.483057	0.590662	0.71546	-0.817824	0.413458	1
ANKRD39	510840	58.361	0.0153763	0.219952	1.01072	0.0699074	0.944267	0.990824
ANKRD40	522429	141.773	0.0781655	0.133489	1.05567	0.585559	0.558172	0.907044
ANKRD42	522004	25.0188	-0.0959791	0.287404	0.935637	-0.333952	0.738415	0.945236
ANKRD44	526800	100.835	-0.0211709	0.188002	0.985433	-0.11261	0.91034	0.984768
ANKRD45	100336740	15.1123	0.164693	0.593818	1.12093	0.277345	0.781515	0.957793
ANKRD46	534898	34.6413	0.256021	0.370552	1.19418	0.690918	0.489617	0.881756
ANKRD49	540949	104.094	-0.174255	0.188932	0.886225	-0.922314	0.356365	0.820454
ANKRD50	527956	106.842	-0.229584	0.257644	0.852881	-0.891089	0.372881	0.828209
ANKRD54	538961	32.221	-0.00555591	0.325181	0.996156	-0.0170856	0.986368	0.997306
ANKRD6	516065	9.55059	-1.46791	0.652566	0.361506	-2.24944	0.0244844	1
ANKRD63	100140532	4.2395	-0.00258627	0.908502	0.998209	-0.00284674	0.997729	1
ANKRD9	532402	89.9328	0.244844	0.201665	1.18496	1.21411	0.224705	0.710057
ANKS1A	532631	91.7333	0.0308564	0.174147	1.02162	0.177186	0.859362	0.974415
ANKS1B	615777	4.99847	-0.00769486	1.01021	0.994681	-0.00761708	0.993923	1
ANKS4B	505168	198.396	-0.114734	0.150876	0.923553	-0.76045	0.446985	0.863345
ANKS6	530846	6.98435	-0.371974	0.71417	0.772725	-0.520848	0.602473	1
ANKZF1	507867	5.83724	-0.165762	0.844965	0.891457	-0.196176	0.844472	1
ANLN	518274	15.5157	0.0786673	0.471028	1.05604	0.167012	0.867361	0.975454
ANO1	532126	396.001	-0.302549	0.13581	0.810818	-2.22774	0.0258981	0.311573
ANO10	534290	88.904	-0.151393	0.212823	0.90038	-0.71136	0.476861	0.877281
ANO3	100139986	4.58409	0.805837	0.890965	1.74816	0.904454	0.365755	1
ANO6	521784	302.43	-0.561022	0.155371	0.677822	-3.61086	0.000305179	0.0306118
ANO7	104971910	23.6184	-0.123689	0.338584	0.917838	-0.365313	0.714877	0.93862
ANO8	528201	29.6805	0.387509	0.348452	1.30813	1.11209	0.266101	0.753318
ANOS1	525898	93.1333	0.235223	0.184648	1.17709	1.2739	0.202698	0.690999
ANP32A	538427	211.347	-0.0564753	0.156394	0.961611	-0.361109	0.718018	0.939113
ANP32B	509685	1280.65	0.0976893	0.105956	1.07006	0.92198	0.356539	0.820454
ANP32E	507203	102.036	-0.0191859	0.210769	0.986789	-0.091028	0.92747	0.988805
ANPEP	404191	15.0908	-0.550803	0.498974	0.68264	-1.10387	0.269649	0.757239
ANTXR2	510080	250.064	-0.163876	0.154051	0.892624	-1.06378	0.287429	0.771031
ANXA1	327662	33.833	-0.146456	0.322478	0.903467	-0.454158	0.649715	0.925242
ANXA11	282142	109.899	0.177646	0.20375	1.13104	0.871879	0.383274	0.834557
ANXA13	614415	4.02578	0.314609	0.96304	1.24367	0.326683	0.743908	1
ANXA2	282689	246.729	0.137963	0.227391	1.10035	0.606722	0.544036	0.902043
ANXA3	518050	113.708	0.0706279	0.187536	1.05017	0.37661	0.706463	0.936163
ANXA4	281625	997.181	-0.200384	0.163341	0.870319	-1.22679	0.219903	0.707183
ANXA5	281626	108.758	0.135128	0.230478	1.09819	0.586292	0.557679	0.907044
ANXA6	327685	2499.1	-0.0241443	0.0996855	0.983404	-0.242205	0.808622	0.96099
ANXA7	533360	244.393	-0.124636	0.151908	0.917235	-0.820469	0.411949	0.849353
ANXA9	528055	51.8255	-0.079886	0.294364	0.946132	-0.271385	0.786095	0.95803
AOAH	768208	4.00893	0.199612	1.11487	1.14839	0.179045	0.857902	1
AOC1	509751	732.126	-0.139722	0.150402	0.907694	-0.928992	0.352893	0.818975
AOC2	100336082	6.24167	-0.768888	0.833053	0.58687	-0.922976	0.35602	1
AOC3	281002	478.286	-0.30792	0.1373	0.807806	-2.24267	0.0249179	0.306216
AOX1	338074	4080.43	-0.596834	0.288607	0.661203	-2.06798	0.0386418	0.372332
AP1AR	533664	65.3388	0.262676	0.222324	1.1997	1.1815	0.237404	0.721246
AP1B1	506192	380.395	0.0911047	0.138639	1.06519	0.657137	0.511093	0.889126
AP1G1	507677	311.896	-0.318573	0.117184	0.801863	-2.71857	0.00655644	0.167275
AP1M1	504310	155.226	-0.281995	0.204876	0.822453	-1.37642	0.168692	0.651718
AP1M2	515766	13.3563	-0.749357	0.597356	0.594869	-1.25446	0.209676	0.697586
AP1S1	768053	182.81	0.110215	0.131433	1.07939	0.838564	0.401714	0.844739
AP1S2	616331	49.429	-0.263815	0.264165	0.832883	-0.998674	0.317953	0.793647
AP1S3	540693	56.1805	0.111925	0.241832	1.08067	0.462823	0.643491	0.925205
AP2A1	784636	15.9652	-0.10553	0.437664	0.929464	-0.24112	0.809462	0.96141
AP2A2	515216	213.967	0.0820514	0.149265	1.05852	0.549702	0.582524	0.915295
AP2B1	282183	1324.55	-0.0365796	0.138049	0.974964	-0.264976	0.791028	0.959734
AP2M1	517446	41.6211	-0.139928	0.310779	0.907564	-0.45025	0.65253	0.925242
AP2S1	536553	120.735	0.0199166	0.200085	1.0139	0.0995408	0.920709	0.987152
AP3B1	767602	215.322	0.241357	0.142392	1.1821	1.69502	0.0900718	0.522532
AP3D1	281023	903.682	-0.0137817	0.118841	0.990493	-0.115968	0.907678	0.983957
AP3M1	514761	75.1212	0.0884135	0.203294	1.0632	0.434905	0.663631	0.926671
AP3M2	509427	8.0019	0.0654734	0.78682	1.04643	0.0832127	0.933682	1
AP3S1	536359	48.5184	-0.0288345	0.235049	0.980212	-0.122674	0.902365	0.983526
AP3S2	508867	122.065	-0.0243262	0.186509	0.98328	-0.130429	0.896227	0.981801
AP4B1	512078	49.8568	0.427855	0.297242	1.34523	1.43941	0.150033	0.628898
AP4E1	536144	109.754	-0.198232	0.182446	0.871618	-1.08652	0.277248	0.764822
AP4M1	768040	12.4219	0.754565	0.551565	1.68712	1.36805	0.171298	0.654341
AP4S1	618267	32.5663	-0.0936192	0.232954	0.937169	-0.401878	0.687774	0.930742
AP5B1	509087	15.2183	0.448148	0.417496	1.36429	1.07342	0.283084	0.76684
AP5M1	539663	58.5971	0.139867	0.237961	1.1018	0.587774	0.556684	0.906262
AP5S1	618505	81.0655	0.250422	0.210884	1.18955	1.18749	0.235036	0.719794
AP5Z1	512522	103.075	-0.157811	0.18667	0.896384	-0.8454	0.397887	0.8422
APAF1	537782	199.721	-0.0215834	0.153454	0.985151	-0.140651	0.888146	0.977653
APBA1	515571	19.6494	-0.551871	0.422876	0.682135	-1.30504	0.191879	0.683011
APBA3	511925	64.2513	0.153111	0.227897	1.11196	0.671842	0.501684	0.886578
APBB1IP	533670	106.139	-0.157251	0.214654	0.896732	-0.732578	0.463816	0.869012
APBB2	514013	361.114	-0.346708	0.148463	0.786376	-2.33532	0.0195269	0.271836
APC	533233	869.57	-0.125383	0.0999558	0.916761	-1.25438	0.209704	0.697586
APCDD1	509040	110.763	0.205486	0.207203	1.15307	0.991717	0.321336	0.794438
APCS	514488	7064.8	0.0245021	0.215955	1.01713	0.113459	0.909666	0.984312
APEH	514666	298.87	-0.0500734	0.12185	0.965887	-0.410944	0.681114	0.930742
APEX1	281630	878.764	0.301296	0.100067	1.23225	3.01094	0.00260438	0.106108
APEX2	511790	20.3228	0.0149842	0.346512	1.01044	0.0432429	0.965508	0.993211
APH1A	539247	471.222	-0.0034612	0.101743	0.997604	-0.034019	0.972862	0.994576
APH1B	530913	17.0874	0.0600178	0.510608	1.04248	0.117542	0.906431	0.983957
API5	538968	562.791	-0.0930539	0.130741	0.937536	-0.711742	0.476624	0.877281
APIP	508345	69.6195	0.139869	0.252485	1.1018	0.553968	0.5796	0.914765
APLF	507989	118.004	-0.164736	0.201517	0.892092	-0.817482	0.413653	0.849977
APLNR	615435	175.731	-0.243038	0.174568	0.844964	-1.39223	0.163854	0.645454
APLP2	785005	1085.2	-0.0607192	0.0989554	0.958786	-0.613602	0.539478	0.900475
APMAP	535740	468.58	-0.0965247	0.167404	0.935283	-0.576598	0.564211	0.909683
APOA1	281631	2026.76	1.70585	0.444907	3.26222	3.83418	0.000125983	0.0173946
APOA2	505394	22704.7	-0.387678	0.108865	0.764359	-3.5611	0.000369308	0.0341276
APOA4	537301	1790.53	1.44877	0.630194	2.72976	2.29893	0.0215087	0.286848
APOA5	538914	1456.48	0.360906	0.135234	1.28423	2.66875	0.00761346	0.179354
APOB	494004	10104.4	-0.323476	0.123823	0.799142	-2.61242	0.00899048	0.192012
APOBEC2	509619	7.60088	0.904841	0.625521	1.87234	1.44654	0.148026	1
APOBEC3H	108771180	12.9717	0.199609	0.51365	1.14839	0.38861	0.697565	0.933092
APOC2	618039	5180.03	0.646443	0.149191	1.5653	4.333	1.47e-05	0.00454276
APOC3	408009	598.607	-0.257481	0.237064	0.836548	-1.08612	0.277424	0.764822
APOC4	618041	2871.72	-0.0143601	0.151079	0.990096	-0.0950503	0.924275	0.987224
APOD	613972	5.92124	-1.09395	0.613627	0.468476	-1.78277	0.0746245	1
APOE	281004	11640.5	-0.0472922	0.137143	0.967751	-0.34484	0.730215	0.943312
APOF	539595	2951.21	-0.526397	0.14334	0.694287	-3.67237	0.000240314	0.0265734
APOH	281006	24396.9	-0.531357	0.157466	0.691904	-3.37442	0.000739714	0.0563393
APOL3	-	59.433	0.112294	0.22594	1.08095	0.497007	0.619184	0.922532
APOLD1	538827	8.9961	-0.105666	0.587814	0.929376	-0.179762	0.85734	1
APOM	505830	276.022	0.467238	0.142277	1.38246	3.28399	0.00102347	0.0671029
ApoN	-	1677.32	-0.11855	0.153061	0.921113	-0.774526	0.43862	0.86009
APOO	513847	18.6573	0.357505	0.444881	1.28121	0.803597	0.42163	0.853713
APOOL	506138	180.534	-0.201676	0.145317	0.86954	-1.38784	0.165186	0.647915
APOPT1	-	248.106	0.198495	0.121591	1.1475	1.63247	0.10258	0.553
APP	280722	279.626	-0.105031	0.181257	0.929785	-0.579459	0.562279	0.908691
APPBP2	505734	194.551	0.0950139	0.144271	1.06808	0.658578	0.510167	0.888808
APPL1	517850	132.222	-0.142094	0.144785	0.906203	-0.981411	0.32639	0.799886
APPL2	515605	299.457	0.167795	0.113151	1.12334	1.48293	0.138092	0.614115
APRT	519017	549.461	0.0933504	0.164832	1.06684	0.566336	0.571165	0.912636
APTX	359714	73.7951	0.316966	0.187098	1.24571	1.69412	0.0902429	0.523008
AQP1	282653	70.8266	-0.197687	0.257405	0.871947	-0.768002	0.442486	0.861844
AQP11	510038	248.472	0.0843288	0.159501	1.06019	0.528705	0.59701	0.917108
AQP8	450206	2231.49	-0.300151	0.117922	0.812168	-2.54533	0.0109175	0.213608
AQP9	516762	4281.08	0.0481114	0.160245	1.03391	0.300236	0.763997	0.953039
AQR	537445	110.049	-0.0994938	0.175838	0.93336	-0.565825	0.571513	0.912828
AR	280675	535.588	-0.311816	0.126758	0.805627	-2.45993	0.0138965	0.238349
ARAF	540421	144.153	0.0165139	0.17108	1.01151	0.0965276	0.923102	0.987224
ARAP1	511889	192.423	0.217003	0.11366	1.16232	1.90923	0.0562321	0.435452
ARAP2	512010	117.685	0.208129	0.176196	1.15519	1.18124	0.237508	0.721377
ARAP3	112447442	31.7541	0.0733549	0.328434	1.05216	0.223348	0.823265	0.966818
ARCN1	533078	119.493	0.472593	0.176041	1.3876	2.68456	0.00726249	0.176722
AREG	538751	22.8734	0.308692	0.301462	1.23858	1.02398	0.305844	0.783365
AREL1	539472	282.172	-0.0358969	0.142484	0.975425	-0.251936	0.801091	0.960776
ARF1	338058	432.031	0.369603	0.181297	1.292	2.03866	0.0414841	0.385477
ARF2	282601	163.351	0.124147	0.153211	1.08986	0.810301	0.417767	0.85194
ARF3	510994	43.6176	0.565007	0.300262	1.47939	1.88172	0.0598747	0.445869
ARF4	518601	325.97	0.729944	0.4683	1.65858	1.55871	0.119065	0.584908
ARF5	511918	69.0513	-0.34195	0.191407	0.788974	-1.78651	0.0740174	0.48119
ARF6	100294979	124.804	0.0561442	0.226151	1.03968	0.248259	0.803934	0.960903
ARFGAP1	506471	43.8689	0.288142	0.271622	1.22107	1.06082	0.288773	0.771697
ARFGAP2	505438	39.0226	-0.947311	0.262657	0.518598	-3.60665	0.000310175	0.0308493
ARFGAP3	532778	1084.92	0.229916	0.105522	1.17277	2.17884	0.0293436	0.329862
ARFGEF1	281022	261.925	-0.0331839	0.129654	0.977261	-0.255941	0.797996	0.96069
ARFGEF2	539295	441.677	0.105141	0.115741	1.0756	0.908422	0.363655	0.8241
ARFGEF3	522232	26.7933	0.211859	0.304804	1.15818	0.695064	0.487015	0.881077
ARFIP1	507386	68.4735	0.0841627	0.179964	1.06007	0.467664	0.640025	0.924416
ARFIP2	514938	54.7649	0.581916	0.282998	1.49684	2.05626	0.0397576	0.378052
ARFRP1	525394	145.281	-0.0726518	0.158567	0.950889	-0.458178	0.646824	0.925205
ARG1	513608	2283.1	0.397088	0.284563	1.31685	1.39543	0.162887	0.644869
ARG2	518752	10.4768	0.0999136	0.532755	1.07171	0.187541	0.851236	1
ARGLU1	540543	907.972	-0.166005	0.114702	0.891307	-1.44727	0.147822	0.627697
ARHGAP1	512817	351.629	-0.031109	0.117025	0.978668	-0.265832	0.790368	0.959423
ARHGAP10	510704	112.963	-0.463508	0.180368	0.725221	-2.56979	0.0101759	0.203619
ARHGAP11A	617811	9.96098	0.737851	0.684507	1.66769	1.07793	0.281064	1
ARHGAP12	540393	322.808	-0.166202	0.115262	0.891186	-1.44196	0.149315	0.628898
ARHGAP15	616246	23.0776	0.00394498	0.347991	1.00274	0.0113364	0.990955	0.998066
ARHGAP17	504245	93.5977	-0.209626	0.18509	0.864762	-1.13256	0.257399	0.745111
ARHGAP18	510743	78.0056	0.0832719	0.188522	1.05942	0.441708	0.6587	0.926181
ARHGAP19	526945	35.3533	-0.173891	0.293532	0.886448	-0.59241	0.553576	0.905059
ARHGAP20	515501	9.63182	0.057069	0.518204	1.04035	0.110128	0.912308	1
ARHGAP21	538584	385.012	-0.0575575	0.126811	0.96089	-0.453884	0.649912	0.925242
ARHGAP23	523030	18.1336	0.800377	0.502876	1.74156	1.5916	0.111475	0.570639
ARHGAP24	539902	70.4243	-0.317982	0.266248	0.802191	-1.19431	0.232357	0.717861
ARHGAP25	534994	40.4204	0.302428	0.300023	1.23322	1.00802	0.313447	0.789403
ARHGAP26	538219	91.4871	-0.177858	0.252639	0.884014	-0.704003	0.481431	0.878975
ARHGAP27	789296	20.015	-0.258857	0.374443	0.83575	-0.69131	0.489371	0.881756
ARHGAP28	530550	6.19538	-0.29075	0.72166	0.817477	-0.402891	0.687028	1
ARHGAP29	504657	399.961	0.122895	0.106523	1.08892	1.15369	0.248626	0.73496
ARHGAP30	538835	115.496	0.0573592	0.180678	1.04056	0.317466	0.75089	0.949413
ARHGAP31	515490	30.0026	-0.178367	0.286589	0.883702	-0.622381	0.533692	0.89901
ARHGAP32	506260	138.945	0.0684222	0.167106	1.04857	0.409454	0.682207	0.930742
ARHGAP35	540310	377.33	0.0523651	0.131355	1.03696	0.398653	0.690149	0.931382
ARHGAP39	532363	18.5558	-0.305356	0.416908	0.809243	-0.73243	0.463906	0.869012
ARHGAP4	100124430	38.0615	0.0712971	0.308163	1.05066	0.231362	0.817034	0.964271
ARHGAP42	508009	122.128	-0.312789	0.184869	0.805084	-1.69195	0.0906548	0.524359
ARHGAP44	509257	5.09276	-1.17089	0.718445	0.444148	-1.62975	0.103153	1
ARHGAP45	512972	83.4396	-0.133288	0.202442	0.911751	-0.658401	0.51028	0.888808
ARHGAP5	788978	575.232	-0.166983	0.102605	0.890704	-1.62744	0.103644	0.555514
ARHGAP6	100140016	47.4849	-0.389311	0.284028	0.763494	-1.37068	0.170475	0.653497
ARHGAP9	507960	16.32	-0.101635	0.454386	0.931976	-0.223675	0.82301	0.966755
ARHGDIA	338054	13.3324	0.160837	0.436072	1.11794	0.36883	0.712254	0.938206
ARHGDIB	327676	212.682	-0.0493682	0.187334	0.966359	-0.26353	0.792142	0.960301
ARHGEF1	513377	110.846	0.0445043	0.180071	1.03133	0.247148	0.804794	0.960903
ARHGEF10	100138303	30.9329	-0.306911	0.320761	0.808371	-0.956822	0.338657	0.807431
ARHGEF10L	529043	504.429	0.287722	0.202268	1.22071	1.42248	0.154888	0.633368
ARHGEF11	511220	131.416	-0.0172402	0.195478	0.988121	-0.0881951	0.929722	0.989625
ARHGEF12	503575	553.312	0.0764269	0.107513	1.0544	0.710862	0.47717	0.877281
ARHGEF15	512021	21.4888	0.385963	0.493139	1.30673	0.782665	0.433824	0.858623
ARHGEF16	514453	12.0975	-0.960503	0.482043	0.513878	-1.99257	0.0463088	0.397862
ARHGEF17	540026	28.7684	-0.0574684	0.278879	0.960949	-0.206069	0.836737	0.970719
ARHGEF18	522521	90.4844	0.0944912	0.182327	1.06769	0.518252	0.604283	0.919149
ARHGEF19	617280	251.877	-0.284739	0.174715	0.82089	-1.62973	0.103158	0.554636
ARHGEF2	505940	156.266	0.030204	0.21646	1.02116	0.139536	0.889026	0.977739
ARHGEF25	506075	9.9611	0.374625	0.567253	1.2965	0.660419	0.508985	1
ARHGEF26	531741	135.441	-0.0890131	0.194582	0.940166	-0.457459	0.647341	0.925205
ARHGEF28	616969	20.6988	-0.490375	0.451127	0.71184	-1.087	0.277037	0.764822
ARHGEF3	782247	23.1	-0.314642	0.351458	0.80405	-0.895249	0.370654	0.826681
ARHGEF38	618404	57.7091	-0.020373	0.388625	0.985978	-0.0524234	0.958191	0.992461
ARHGEF39	780881	5.76553	0.527259	0.577873	1.44119	0.912414	0.361551	1
ARHGEF40	527362	8.01541	0.411101	0.504976	1.3297	0.8141	0.415587	1
ARHGEF5	516290	250.401	-0.0478369	0.188863	0.967386	-0.253289	0.800045	0.96069
ARHGEF6	533823	107.604	0.117497	0.188009	1.08485	0.624953	0.532002	0.898595
ARHGEF7	524352	114.995	0.285307	0.176144	1.21867	1.61974	0.105289	0.558369
ARHGEF9	537718	102.917	-0.161828	0.179316	0.893892	-0.902474	0.366805	0.825652
ARID1A	540181	492.563	-0.080042	0.118469	0.94603	-0.675638	0.49927	0.885812
ARID1B	505229	96.3101	0.169082	0.160037	1.12434	1.05652	0.290731	0.772965
ARID2	517876	150.538	0.0596932	0.162462	1.04224	0.367429	0.713299	0.938273
ARID3A	511283	49.7648	0.674705	0.266381	1.59627	2.53285	0.0113138	0.218141
ARID3B	532938	8.89302	-0.02206	0.565742	0.984825	-0.0389931	0.968896	1
ARID4A	531515	604.425	-0.0812015	0.105999	0.94527	-0.766057	0.443642	0.861891
ARID4B	534612	892.472	-0.0711472	0.100713	0.951881	-0.706438	0.479916	0.87812
ARID5A	524118	20.8003	0.0185962	0.480631	1.01297	0.0386912	0.969137	0.993893
ARID5B	783538	280.472	0.527227	0.225022	1.44116	2.343	0.0191292	0.270175
ARIH1	508410	696.206	0.0938046	0.11329	1.06718	0.828001	0.40767	0.846357
ARIH2	505320	305.266	0.106714	0.12573	1.07677	0.848757	0.396017	0.840778
ARL1	517345	290.237	0.418868	0.131147	1.33688	3.19389	0.00140372	0.0807059
ARL10	614282	13.0874	0.0659322	0.514105	1.04676	0.128246	0.897954	0.982022
ARL11	513113	78.0026	-0.546541	0.2043	0.68466	-2.67518	0.00746881	0.178158
ARL13A	512780	5.7762	-0.0752098	0.820055	0.949204	-0.0917131	0.926926	1
ARL13B	512781	368.583	0.0114093	0.143658	1.00794	0.07942	0.936699	0.990531
ARL14EP	523894	155.998	-0.0400583	0.163148	0.972616	-0.245534	0.806043	0.960903
ARL15	534329	4.91219	-0.27227	0.778741	0.828016	-0.349628	0.726618	1
ARL16	518665	56.9349	-0.200173	0.242208	0.870446	-0.826451	0.408548	0.846975
ARL2	511349	96.0354	-0.0318834	0.201045	0.978143	-0.158588	0.873993	0.976058
ARL2BP	613462	20.879	0.554237	0.320766	1.46839	1.72785	0.0840147	0.505899
ARL3	540040	137.591	0.0617659	0.169723	1.04374	0.363921	0.715917	0.93862
ARL4A	767906	190.695	0.0549521	0.161482	1.03882	0.340298	0.733632	0.944243
ARL4C	788039	30.9314	-0.9167	0.298443	0.529719	-3.07161	0.00212907	0.0972249
ARL4D	538936	706.463	0.271593	0.15083	1.20714	1.80066	0.0717568	0.477816
ARL5A	519694	149.272	-0.154608	0.133147	0.898377	-1.16118	0.24557	0.730949
ARL5B	616679	129.877	0.20079	0.163407	1.14933	1.22878	0.219156	0.706701
ARL6	519014	43.5583	0.32531	0.247796	1.25293	1.31281	0.189246	0.679391
ARL6IP1	777773	1176.4	-0.026622	0.12277	0.981716	-0.216845	0.828329	0.968447
ARL6IP4	526095	143.418	0.0610668	0.179603	1.04324	0.34001	0.733849	0.944243
ARL6IP5	509977	224.216	0.209192	0.139908	1.15604	1.4952	0.134861	0.61231
ARL6IP6	507137	41.3534	0.125365	0.317971	1.09078	0.394265	0.693385	0.932066
ARL8A	101906089	93.843	0.413024	0.246917	1.33147	1.67273	0.094381	0.533905
ARL8B	511009	16.3453	-0.466629	0.513419	0.723653	-0.908866	0.363421	0.8241
ARMC1	514000	350.463	0.0570544	0.11228	1.04034	0.508144	0.611353	0.919733
ARMC10	100138038	147.535	0.112689	0.159762	1.08124	0.705357	0.480588	0.878197
ARMC4	-	38.0073	-0.303448	0.471341	0.810314	-0.643797	0.519707	0.893306
ARMC5	515835	31.8405	-0.0292743	0.388064	0.979913	-0.0754368	0.939867	0.990578
ARMC6	514111	48.2148	0.036982	0.223956	1.02597	0.16513	0.868841	0.975454
ARMC7	613424	16.9279	-0.453173	0.386272	0.730435	-1.1732	0.240717	0.725451
ARMC8	539591	176.194	-0.229984	0.163922	0.852645	-1.40301	0.160615	0.643422
ARMC9	536462	12.4117	-0.405778	0.466349	0.754829	-0.870118	0.384236	0.834822
ARMCX1	504577	4.9937	1.14779	0.784889	2.21575	1.46236	0.143642	1
ARMCX2	767841	22.4023	0.0367384	0.386269	1.02579	0.0951107	0.924227	0.987224
ARMCX3	516747	133.529	0.0154878	0.179436	1.01079	0.0863136	0.931217	0.989655
ARMCX4	100139405	6.48848	-0.142277	0.661025	0.906088	-0.215236	0.829583	1
ARMCX5	783344	45.6425	-0.579562	0.238606	0.669167	-2.42895	0.0151427	0.245467
ARMCX6	768308	5.86365	-0.879691	0.741874	0.543484	-1.18577	0.235714	1
ARMH1	614845	5.67943	0.0548662	0.804448	1.03876	0.0682036	0.945624	1
ARMH3	100336729	74.691	0.0721868	0.218837	1.05131	0.329866	0.741501	0.945931
ARMT1	540698	47.1188	0.185826	0.234294	1.13747	0.79313	0.427702	0.856208
ARNT	281010	16.4699	-0.770117	0.455259	0.58637	-1.6916	0.0907219	0.524489
ARNT2	533445	11.6293	-0.728699	0.43044	0.603448	-1.69292	0.0904716	0.523557
ARNTL	530705	18.0702	0.183916	0.363634	1.13596	0.505773	0.613016	0.920534
ARPC1A	508402	11.0659	-0.348783	0.662633	0.785246	-0.52636	0.598638	0.917108
ARPC1B	326600	806.466	0.42395	0.152575	1.3416	2.77864	0.00545875	0.154371
ARPC2	540838	1400.13	-0.0170098	0.0749382	0.988279	-0.226985	0.820435	0.965484
ARPC3	506596	1642.49	0.136143	0.121351	1.09896	1.1219	0.261907	0.748372
ARPC4	539459	101.293	0.214721	0.178732	1.16048	1.20136	0.229612	0.71554
ARPC5	614345	389.876	-0.166399	0.152614	0.891064	-1.09032	0.275571	0.764822
ARPC5L	613421	109.374	0.160398	0.146966	1.1176	1.09139	0.275101	0.764706
ARPIN	613997	29.4899	0.177863	0.316654	1.13121	0.561695	0.574324	0.913192
ARPP19	282658	132.488	0.0827287	0.166572	1.05902	0.496653	0.619434	0.922532
ARRB1	281637	75.6599	-0.0261404	0.235045	0.982044	-0.111215	0.911446	0.984924
ARRB2	281638	277.733	-0.0067304	0.152741	0.995346	-0.044064	0.964853	0.993211
ARRDC1	786098	40.2619	0.37936	0.25424	1.30076	1.49213	0.135664	0.613193
ARRDC2	523285	13.3482	-0.0765025	0.538165	0.948354	-0.142155	0.886958	0.977653
ARRDC3	541123	149.829	0.411779	0.215373	1.33033	1.91194	0.0558842	0.434654
ARRDC4	538517	9.96429	-0.788686	0.503418	0.578871	-1.56666	0.117194	1
ARSA	505514	189.875	-0.22822	0.253316	0.853687	-0.900932	0.367624	0.826521
ARSB	538401	16.8774	-0.213065	0.424951	0.862702	-0.501388	0.616098	0.920623
ARSG	513067	75.4754	-0.0263991	0.194094	0.981868	-0.136012	0.891812	0.978891
ARSH	100336572	29.623	-1.15725	0.364945	0.448367	-3.17102	0.00151906	0.0829194
ARSK	533618	161.393	-0.0386348	0.275483	0.973576	-0.140244	0.888467	0.977653
ART1	539042	6.19692	-0.207539	0.751896	0.866013	-0.276021	0.782532	1
ARV1	515046	48.4685	0.315566	0.28494	1.2445	1.10748	0.268086	0.755138
ARVCF	517045	20.8566	0.763915	0.432827	1.69809	1.76494	0.0775733	0.489394
AS3MT	505482	314.676	0.0420604	0.115656	1.02958	0.363669	0.716105	0.93862
ASAH1	510620	171.592	-0.329825	0.188841	0.795633	-1.74657	0.0807114	0.498412
ASAH2	100336736	7.32589	0.0102123	0.626511	1.0071	0.0163003	0.986995	1
ASAP1	327705	85.0675	-0.269266	0.17624	0.829742	-1.52783	0.126554	0.598888
ASAP2	618009	51.9882	0.0797532	0.253686	1.05684	0.314377	0.753235	0.950377
ASAP3	523797	3.86019	1.01884	1.18978	2.02629	0.856324	0.391818	1
ASB11	511852	148.905	-0.355316	0.222302	0.781698	-1.59835	0.109965	0.567495
ASB12	539344	30.4903	-0.256335	0.386177	0.837212	-0.663775	0.506834	0.88667
ASB14	509431	5.7004	-0.571503	0.820901	0.672915	-0.69619	0.48631	1
ASB15	282591	59.1743	-0.750345	0.36828	0.594461	-2.03743	0.0416067	0.386005
ASB2	539244	9.1337	1.07224	0.551123	2.1027	1.94556	0.0517075	1
ASB3	540802	35.2858	0.25596	0.291881	1.19413	0.876933	0.380523	0.831943
ASB6	509719	17.1618	0.0162303	0.400236	1.01131	0.0405518	0.967653	0.993833
ASB7	507483	158.774	0.238952	0.164331	1.18014	1.45409	0.145921	0.624837
ASB8	617269	51.084	0.422095	0.222108	1.33987	1.9004	0.0573806	0.437175
ASCC1	534915	9.59796	1.00316	0.542172	2.00439	1.85027	0.0642753	1
ASCC2	505503	111.091	0.187584	0.231253	1.13886	0.811165	0.417271	0.851668
ASCC3	538416	133.755	0.200015	0.155243	1.14871	1.2884	0.197607	0.687748
ASCL1	540473	1179.01	-0.937143	0.412085	0.522266	-2.27415	0.0229568	0.294363
ASCL4	540730	33.9611	0.0868049	0.316	1.06202	0.274699	0.783548	0.95803
ASF1A	618099	68.2036	-0.0480776	0.26174	0.967224	-0.183685	0.854261	0.972731
ASF1B	510538	5.74716	1.07897	0.623399	2.11252	1.73078	0.0834909	1
ASGR1	509121	6515.2	-0.0301494	0.104601	0.979319	-0.288233	0.773168	0.956509
ASGR2	531519	2706.39	0.349026	0.134891	1.2737	2.58746	0.00966876	0.198969
ASH1L	540563	800.706	-0.156764	0.113322	0.897035	-1.38335	0.166559	0.650709
ASH2L	100138350	71.308	-0.162371	0.209127	0.893555	-0.776422	0.4375	0.859489
ASL	512771	705.205	0.271843	0.157547	1.20735	1.72547	0.0844432	0.507437
ASMTL	508458	97.7629	-0.112297	0.225689	0.925114	-0.497574	0.618785	0.922532
ASNA1	-	65.2563	-0.189469	0.207619	0.876929	-0.91258	0.361464	0.823811
ASNS	514209	95.1963	0.604416	0.275516	1.52036	2.19376	0.0282528	0.324041
ASNSD1	539672	287.706	-0.0047312	0.108015	0.996726	-0.0438011	0.965063	0.993211
ASPA	509432	14.6817	-0.228784	0.693178	0.853354	-0.330051	0.741361	0.945931
ASPDH	100848343	575.149	-0.366342	0.156983	0.775747	-2.33364	0.0196147	0.272372
ASPG	505486	31.9961	0.266991	0.418749	1.2033	0.637592	0.523739	0.893803
ASPH	286771	1211.18	0.109413	0.141837	1.07879	0.771398	0.440471	0.860814
ASPHD2	541223	17.5792	1.3161	0.931421	2.48992	1.413	0.157655	0.638778
ASPM	534849	14.7413	-0.129357	0.589898	0.914239	-0.219288	0.826426	0.967475
ASPN	507990	264.977	-0.00427298	0.154997	0.997043	-0.0275682	0.978007	0.995566
ASPSCR1	515670	228.098	0.100365	0.162425	1.07204	0.617915	0.536631	0.899925
ASRGL1	767970	86.5025	0.324096	0.230791	1.25188	1.40428	0.160234	0.642689
ASS1	280726	3762.91	-0.0878256	0.15564	0.94094	-0.564285	0.57256	0.913112
ASTE1	101905341	30.9733	0.68334	0.323708	1.60585	2.11098	0.0347742	0.354569
ASTN2	781555	7.47813	-0.703277	0.558459	0.614175	-1.25932	0.207916	1
ASXL1	522091	123.682	0.0383354	0.192935	1.02693	0.198697	0.8425	0.97169
ASXL2	100140419	145.683	-0.270356	0.183704	0.829115	-1.47169	0.141104	0.620348
ATAD1	506045	242.029	0.0994469	0.147774	1.07136	0.672964	0.50097	0.886495
ATAD2	522920	109.27	-0.15403	0.205387	0.898736	-0.749952	0.453283	0.865615
ATAD2B	518785	272.565	-0.118279	0.142482	0.921286	-0.830131	0.406465	0.846357
ATAD3A	784353	45.9249	0.587971	0.287918	1.50313	2.04215	0.0411367	0.383972
ATAD5	513059	22.9127	0.382724	0.370436	1.3038	1.03317	0.301523	0.780144
ATAT1	786491	18.7512	-0.580358	0.445444	0.668798	-1.30288	0.192617	0.683115
ATE1	534601	307.328	0.0293197	0.136792	1.02053	0.214338	0.830283	0.968696
ATF1	506967	112.235	0.0295269	0.184237	1.02068	0.160266	0.872671	0.97582
ATF2	509827	91.1249	-0.18929	0.167427	0.877037	-1.13059	0.25823	0.745898
ATF3	515266	22.3447	0.122296	0.363422	1.08847	0.336513	0.736484	0.945054
ATF4	509107	1969.09	0.265054	0.113228	1.20168	2.3409	0.0192375	0.271034
ATF5	515654	4089.96	0.474979	0.200951	1.3899	2.36365	0.0180957	0.264493
ATF6	530610	1095.76	0.0305318	0.0868689	1.02139	0.351471	0.725235	0.941002
ATF6B	513928	157.103	0.022109	0.143982	1.01544	0.153553	0.877962	0.97666
ATF7	541204	56.2922	-0.269079	0.250213	0.829849	-1.0754	0.282196	0.766278
ATF7IP	781834	438.234	-0.287957	0.11798	0.819061	-2.44074	0.0146573	0.242278
ATF7IP2	529852	4.95711	0.787705	0.700894	1.72633	1.12386	0.261073	1
ATG10	787344	45.5172	-0.376637	0.355521	0.770231	-1.0594	0.289419	0.771697
ATG101	513049	103.766	0.178499	0.192962	1.13171	0.925046	0.354942	0.820161
ATG12	767903	95.0768	-0.0552188	0.199379	0.962448	-0.276954	0.781816	0.957793
ATG13	507340	160.902	0.0131972	0.172664	1.00919	0.0764326	0.939075	0.990531
ATG14	538831	165.448	-0.303192	0.199522	0.810457	-1.51959	0.128613	0.602935
ATG16L1	509587	123.564	-0.155565	0.157649	0.897781	-0.986781	0.32375	0.79668
ATG16L2	511036	44.3795	-0.263506	0.27444	0.833061	-0.96016	0.336974	0.805299
ATG2A	529808	175.533	-0.0134779	0.172507	0.990701	-0.0781295	0.937725	0.990531
ATG2B	519961	132.014	0.162556	0.206224	1.11927	0.78825	0.430551	0.857303
ATG3	508571	152.806	0.192545	0.17762	1.14278	1.08403	0.278352	0.765388
ATG4A	408003	23.9851	0.379424	0.308098	1.30082	1.23151	0.218134	0.704648
ATG4C	531455	65.4102	0.0633741	0.260666	1.04491	0.243124	0.807909	0.960903
ATG5	532686	86.2518	-0.103099	0.196907	0.931031	-0.523596	0.60056	0.918091
ATG7	787967	43.5016	-0.185413	0.253929	0.879398	-0.730174	0.465284	0.869957
ATG9A	540482	43.5459	0.0406095	0.276858	1.02855	0.14668	0.883385	0.976716
ATIC	506343	466.923	0.244897	0.112496	1.18501	2.17694	0.0294853	0.329992
ATL2	100140212	301.483	-0.0610441	0.164522	0.95857	-0.371039	0.710608	0.937419
ATL3	515124	119.94	0.104375	0.149124	1.07503	0.699921	0.483977	0.88084
ATM	526824	95.5968	-0.00665344	0.219157	0.995399	-0.0303593	0.975781	0.99494
ATMIN	781217	104.11	-0.0938361	0.174015	0.937028	-0.539241	0.589721	0.915748
ATN1	513125	50.0745	-0.0750052	0.216704	0.949339	-0.346119	0.729253	0.94298
ATOH8	616225	139.713	0.138054	0.212974	1.10042	0.648219	0.516843	0.891778
ATOX1	613998	1220.41	-0.123175	0.127238	0.918165	-0.96807	0.333009	0.801893
ATP10B	100336948	7.65609	-1.8253	0.607688	0.282183	-3.00368	0.0026674	1
ATP10D	536495	41.2757	0.335839	0.28609	1.26211	1.17389	0.240437	0.725445
ATP11A	512547	127.235	0.181934	0.182292	1.1344	0.998038	0.318261	0.794198
ATP11B	614392	96.9063	-0.24017	0.215011	0.846646	-1.11701	0.263989	0.751256
ATP11C	529689	24.8547	-0.125263	0.327082	0.916837	-0.382972	0.701741	0.934392
ATP13A1	534369	77.7819	0.164607	0.203491	1.12086	0.808916	0.418564	0.852641
ATP13A2	510792	9.05825	0.0675549	0.551672	1.04794	0.122455	0.902539	1
ATP13A3	523889	924.6	-0.0570524	0.12575	0.961226	-0.453697	0.650047	0.925242
ATP1A1	282144	3655.76	0.0423572	0.118775	1.02979	0.356617	0.721378	0.940051
ATP1B1	519758	17.9094	0.067655	0.4687	1.04801	0.144346	0.885227	0.976855
ATP1B3	532844	763.617	-0.146676	0.146666	0.903329	-1.00007	0.317278	0.793095
ATP23	514014	203.628	-0.0756863	0.148006	0.948891	-0.511372	0.60909	0.919258
ATP2A2	540568	247.676	0.243003	0.219092	1.18345	1.10914	0.267372	0.754297
ATP2A3	512313	12.1592	-0.441543	0.498477	0.736347	-0.885784	0.375734	0.829498
ATP2B1	282641	546.996	-0.0814098	0.102336	0.945134	-0.795517	0.426313	0.855669
ATP2B2	613800	305.285	-0.0819722	0.186341	0.944765	-0.439903	0.660007	0.926671
ATP2B4	282146	12.4463	-0.995635	0.451216	0.501515	-2.20656	0.0273447	0.319348
ATP2C1	327663	273.407	-0.139788	0.14559	0.907653	-0.960145	0.336982	0.805299
ATP2C2	510329	16.2064	-0.520779	0.46904	0.696995	-1.11031	0.266866	0.754138
ATP5F1A	282578	2014.94	0.302105	0.105209	1.23294	2.87148	0.00408553	0.137386
ATP5F1B	327675	2094.8	0.243397	0.108908	1.18378	2.2349	0.0254241	0.308467
ATP5F1C	327668	544.307	0.14605	0.147647	1.10654	0.989185	0.322573	0.796017
ATP5F1D	338081	490.88	0.178926	0.104366	1.13204	1.71441	0.0864543	0.511921
ATP5F1E	617230	77.1345	0.316995	0.246013	1.24573	1.28853	0.197563	0.687748
ATP5IF1	327699	1494.79	0.0886236	0.0803549	1.06336	1.1029	0.270069	0.757239
ATP5MC1	338053	774.863	0.178039	0.140345	1.13135	1.26858	0.204591	0.691355
ATP5MC2	337887	1401.39	0.0825277	0.123275	1.05887	0.669462	0.503201	0.88667
ATP5MC3	540176	1419.21	0.263564	0.137136	1.20044	1.92192	0.0546159	0.430761
ATP5MD	-	147.805	0.36677	0.266043	1.28946	1.37861	0.168014	0.651381
ATP5ME	338040	822.36	0.112684	0.122108	1.08124	0.922823	0.3561	0.820454
ATP5MF	506492	1366.54	0.405424	0.113513	1.32448	3.5716	0.000354801	0.0336933
ATP5MG	515696	1709.79	0.154183	0.101832	1.11279	1.5141	0.130002	0.604784
ATP5MPL	-	978.512	0.217328	0.11083	1.16258	1.96092	0.0498881	0.414945
ATP5PB	282701	482.008	0.344843	0.128512	1.27001	2.68335	0.00728882	0.176722
ATP5PD	282710	1602.11	0.131063	0.0912627	1.0951	1.43611	0.150971	0.628902
ATP5PF	282690	1121.1	0.105154	0.111125	1.07561	0.946271	0.344011	0.812679
ATP5PO	281640	997.183	0.171931	0.0827456	1.12657	2.07782	0.0377256	0.368342
ATP5S	-	152.131	-0.00961457	0.185814	0.993358	-0.0517428	0.958734	0.992461
ATP6	3283882	50212.2	-0.190713	0.161205	0.876173	-1.18304	0.236792	0.72055
ATP6AP1	327687	280.366	0.136419	0.154184	1.09917	0.884781	0.376275	0.82954
ATP6AP2	513520	198.843	0.058759	0.141169	1.04157	0.416232	0.67724	0.930742
ATP6V0A1	286768	213.289	-0.285573	0.162121	0.820416	-1.76148	0.0781575	0.490563
ATP6V0A2	338038	106.982	-0.00912773	0.207834	0.993693	-0.0439183	0.96497	0.993211
ATP6V0A4	518974	8.57444	1.20501	0.740044	2.30539	1.62829	0.103463	1
ATP6V0B	505684	560.365	0.23373	0.0920988	1.17587	2.53782	0.0111545	0.21638
ATP6V0C	550622	1310.03	0.0750673	0.102067	1.05341	0.735474	0.462051	0.868783
ATP6V0D1	282148	178.138	-0.0327648	0.145509	0.977545	-0.225173	0.821845	0.966028
ATP6V0D2	511839	7.57894	-0.0321502	0.676065	0.977962	-0.0475548	0.962071	1
ATP6V0E1	338075	189.326	0.0709229	0.165289	1.05039	0.429083	0.667863	0.928128
ATP6V0E2	505224	121.199	0.454357	0.211982	1.37017	2.14338	0.0320828	0.344802
ATP6V1A	282147	210.846	-0.201191	0.137965	0.869832	-1.45828	0.144763	0.624729
ATP6V1B1	338059	8.15205	-0.467217	0.536313	0.723358	-0.871165	0.383664	1
ATP6V1B2	338082	123.67	0.105185	0.183594	1.07563	0.572922	0.566698	0.910696
ATP6V1C1	338089	54.6401	0.10493	0.26518	1.07544	0.395694	0.692331	0.932066
ATP6V1D	404152	297.432	0.0875696	0.109985	1.06258	0.796194	0.425919	0.855337
ATP6V1E1	287017	290.43	0.148002	0.15398	1.10803	0.961181	0.336461	0.805037
ATP6V1F	282405	346.623	0.0614178	0.114697	1.04349	0.535478	0.59232	0.915771
ATP6V1G1	281641	719.602	0.119519	0.110923	1.08637	1.07749	0.281259	0.766086
ATP6V1H	282657	32.0357	-0.230424	0.26625	0.852384	-0.865442	0.386796	0.836763
ATP7A	541275	128.35	0.0843334	0.174431	1.0602	0.483477	0.628757	0.922785
ATP7B	518075	110.575	0.41282	0.224339	1.33129	1.84016	0.0657451	0.463956
ATP8	3283881	46769.4	-0.189509	0.18556	0.876904	-1.02128	0.307122	0.785412
ATP8A1	317692	101.921	0.183836	0.184665	1.1359	0.99551	0.319488	0.794438
ATP8A2	508723	15.928	-0.977015	0.509576	0.50803	-1.91731	0.0551986	0.433318
ATP8B1	541187	71.4811	0.0268745	0.262371	1.0188	0.10243	0.918416	0.986878
ATP8B2	785713	5.67843	0.334092	0.604464	1.26058	0.552708	0.580463	1
ATP8B3	618059	140.288	-0.240463	0.205421	0.846474	-1.17059	0.241765	0.726967
ATP8B4	100137953	12.7498	-0.488697	0.460155	0.712668	-1.06203	0.288223	0.771697
ATP9A	516579	235.147	-0.475265	0.17122	0.719335	-2.77576	0.00550726	0.155368
ATP9B	510301	93.5058	-0.158148	0.190558	0.896175	-0.82992	0.406584	0.846357
ATPAF1	505430	465.695	0.0537475	0.0964135	1.03796	0.557469	0.577207	0.913583
ATPAF2	513521	152.58	0.0197086	0.20517	1.01375	0.0960595	0.923473	0.987224
ATR	504869	104.976	0.0324371	0.181976	1.02274	0.178249	0.858527	0.974388
ATRAID	100125942	113.662	0.0612354	0.172441	1.04336	0.355109	0.722508	0.940825
ATRIP	100125287	31.0427	0.589136	0.342868	1.50435	1.71826	0.085749	0.510229
ATRN	281017	279.837	-0.115242	0.1373	0.923228	-0.839344	0.401276	0.844413
ATRNL1	504617	10.0042	-0.47167	0.465688	0.721129	-1.01284	0.311135	1
ATRX	514473	1882.08	-0.150402	0.106203	0.900999	-1.41618	0.156722	0.637093
ATXN1	616399	14.7078	-0.0231878	0.554145	0.984056	-0.0418443	0.966623	0.993457
ATXN10	767990	344.111	0.264865	0.122399	1.20152	2.16395	0.0304682	0.336375
ATXN1L	521025	96.4712	-0.00099985	0.225547	0.999307	-0.00443301	0.996463	0.999147
ATXN2	532649	569.274	0.355563	0.107768	1.27948	3.29935	0.0009691	0.0646213
ATXN2L	539507	57.4534	0.254204	0.242142	1.19268	1.04982	0.293803	0.774848
ATXN3	790880	111.333	-0.20727	0.17207	0.866175	-1.20456	0.228372	0.713789
ATXN7	536833	251.072	-0.256662	0.113796	0.837022	-2.25545	0.0241051	0.301918
ATXN7L1	534448	102.777	-0.00954253	0.184814	0.993407	-0.051633	0.958821	0.992461
ATXN7L3	525252	93.2466	0.021072	0.175156	1.01471	0.120304	0.904242	0.983717
ATXN7L3B	777786	1206.49	0.107987	0.0956942	1.07772	1.12846	0.259125	0.746646
AUH	614716	126.556	-0.20933	0.210194	0.864939	-0.995889	0.319304	0.794438
AUP1	509130	466.311	0.148719	0.109688	1.10858	1.35584	0.175151	0.662018
AURKA	504437	51.6381	0.185217	0.277027	1.13699	0.668588	0.503758	0.88667
AURKAIP1	506359	112.616	-0.099871	0.157993	0.933116	-0.632122	0.527307	0.894677
AURKB	360192	12.4385	0.35875	0.527183	1.28231	0.680503	0.496186	0.885259
AURKC	618599	28.9752	-0.710591	0.309179	0.61107	-2.29831	0.0215441	0.286993
AUTS2	615936	893.584	-0.11284	0.148891	0.924766	-0.757871	0.448528	0.864309
AVEN	512666	84.8485	-0.0417952	0.196419	0.971445	-0.212786	0.831494	0.969246
AVL9	534141	22.1114	-0.66155	0.411516	0.632199	-1.60759	0.107924	0.561802
AVPI1	614488	678.236	0.0222882	0.123008	1.01557	0.181193	0.856216	0.973551
AVPR1A	538439	80.8791	-0.241122	0.217285	0.846087	-1.10971	0.267126	0.75419
AXIN1	504357	42.27	-0.181662	0.243711	0.881687	-0.745399	0.45603	0.865875
AXIN2	511619	12.8993	0.0259318	0.365039	1.01814	0.0710383	0.943367	0.990824
AXL	516598	54.6024	0.00156117	0.238541	1.00108	0.00654468	0.994778	0.998443
AZGP1	508800	1741.7	0.512905	0.218419	1.42692	2.34827	0.0188611	0.26922
AZI2	767932	76.3221	0.0790372	0.216867	1.05631	0.364449	0.715522	0.93862
AZIN1	532835	100.572	0.175568	0.207473	1.12941	0.846221	0.39743	0.8422
B2M	280729	5023.43	0.0319978	0.179563	1.02243	0.178198	0.858567	0.974388
B3GALNT2	100125310	53.7484	0.308142	0.262528	1.23811	1.17375	0.240495	0.725445
B3GALT1	539027	1674.72	0.25948	0.130872	1.19705	1.9827	0.0474011	0.402848
B3GALT2	539815	21.89	-0.183642	0.358294	0.880478	-0.512545	0.60827	0.919258
B3GALT4	768038	37.1024	-0.456312	0.328832	0.728847	-1.38767	0.165236	0.647915
B3GALT5	614873	50.6538	-0.464865	0.282266	0.724539	-1.64691	0.0995772	0.547371
B3GALT6	522406	58.994	0.394746	0.2302	1.31471	1.71479	0.0863835	0.51176
B3GAT3	404162	119.536	-0.076006	0.204527	0.94868	-0.371618	0.710177	0.937419
B3GNT2	515585	454.108	0.0492574	0.120782	1.03473	0.407819	0.683407	0.930742
B3GNT3	784997	18.5698	0.798337	0.39753	1.7391	2.00824	0.0446175	0.392833
B3GNT5	767899	6.11968	0.00205055	0.821971	1.00142	0.00249467	0.99801	1
B3GNT7	538799	3.83709	-0.216962	0.818959	0.860375	-0.264924	0.791068	1
B3GNTL1	617397	9.87105	0.350716	0.614085	1.27519	0.57112	0.567918	1
B4GALNT1	520159	45.2028	-0.418487	0.311482	0.748209	-1.34354	0.179099	0.666425
B4GALT1	281781	463.618	0.181254	0.217001	1.13387	0.835268	0.403567	0.844739
B4GALT2	100125390	85.7153	0.0759424	0.204756	1.05405	0.370892	0.710718	0.937419
B4GALT3	515771	25.9363	0.0640423	0.332177	1.04539	0.192796	0.847119	0.972366
B4GALT4	511328	15.2575	-0.25943	0.415513	0.835418	-0.624361	0.532391	0.898595
B4GALT5	282407	214.55	-0.21548	0.177059	0.861259	-1.217	0.223606	0.710057
B4GALT6	524460	95.6864	-0.141732	0.22099	0.90643	-0.641353	0.521293	0.893306
B4GALT7	507559	5.92237	0.895997	0.721817	1.8609	1.24131	0.214492	1
B4GAT1	618055	123.404	0.224927	0.210549	1.16872	1.06829	0.28539	0.768726
B9D1	505335	16.9453	0.14654	0.408867	1.10691	0.358405	0.72004	0.93969
B9D2	616609	61.1134	-0.32922	0.233502	0.795967	-1.40992	0.158563	0.639967
BABAM1	504517	107.369	-0.443445	0.21607	0.735377	-2.05232	0.0401384	0.378052
BABAM2	614152	101.579	0.338683	0.184355	1.2646	1.83712	0.0661915	0.464704
BACE2	534774	71.4953	0.0252701	0.477079	1.01767	0.0529683	0.957757	0.992461
BACH1	531350	117.547	0.00651231	0.18089	1.00452	0.0360016	0.971281	0.994576
BACH2	538296	64.8684	-0.27351	0.264439	0.827304	-1.0343	0.300995	0.780046
BAD	615013	36.1048	0.174669	0.279023	1.12871	0.626002	0.531313	0.898227
BAG1	613855	222.143	0.0653775	0.148088	1.04636	0.441478	0.658867	0.926181
BAG2	506107	71.1268	-0.424185	0.236691	0.74526	-1.79215	0.0731095	0.480909
BAG3	782633	514.451	0.113341	0.197886	1.08173	0.572759	0.566808	0.910742
BAG4	516353	61.8916	0.0010607	0.226004	1.00074	0.0046933	0.996255	0.999147
BAG5	522854	50.1286	0.100461	0.230248	1.07212	0.436316	0.662608	0.926671
BAG6	508605	140.103	-0.0835361	0.160325	0.943742	-0.521043	0.602337	0.918652
BAHCC1	786025	13.1776	0.559084	0.480112	1.47333	1.16449	0.244227	0.729331
BAHD1	617684	48.1458	-0.354723	0.221846	0.78202	-1.59896	0.109829	0.567306
BAIAP2	507837	100.483	-0.198591	0.202928	0.871401	-0.97863	0.327763	0.80088
BAIAP2L1	615412	330.339	-0.237619	0.132299	0.848144	-1.79607	0.0724826	0.479327
BAIAP2L2	617924	26.9683	-0.140235	0.343605	0.907372	-0.408127	0.683181	0.930742
BAK1	514090	76.354	0.643784	0.200487	1.56242	3.21111	0.00132225	0.0781757
BAMBI	530147	49.4272	0.389756	0.27724	1.31017	1.40584	0.159771	0.641488
BANF1	360196	1133.04	0.168096	0.302485	1.12357	0.555716	0.578405	0.914406
BANK1	100299906	46.183	0.30494	0.251211	1.23537	1.21388	0.224794	0.710057
BANP	513446	100.758	0.159372	0.217367	1.1168	0.733194	0.46344	0.869012
BAP1	100124510	94.5008	0.064033	0.167305	1.04538	0.382732	0.701918	0.934392
BARD1	530961	15.8023	0.24305	0.402386	1.18349	0.604024	0.545828	0.902332
BARX2	617465	73.6291	0.181499	0.330325	1.13406	0.549457	0.582692	0.915295
BASP1	286842	575.776	-0.0355033	0.125132	0.975691	-0.283726	0.77662	0.957353
BATF	617628	5.85247	-0.0620739	0.706296	0.957886	-0.0878866	0.929967	1
BATF2	522469	8.80051	-0.0292797	0.759843	0.979909	-0.0385339	0.969262	1
BATF3	535008	28.8622	-0.342459	0.337264	0.788696	-1.0154	0.309913	0.786579
BAX	280730	8.76664	0.19657	0.463903	1.14597	0.423731	0.671762	1
BAZ1A	540621	211.724	0.0367162	0.179542	1.02578	0.2045	0.837963	0.971005
BAZ1B	508442	465.458	-0.0253328	0.133457	0.982594	-0.18982	0.84945	0.972366
BAZ2A	509799	350.835	0.167595	0.142548	1.12318	1.17571	0.23971	0.724874
BAZ2B	535498	1225.59	-0.0903729	0.145068	0.93928	-0.622967	0.533306	0.898714
BBC3	782359	21.7631	-0.112384	0.369767	0.925058	-0.303931	0.761181	0.952571
BBIP1	100847755	61.9933	-0.111795	0.238733	0.925436	-0.468286	0.63958	0.924416
BBOF1	100137993	42.5016	-0.173458	0.332288	0.886715	-0.522012	0.601662	0.918245
BBOX1	507159	1858.78	-0.267414	0.117395	0.830807	-2.27789	0.0227328	0.293501
BBS1	100848046	23.2926	-0.0458722	0.354658	0.968704	-0.129342	0.897087	0.981801
BBS10	538638	22.0383	0.231442	0.374836	1.17401	0.617447	0.53694	0.899925
BBS12	516376	10.3384	0.271881	0.471089	1.20738	0.577134	0.563849	1
BBS2	533611	68.6292	-0.218105	0.261301	0.859694	-0.834689	0.403893	0.844739
BBS4	532120	64.8149	-0.159665	0.188907	0.895233	-0.845203	0.397997	0.8422
BBS5	528191	8.10156	-0.181973	0.675958	0.881497	-0.269207	0.78777	1
BBS7	100138953	18.119	-0.366384	0.536917	0.775724	-0.682385	0.494995	0.88448
BBX	533187	686.562	-0.114706	0.107943	0.92357	-1.06265	0.287939	0.771518
BCAM	282862	227.702	-0.105072	0.152584	0.929759	-0.688613	0.491067	0.881956
BCAP29	511018	287.062	0.0522371	0.125141	1.03687	0.417426	0.676367	0.930742
BCAP31	533949	1779	0.0135616	0.153842	1.00944	0.0881533	0.929755	0.989625
BCAR1	527550	145.633	0.137902	0.196116	1.1003	0.703164	0.481954	0.878975
BCAR3	506231	60.6992	-0.183947	0.261551	0.880291	-0.703294	0.481872	0.878975
BCAS1	504895	283.318	-0.00187863	0.138999	0.998699	-0.0135154	0.989217	0.997624
BCAS2	507944	83.3645	-0.190355	0.242293	0.87639	-0.785639	0.432079	0.85813
BCAS3	521416	115.823	-0.0795183	0.183451	0.946374	-0.433457	0.664682	0.926671
BCAS4	617710	14.7756	0.0723636	0.482015	1.05144	0.150127	0.880664	0.976716
BCAT1	505926	8.77928	0.26431	0.556787	1.20106	0.474705	0.634997	1
BCAT2	281643	4.3215	0.303076	0.939429	1.23377	0.322617	0.746985	1
BCCIP	512466	224.623	-0.0647142	0.164363	0.956135	-0.393727	0.693783	0.932066
BCDIN3D	505650	36.8391	0.116978	0.268758	1.08446	0.435254	0.663378	0.926671
BCKDHA	282149	209.064	0.159976	0.152788	1.11727	1.04705	0.295079	0.775305
BCKDHB	282150	401.936	-0.118758	0.146001	0.92098	-0.813402	0.415988	0.850121
BCKDK	505005	52.5949	0.438289	0.21358	1.355	2.05211	0.0401588	0.378052
BCL10	540824	46.9485	-0.347755	0.242043	0.785806	-1.43675	0.150788	0.628898
BCL11A	538680	9.12538	-0.279681	0.491046	0.823773	-0.569561	0.568975	1
BCL11B	783269	46.6098	-0.562876	0.292339	0.676951	-1.92542	0.0541764	0.429012
BCL2	281020	60.5683	0.203248	0.321952	1.15129	0.631299	0.527845	0.895149
BCL2A1	282151	11.4745	-0.055971	0.525738	0.961947	-0.106462	0.915216	0.985863
BCL2L1	282152	58.715	0.35598	0.266164	1.27985	1.33744	0.181077	0.668866
BCL2L11	507390	27.098	-0.00919945	0.345459	0.993644	-0.0266296	0.978755	0.995733
BCL2L12	533338	49.8177	0.241963	0.21457	1.1826	1.12766	0.259462	0.747161
BCL2L13	617809	415.263	-0.04637	0.143251	0.96837	-0.323698	0.746167	0.9473
BCL2L14	508365	5.51154	0.621167	0.774846	1.53812	0.801665	0.422747	1
BCL2L2	767601	72.3962	-0.0408865	0.2328	0.972057	-0.17563	0.860585	0.974415
BCL3	531942	38.015	0.257118	0.320385	1.19509	0.802528	0.422248	0.853713
BCL6	539020	209.749	0.051644	0.152223	1.03645	0.339265	0.73441	0.944243
BCL6B	100138731	14.3717	0.0276327	0.503359	1.01934	0.0548965	0.956221	0.992461
BCL7A	616240	59.1725	0.239922	0.272298	1.18093	0.881098	0.378265	0.831022
BCL7B	615062	37.33	0.256742	0.29317	1.19478	0.875743	0.38117	0.832262
BCL7C	618295	73.044	-0.0166183	0.184058	0.988547	-0.0902885	0.928058	0.988805
BCL9	788729	29.0172	0.969633	0.280203	1.95834	3.46047	0.000539235	0.044255
BCL9L	539340	479.25	-0.0966454	0.126373	0.935205	-0.76476	0.444414	0.861891
BCLAF1	540648	1110.24	-0.000237585	0.0883461	0.999835	-0.00268925	0.997854	0.999217
BCLAF3	511003	69.6861	0.111251	0.200018	1.08016	0.556203	0.578072	0.91425
BCNT2	514131	411.723	-0.207319	0.120247	0.866145	-1.7241	0.0846891	0.508066
BCO2	514135	81.3314	-0.0826971	0.187828	0.944291	-0.440281	0.659734	0.926671
BCOR	784529	32.836	0.407057	0.287974	1.32598	1.41352	0.157503	0.638501
BCORL1	540023	56.9321	0.683192	0.243225	1.60569	2.80889	0.00497127	0.149982
BCR	789892	117.729	-0.0687449	0.168473	0.953467	-0.408046	0.68324	0.930742
BCS1L	539713	31.6278	0.815326	0.339619	1.7597	2.40071	0.0163633	0.253693
BDH2	515321	114.65	-0.0802318	0.297938	0.945906	-0.26929	0.787706	0.958478
BDP1	519320	598.234	-0.152859	0.111864	0.899466	-1.36647	0.171792	0.654807
BECN1	527278	397.863	0.0411336	0.12426	1.02892	0.331029	0.740623	0.945871
BEGAIN	527886	30.1445	-0.378206	0.349452	0.769394	-1.08228	0.279127	0.765388
BEND3	525371	16.4215	0.189856	0.48123	1.14065	0.394521	0.693196	0.932066
BEND5	535329	46.6726	0.188041	0.301322	1.13922	0.624054	0.532592	0.898706
BEND7	504404	251.855	-0.0253575	0.122336	0.982577	-0.207278	0.835793	0.970286
BET1	616526	144.239	0.610432	0.222783	1.52672	2.74003	0.00614334	0.161294
BET1L	509758	179.16	0.480359	0.207667	1.39509	2.31312	0.0207161	0.281394
BEX2	767968	2421.19	-0.135788	0.126084	0.910172	-1.07697	0.281495	0.766086
BEX3	100034674	56.3075	0.036151	0.248646	1.02537	0.145391	0.884402	0.976716
BFAR	504902	338.472	0.212543	0.122251	1.15873	1.73858	0.0821094	0.501811
BFSP1	281644	8.04136	0.409374	0.616424	1.32811	0.664111	0.506619	1
BGN	280733	491.585	-0.440455	0.136546	0.736902	-3.22568	0.00125672	0.0752495
BHLHA15	100848337	144.672	1.35284	0.284197	2.55414	4.76021	1.93e-06	0.00109608
BHLHE22	101902844	18.7617	0.385308	0.600606	1.30614	0.641532	0.521177	0.893306
BHLHE40	506945	218.21	-0.30247	0.207505	0.810863	-1.45765	0.144937	0.624729
BHLHE41	613907	128.921	0.0146478	0.186129	1.0102	0.0786973	0.937273	0.990531
BHMT	497025	3088.19	1.24325	0.276495	2.36731	4.49646	6.91e-06	0.00279616
BHMT2	616683	123.332	0.366029	0.181707	1.2888	2.01439	0.0439685	0.392833
BICC1	537799	103.024	-0.112679	0.228414	0.924869	-0.493312	0.621792	0.922532
BICD1	533796	30.9172	-0.323698	0.287637	0.799019	-1.12537	0.260432	0.747658
BICD2	282447	86.876	-0.039911	0.179715	0.972715	-0.222079	0.824253	0.966898
BICDL1	536747	11.876	0.0792219	0.420549	1.05645	0.188378	0.850581	0.9724
BICDL2	507073	4.43549	-0.206389	0.89437	0.866704	-0.230765	0.817498	1
BICRA	531868	9.25551	-0.317498	0.55085	0.80246	-0.576378	0.56436	1
BICRAL	540169	53.2984	-0.0772836	0.220139	0.947841	-0.351067	0.725538	0.941002
BID	510373	10.2335	-0.157977	0.804537	0.896281	-0.196357	0.844331	1
BIN1	614576	42.7591	-0.0280965	0.263118	0.980713	-0.106783	0.914961	0.985769
BIN2	515025	21.2575	-0.256031	0.329724	0.837389	-0.776501	0.437453	0.859489
BIN3	507115	124.588	0.0611485	0.203417	1.0433	0.300607	0.763715	0.953017
BIRC2	539314	114.021	-0.255099	0.232574	0.83793	-1.09685	0.272707	0.759741
BIRC3	514386	100.024	0.0880094	0.18977	1.0629	0.463768	0.642814	0.924823
BIRC5	414925	14.0084	1.08453	0.642002	2.12068	1.68929	0.0911639	0.525274
BIRC6	534211	359.244	0.0142942	0.122304	1.00996	0.116874	0.90696	0.983957
BIVM	532455	78.002	0.142541	0.243854	1.10385	0.584534	0.558861	0.907044
BLA-DQB	-	632.881	-0.0168147	0.41954	0.988413	-0.040079	0.96803	0.993833
BLCAP	281649	159.229	0.000867276	0.138074	1.0006	0.00628123	0.994988	0.998486
BLK	532587	4.8684	0.823133	0.852251	1.76924	0.965833	0.334128	1
BLM	534148	19.985	0.356618	0.368029	1.28042	0.968996	0.332547	0.801863
BLMH	504483	533.9	0.0606634	0.104964	1.04295	0.577943	0.563302	0.909115
BLNK	510393	31.0336	-0.122974	0.302399	0.918293	-0.406661	0.684257	0.930742
BLOC1S1	615149	423.364	-0.0616456	0.118725	0.958171	-0.519229	0.603601	0.919149
BLOC1S2	519172	35.7496	0.036803	0.292729	1.02584	0.125724	0.899951	0.982586
BLOC1S4	518544	15.8737	0.170522	0.446823	1.12547	0.381633	0.702734	0.934392
BLOC1S5	505520	82.7264	0.105113	0.225947	1.07558	0.465212	0.64178	0.924416
BLOC1S6	614408	235.731	-0.152245	0.133451	0.899849	-1.14083	0.253942	0.741397
BLVRA	504596	13.5703	0.429712	0.421502	1.34696	1.01948	0.307976	0.785412
BLVRB	281650	1412.66	0.0777733	0.182721	1.05539	0.425639	0.670371	0.928405
BLZF1	504820	84.6551	-0.016002	0.208651	0.98897	-0.0766927	0.938868	0.990531
BMF	541141	20.1635	0.0780316	0.422058	1.05558	0.184884	0.85332	0.972731
BMI1	510666	73.6113	-0.126646	0.19214	0.915958	-0.659136	0.509809	0.888808
BMP1	510360	173.229	0.0590896	0.184301	1.04181	0.320614	0.748503	0.948028
BMP10	538874	5.94445	-0.21216	0.727321	0.863244	-0.291701	0.770515	1
BMP2	615037	37.1501	0.275563	0.268051	1.21047	1.02803	0.303938	0.781989
BMP2K	505766	94.548	-0.143586	0.187519	0.905266	-0.765714	0.443846	0.861891
BMP4	407216	453.799	-0.236697	0.193987	0.848686	-1.22017	0.222401	0.709097
BMP5	507682	11.0032	-0.465013	0.476297	0.724464	-0.97631	0.328911	0.801654
BMP6	617566	14.1506	-0.632508	0.390876	0.645054	-1.61818	0.105624	0.558685
BMPER	534101	17.6336	-0.420219	0.465688	0.747311	-0.902362	0.366865	0.825652
BMPR1A	404101	116.292	0.078853	0.1922	1.05618	0.410265	0.681612	0.930742
BMPR2	407127	758.949	-0.0263881	0.103813	0.981875	-0.254189	0.79935	0.96069
BMS1	514945	264.481	0.182623	0.169863	1.13495	1.07512	0.282321	0.76632
BMT2	538658	73.8591	-0.6251	0.198064	0.648375	-3.15605	0.0015992	0.0842807
BNC2	540746	4.29674	-0.404508	0.862951	0.755494	-0.46875	0.639248	1
BNIP1	614520	11.9555	-0.548748	0.383932	0.683613	-1.42928	0.152923	0.629719
BNIP2	516077	38.827	-0.256875	0.252572	0.836899	-1.01704	0.309136	0.786193
BNIP3	615342	38.0192	0.0847974	0.307155	1.06054	0.276074	0.782491	0.957793
BNIP3L	534615	166.163	0.158481	0.183389	1.11611	0.864182	0.387488	0.83718
BOC	512018	4.8437	0.703176	0.905241	1.62809	0.776783	0.437287	1
BOD1	540063	53.8534	0.195031	0.238502	1.14475	0.817732	0.41351	0.849977
BOD1L1	508527	806.207	-0.0703831	0.120693	0.952385	-0.583156	0.559788	0.907664
BOK	504851	695.561	0.120013	0.141578	1.08674	0.847683	0.396615	0.841408
BoLA	533050	107.417	0.578492	0.67472	1.49329	0.857381	0.391234	0.838991
BOLA_x		4584.12	0.148732	0.363443	1.10859	0.409231	0.68237	0.930742
BOLA1	509530	67.2667	0.0475988	0.198059	1.03354	0.240326	0.810078	0.961414
BOLA2B	614731	371.372	-0.292805	0.164737	0.816314	-1.77741	0.0755006	0.485359
BOLA3	614629	504.829	0.227199	0.116303	1.17056	1.95351	0.0507593	0.418242
BOLA-DMA	282490	325.977	-0.0289077	0.190226	0.980162	-0.151965	0.879214	0.976716
BOLA-DMB	282491	204.96	-0.118039	0.169797	0.921439	-0.695177	0.486944	0.881077
BOLA-DOA	525727	30.7179	-0.319168	0.398228	0.801532	-0.80147	0.42286	0.853868
BOLA-DQA2	282535	18.1885	1.32236	2.4954	2.50075	0.529919	0.596168	0.917108
BOLA-DQA5	282494	54.5075	-1.56446	1.68192	0.338104	-0.930166	0.352285	0.818374
BOLA-DQB	282495	23.1906	-1.14452	2.13746	0.452339	-0.535459	0.592333	0.915771
BOLA-DRA	506214	758.371	-0.0688247	0.140202	0.953414	-0.490896	0.6235	0.922532
BOLA-DRB3	282530	1214.53	0.0508621	0.206508	1.03588	0.246296	0.805453	0.960903
BOLA-NC1	510417	358.294	-0.126358	0.488158	0.916141	-0.258846	0.795754	0.960609
BOP1	515056	16.7532	0.378911	0.414803	1.30036	0.913472	0.360994	0.823811
BORA	514162	19.4817	-0.477706	0.450536	0.718118	-1.06031	0.289005	0.771697
BORCS5	614947	17.981	-0.25016	0.405179	0.840803	-0.617408	0.536966	0.899925
BORCS6	539395	74.9841	-0.162823	0.241027	0.893276	-0.675536	0.499335	0.885812
BORCS7	613274	71.3986	-0.122822	0.210312	0.91839	-0.583998	0.559222	0.907122
BORCS8	100271850	38.3192	-0.34995	0.301656	0.784612	-1.1601	0.24601	0.731485
BPHL	505457	543.298	0.269392	0.196889	1.2053	1.36825	0.171235	0.654341
BPNT1	521254	60.8723	-0.0800175	0.232223	0.946046	-0.344572	0.730416	0.943344
BPTF	532986	827.079	-0.141637	0.0987851	0.90649	-1.43379	0.151633	0.629397
BRAF	536051	186.396	-0.130848	0.150396	0.913294	-0.870024	0.384287	0.834822
BRAP	518844	95.1537	-0.0802519	0.183132	0.945892	-0.438218	0.661228	0.926671
BRAT1	532550	28.02	-0.216067	0.321369	0.860909	-0.672332	0.501372	0.886495
BRB	280720	7.38923	-1.07488	0.741342	0.474711	-1.44991	0.147084	1
BRCA1	353120	228.858	-0.106181	0.184275	0.929044	-0.576208	0.564475	0.909733
BRCA2	507069	115.922	-0.464351	0.184589	0.724797	-2.51559	0.0118834	0.223498
BRCC3	519513	271.754	-0.127294	0.146167	0.915547	-0.87088	0.38382	0.834557
BRD1	100336626	43.4619	-0.298269	0.359543	0.813228	-0.829578	0.406777	0.846357
BRD2	505358	716.578	-0.0911698	0.0995611	0.938761	-0.915717	0.359815	0.823197
BRD3	525051	234.722	-0.192503	0.159706	0.875086	-1.20536	0.228064	0.713704
BRD4	614048	1961.58	0.114725	0.100317	1.08277	1.14363	0.252779	0.740094
BRD7	526153	456.865	-0.033886	0.104644	0.976786	-0.32382	0.746074	0.9473
BRD8	539896	186.219	0.00239342	0.165672	1.00166	0.0144468	0.988474	0.997624
BRD9	615865	629.609	-0.100895	0.130538	0.932454	-0.772917	0.439572	0.860647
BREH1	497207	678.64	0.918965	0.300069	1.89076	3.06252	0.00219485	0.0979422
BRF1	618161	20.3696	-0.670986	0.367556	0.628077	-1.82553	0.0679204	0.468728
BRI3	615390	59.7707	0.353226	0.248174	1.27741	1.4233	0.15465	0.632835
BRI3BP	538558	396.116	0.0564473	0.164889	1.0399	0.342334	0.7321	0.943969
BRIX1	518501	97.1941	0.0397887	0.180641	1.02796	0.220265	0.825665	0.967224
BRK1	540092	249.797	-0.132761	0.119635	0.912084	-1.10972	0.26712	0.75419
BRMS1	615952	41.6634	0.143616	0.304089	1.10467	0.472282	0.636726	0.923913
BRMS1L	514432	14.9196	0.191835	0.532782	1.14222	0.360063	0.7188	0.939403
BROX	522319	69.8654	0.101362	0.233164	1.07279	0.434723	0.663764	0.926671
BRPF1	535775	23.6308	0.0566735	0.300742	1.04006	0.188445	0.850528	0.9724
BRPF3	507996	44.1655	-0.305794	0.241315	0.808997	-1.2672	0.205084	0.692225
BRWD1	540661	443.871	0.0102246	0.126397	1.00711	0.0808924	0.935528	0.990531
BRWD3	534539	220.827	0.0292403	0.123815	1.02047	0.236161	0.813308	0.962808
BSCL2	513558	37.6142	0.287126	0.311316	1.22021	0.922295	0.356375	0.820454
BSDC1	505545	70.7738	0.0398862	0.602339	1.02803	0.0662189	0.947204	0.990824
BSG	508716	4821.41	0.143849	0.158619	1.10485	0.906887	0.364466	0.8241
BSN	522724	7.1238	0.878923	0.565069	1.839	1.55542	0.119845	1
BSPRY	510681	10.288	-1.03199	0.612471	0.489036	-1.68496	0.0919971	1
BTAF1	523664	203.908	-0.144133	0.149279	0.904923	-0.965528	0.33428	0.803258
BTBD1	525916	92.6675	-0.0302326	0.229446	0.979262	-0.131763	0.895171	0.981202
BTBD10	505888	46.9837	0.12895	0.243386	1.0935	0.529818	0.596238	0.917108
BTBD11	539986	10.7174	-0.539834	0.458751	0.68785	-1.17675	0.239296	1
BTBD19	615438	24.1201	-0.185954	0.346208	0.879068	-0.537116	0.591188	0.915748
BTBD2	533435	108.847	-0.0937718	0.180373	0.93707	-0.519877	0.603149	0.918826
BTBD3	513420	35.6683	-0.0110957	0.266889	0.992339	-0.0415744	0.966838	0.993591
BTBD6	100125777	49.283	0.15574	0.320667	1.11399	0.485675	0.627198	0.922785
BTBD7	100300409	100.521	-0.0350384	0.20702	0.976006	-0.169251	0.865599	0.975014
BTBD8	520456	53.923	0.19424	0.269882	1.14412	0.719723	0.471695	0.874273
BTBD9	505504	156.655	-0.0331264	0.145524	0.9773	-0.227635	0.81993	0.965456
BTC	280737	155.403	0.455014	0.175986	1.3708	2.58552	0.00972324	0.199496
BTD	537669	192.734	0.0927892	0.139325	1.06643	0.665991	0.505417	0.88667
BTF3	281031	276.136	0.088405	0.139485	1.06319	0.633797	0.526213	0.894134
BTF3L4	539753	479.173	0.363316	0.122429	1.28638	2.96756	0.00300172	0.113036
BTG1	281032	1300.36	-0.0718218	0.142054	0.951436	-0.505596	0.61314	0.920534
BTG2	539364	213.868	0.254558	0.238069	1.19297	1.06926	0.284952	0.768456
BTG3	541054	46.3244	0.55571	0.290613	1.46989	1.9122	0.0558512	0.434654
BTK	533459	20.0692	-0.129427	0.421244	0.914195	-0.307249	0.758654	0.952145
BTN3A3	-	10.6685	-0.331043	0.551385	0.794962	-0.600384	0.548251	1
BTNL9	100125313	8.24638	1.78722	0.618794	3.45148	2.88823	0.00387421	1
BTRC	534072	61.0951	0.229946	0.2215	1.17279	1.03813	0.299209	0.778779
BUB1	514777	8.83841	0.0943971	0.592048	1.06762	0.159442	0.873321	1
BUB1B	537027	15.2182	0.848592	0.583661	1.80074	1.45391	0.145971	0.624837
BUB3	539594	273.383	0.0306908	0.168669	1.0215	0.181959	0.855615	0.97339
BUD13	510313	59.8886	-0.0594537	0.242426	0.959627	-0.245245	0.806267	0.960903
BUD23	513878	107.567	-0.199246	0.219893	0.871006	-0.906103	0.364881	0.8241
BUD31	533977	108.488	0.210076	0.175716	1.15675	1.19555	0.231873	0.717822
BYSL	514128	5.08138	1.71683	0.686022	3.28712	2.50258	0.0123292	1
BZW1	506562	1260.28	0.149594	0.112447	1.10926	1.33036	0.183401	0.672412
BZW2	326579	200.027	0.15975	0.129668	1.11709	1.23199	0.217952	0.704555
C10H14orf1	-	28.799	0.374036	0.521273	1.29597	0.717544	0.473039	0.875507
C10H14orf119	100296216	153.477	-0.084792	0.187448	0.94292	-0.452349	0.651017	0.925242
C10H14orf93	506904	27.4949	-0.629451	0.415381	0.646422	-1.51536	0.129682	0.604247
C10H15orf41	-	68.8441	0.176889	0.196392	1.13044	0.90069	0.367753	0.826613
C10H15orf48	614805	28.3638	1.07995	0.375785	2.11397	2.87386	0.00405491	0.137142
C10H15orf59	-	6.86842	-0.135974	0.599711	0.910055	-0.226732	0.820632	1
C10H15orf61	535251	48.373	0.240821	0.280956	1.18167	0.857148	0.391363	0.838991
C11H2orf42	540909	22.2677	0.0908159	0.353313	1.06497	0.257041	0.797147	0.96069
C11H2orf49	540024	75.892	-0.0427756	0.176309	0.970785	-0.242618	0.808302	0.960903
C11H2orf68	616899	74.3773	-0.00951286	0.224029	0.993428	-0.0424627	0.96613	0.993211
C11H2orf92	783105	8.08329	-0.851778	0.574158	0.554101	-1.48353	0.137934	1
C11H9orf116	-	48.808	-0.367353	0.281449	0.775203	-1.30522	0.191818	0.683003
C11H9orf16	-	181.19	0.246513	0.1993	1.18634	1.23689	0.216127	0.703794
C11H9orf78	535148	133.602	0.0736218	0.194733	1.05236	0.378065	0.705382	0.935725
C13H10orf113	-	24.687	-0.518795	0.356314	0.697954	-1.45601	0.145391	0.624777
C13H20orf194	-	23.4602	-0.653166	0.370186	0.635883	-1.76443	0.0776604	0.489394
C13H20orf27	-	130.354	-0.0944907	0.178742	0.936603	-0.528642	0.597054	0.917108
C13H20orf96	513202	5.10981	-0.662886	0.72411	0.631614	-0.915448	0.359956	1
C14H8orf33	513585	81.2245	-0.165851	0.194624	0.891403	-0.852157	0.394127	0.840504
C14H8orf37	-	41.3887	-0.631606	0.319411	0.645457	-1.97741	0.0479956	0.405394
C14H8orf59	-	20.8741	0.508765	0.380091	1.42283	1.33853	0.180722	0.668609
C14H8orf76	539014	55.4782	-0.0647189	0.237845	0.956132	-0.272105	0.785542	0.95803
C14H8orf82	618766	110.185	0.0404667	0.197349	1.02845	0.205052	0.837532	0.970719
C14H8orf88	100848919	23.3404	0.651829	0.374319	1.57116	1.74137	0.0816184	0.500718
C14H8orf89	100848558	58.3743	-0.0785718	0.211692	0.946995	-0.371161	0.710517	0.937419
C15H11orf49	-	18.4644	-0.0892185	0.428661	0.940032	-0.208133	0.835125	0.970237
C15H11orf52	614490	109.075	0.101261	0.176032	1.07271	0.57524	0.565129	0.909926
C15H11orf58	616182	656.683	0.172867	0.0939816	1.1273	1.83937	0.0658615	0.463956
C15H11orf71	615529	149.395	0.224815	0.206316	1.16863	1.08967	0.27586	0.764822
C15H11orf74	-	58.0385	0.178204	0.298424	1.13147	0.597151	0.550407	0.90408
C15H11orf96	100270684	413.131	0.398123	0.221146	1.31779	1.80027	0.0718182	0.477816
C16H1orf105	616962	28.3878	0.112955	0.423956	1.08144	0.266431	0.789907	0.959359
C16H1orf112	784034	10.0719	-0.210405	0.593844	0.864294	-0.354311	0.723106	1
C16H1orf115	618454	503.08	-0.00184935	0.126141	0.998719	-0.014661	0.988303	0.997624
C16H1orf159	509263	17.6959	-0.241093	0.354095	0.846104	-0.680871	0.495953	0.885259
C16H1orf174	616142	21.8791	-0.179973	0.330321	0.88272	-0.544843	0.585861	0.915295
C16H1orf21	781721	101.702	0.285836	0.192396	1.21912	1.48567	0.137368	0.613856
C16H1orf53	112441873	44.7952	-0.301782	0.380596	0.81125	-0.792919	0.427825	0.856208
C16H1orf74	511599	13.7517	0.071208	0.426966	1.0506	0.166777	0.867546	0.975454
C17H12orf43	507351	232.787	-0.029181	0.144719	0.979976	-0.201639	0.840199	0.971303
C17H12orf49	-	173.73	0.313113	0.208149	1.24239	1.50427	0.132512	0.606772
C17H12orf65	-	161.069	0.376198	0.1776	1.29792	2.11824	0.034155	0.352855
C17H22orf39	515651	116.583	-0.0815449	0.189285	0.945045	-0.430805	0.66661	0.927989
C17H4orf33	513251	19.7637	-0.476368	0.385511	0.718785	-1.23568	0.216577	0.703891
C17H5orf52	787653	5.05239	-0.592459	0.791151	0.663212	-0.748856	0.453944	1
C18H16orf46	614002	13.5348	-0.792531	0.415178	0.57733	-1.90889	0.0562758	0.435452
C18H16orf70	-	10.5263	-0.0462583	0.625044	0.968445	-0.0740081	0.941004	1
C18H16orf74	613483	10.7776	0.59269	0.440029	1.50806	1.34693	0.178002	1
C18H16orf87	614339	327.29	0.0573754	0.183252	1.04057	0.313096	0.754208	0.950819
C18H19orf12	533209	19.8355	0.265073	0.404926	1.2017	0.65462	0.512713	0.889126
C18H19orf18	100296459	6.81926	1.38849	0.725698	2.61804	1.91332	0.0557076	1
C18H19orf47	531855	13.3482	-0.568242	0.368716	0.674438	-1.54114	0.123284	0.593704
C18H19orf48	516719	27.6458	0.44685	0.27371	1.36306	1.63256	0.102561	0.553
C18H19orf54	-	50.3847	-0.326291	0.220914	0.797585	-1.477	0.139675	0.617948
C18H19orf81	100140272	9.42181	-1.10455	1.27373	0.465047	-0.86718	0.385843	1
C19H17orf100	100138261	84.0691	0.0106249	0.267123	1.00739	0.0397754	0.968272	0.993833
C19H17orf49	512885	74.8953	0.400335	0.224794	1.31981	1.7809	0.0749292	0.484211
C19H17orf58	100301295	12.3106	-0.360876	0.492788	0.778692	-0.732315	0.463977	0.869012
C19H17orf75	506032	40.772	-0.136063	0.292825	0.909999	-0.464655	0.642179	0.924416
C19H17orf80	790064	31.952	-0.12555	0.274217	0.916655	-0.45785	0.64706	0.925205
C1D	506667	83.8537	-0.052321	0.189609	0.964384	-0.275942	0.782593	0.957817
C1GALT1	539417	173.966	-0.297191	0.201961	0.813836	-1.47152	0.14115	0.620348
C1GALT1C1	531644	54.6321	-0.0811796	0.230891	0.945284	-0.351592	0.725144	0.941002
C1H21orf2	-	39.9251	0.0983313	0.347646	1.07053	0.282849	0.777293	0.957784
C1H21orf58	101904609	11.0207	-0.758219	0.459591	0.591226	-1.64977	0.0989899	0.545676
C1H21orf62	515053	18.7268	0.527832	0.532932	1.44176	0.990431	0.321964	0.795192
C1H21orf91	540784	136.779	-0.270439	0.1932	0.829067	-1.39979	0.161576	0.643891
C1H3orf33	507040	27.9458	-0.598419	0.334599	0.660477	-1.78847	0.0737009	0.48119
C1H3orf38	511707	144.062	0.00426897	0.135319	1.00296	0.0315475	0.974833	0.994816
C1H3orf58	-	78.0214	-0.252962	0.255923	0.839172	-0.98843	0.322942	0.796061
C1H3orf70	615631	13.0191	-0.518389	0.523346	0.698151	-0.990526	0.321917	0.795192
C1H3orf85	100297006	40.4161	0.206643	0.364515	1.154	0.566899	0.570783	0.912636
C1QA	534961	3839.5	0.0589019	0.138484	1.04167	0.425334	0.670593	0.928405
C1QB	617435	484.32	0.00388887	0.139226	1.0027	0.0279321	0.977716	0.995484
C1QBP	518321	159.746	0.197819	0.16419	1.14696	1.20481	0.228275	0.713789
C1QC	509968	1168.37	-0.0896125	0.152564	0.939775	-0.587377	0.55695	0.90657
C1QTNF1	511774	325.53	-0.180638	0.154552	0.882313	-1.16878	0.242492	0.727882
C1QTNF12	506102	202.472	0.325282	0.148602	1.25291	2.18894	0.0286009	0.325318
C1QTNF5	614671	31.8585	-0.000947651	0.325017	0.999343	-0.00291569	0.997674	0.999217
C1QTNF9	523616	4.76784	1.34566	0.862871	2.54147	1.55951	0.118875	1
C1R	511581	31176.6	-0.125908	0.0961165	0.916427	-1.30996	0.190211	0.6801
C1RL	507633	174.151	-0.251281	0.202468	0.84015	-1.24109	0.214573	0.701417
C1S	767827	14822.4	-0.0749142	0.150668	0.949399	-0.497213	0.619039	0.922532
C2	515440	1784.16	0.0087749	0.128665	1.0061	0.0681997	0.945627	0.990824
C20H5orf22	529881	63.0971	-0.322665	0.252472	0.799591	-1.27802	0.201242	0.690312
C20H5orf34	514072	27.8511	0.165435	0.349722	1.1215	0.473046	0.63618	0.923528
C20H5orf49	-	82.5727	1.55673	0.767613	2.94187	2.02802	0.0425582	0.389597
C20H5orf51	-	217.235	0.13269	0.17775	1.09634	0.746495	0.455368	0.865753
C20H5orf58	101904507	14.6079	0.0936241	0.442133	1.06705	0.211756	0.832298	0.969246
C21H14orf132	617871	17.9456	-0.201015	0.393378	0.869938	-0.510996	0.609354	0.919258
C21H14orf180	615365	16.5313	0.214544	0.388876	1.16034	0.551704	0.581151	0.915295
C21H14orf28	538768	33.6582	-0.241923	0.359508	0.845617	-0.672927	0.500993	0.886495
C21H15orf39	784903	61.6896	0.159313	0.258817	1.11676	0.615542	0.538197	0.899925
C21H15orf40	509050	323.794	-0.198906	0.134425	0.871211	-1.47968	0.138959	0.616336
C22H3orf14	613635	18.2759	-0.63779	0.363981	0.642697	-1.75226	0.0797288	0.494816
C22H3orf49	112443443	5.24898	0.821469	0.899432	1.7672	0.913319	0.361075	1
C22H3orf62	508041	6.25846	0.135384	0.640988	1.09838	0.211211	0.832723	1
C23H6orf106	-	1967.4	-0.0196136	0.0968536	0.986497	-0.202508	0.83952	0.971303
C23H6orf132	100295626	183.056	-0.453585	0.187692	0.730226	-2.41665	0.0156641	0.249239
C23H6orf136	538804	35.7025	0.402131	0.270238	1.32146	1.48806	0.136734	0.613856
C23H6orf201	100295932	8.60005	-0.277403	0.547068	0.825075	-0.507072	0.612105	1
C23H6orf226	100140540	92.8529	-0.155685	0.21965	0.897706	-0.708787	0.478457	0.877852
C23H6orf47	617546	113.367	-0.0631014	0.223706	0.957204	-0.282073	0.777887	0.957793
C23H6orf52	618944	17.9744	-0.00435017	0.423115	0.996989	-0.0102813	0.991797	0.998066
C23H6orf62	534366	947.757	0.052045	0.105297	1.03673	0.49427	0.621115	0.922532
C23H6orf89	618886	457.815	-0.0297277	0.121172	0.979605	-0.245334	0.806198	0.960903
C24H18orf21	512779	24.9157	-0.198654	0.405518	0.871363	-0.489878	0.624221	0.922532
C24H18orf25	615069	24.001	0.16327	0.309323	1.11982	0.527831	0.597616	0.917108
C24H18orf32	767921	198.65	0.0863795	0.163688	1.0617	0.527708	0.597702	0.917108
C24H18orf54	614159	5.95726	-0.645049	0.767249	0.639471	-0.840729	0.4005	1
C25H16orf54	100125414	15.8658	0.0675649	0.38792	1.04795	0.174172	0.86173	0.974415
C25H16orf58	-	29.5549	-0.322639	0.4148	0.799606	-0.777819	0.436676	0.859489
C25H16orf72	-	112.695	0.217604	0.181875	1.1628	1.19645	0.23152	0.717107
C25H16orf91	-	130.988	0.0170545	0.174977	1.01189	0.0974672	0.922355	0.987224
C25H16orf96	528959	9.53521	0.803686	0.732572	1.74555	1.09707	0.272609	1
C25H7orf26	-	46.7442	0.0555295	0.265641	1.03924	0.20904	0.834417	0.969768
C25H7orf43	-	23.7503	-0.305556	0.373105	0.80913	-0.818955	0.412812	0.849362
C25H7orf50	522840	144.397	0.130244	0.149435	1.09448	0.871576	0.38344	0.834557
C26H10orf143	-	114.295	-0.172084	0.196112	0.88756	-0.877476	0.380228	0.831874
C26H10orf88	617631	44.725	-0.0877544	0.240171	0.940986	-0.365383	0.714826	0.93862
C26H6orf52	112444525	20.7055	-0.00414888	0.366498	0.997128	-0.0113203	0.990968	0.998066
C27H4orf47	-	8.13093	-0.0633796	0.833083	0.95702	-0.0760784	0.939357	1
C28H1orf131	514234	153.591	0.0687071	0.157984	1.04878	0.434898	0.663636	0.926671
C29H11orf54	530784	1001.4	-0.113452	0.146629	0.924374	-0.773733	0.439089	0.860323
C29H11orf68	100125880	183.605	0.00869142	0.163139	1.00604	0.0532762	0.957512	0.992461
C29H11orf86	768031	889.402	0.544643	0.172844	1.45866	3.15107	0.00162674	0.0845754
C29H11orf95	-	17.1663	-0.336302	0.391676	0.792069	-0.858623	0.390549	0.838991
C29H11orf98	616423	67.5962	0.60219	0.189711	1.51802	3.17425	0.00150224	0.0823846
C2CD2	529537	24.0033	-0.422091	0.471421	0.746342	-0.89536	0.370594	0.826681
C2CD2L	511966	58.9161	0.247348	0.225832	1.18702	1.09528	0.273395	0.761045
C2CD5	520387	83.2597	-0.118941	0.20435	0.920863	-0.582048	0.560534	0.907996
C2H2orf69	535735	26.5871	-0.101695	0.255753	0.931938	-0.397628	0.690904	0.932006
C2H2orf72	787439	706.363	-0.0451221	0.128188	0.969208	-0.352	0.724838	0.941002
C2H2orf76	613457	18.8645	0.327343	0.379908	1.2547	0.861638	0.388887	0.838177
C2H2orf88	767914	51.72	0.0601389	0.312624	1.04257	0.192368	0.847454	0.972366
C3	280677	76599.5	-0.357152	0.138426	0.780704	-2.58009	0.00987738	0.200902
C3AR1	540702	94.6317	-0.112669	0.173224	0.924876	-0.650423	0.515419	0.891125
C3H1orf109	508021	33.7821	-0.510761	0.305282	0.701852	-1.67308	0.094312	0.533905
C3H1orf123	-	6.52458	0.431581	0.700329	1.34871	0.616254	0.537727	1
C3H1orf162	100296588	7.23917	0.955544	0.682073	1.93931	1.40094	0.161232	1
C3H1orf210	509100	220.616	-0.11548	0.202565	0.923075	-0.570089	0.568618	0.912026
C3H1orf226	783439	20.2438	-0.213789	0.459799	0.86227	-0.464963	0.641958	0.924416
C3H1orf43	538459	267.497	0.160264	0.1439	1.11749	1.11372	0.2654	0.752715
C3H1orf50	507125	236.634	0.295438	0.132999	1.22726	2.22137	0.0263262	0.31367
C3H1orf52	509947	29.3616	-0.114725	0.318484	0.923558	-0.360223	0.71868	0.939351
C3H1orf54	614807	37.2452	-0.161354	0.263478	0.894185	-0.6124	0.540273	0.900775
C4A	280678	1987.9	-0.110232	0.159867	0.926439	-0.689521	0.490496	0.88178
C4BPA	281651	3921.08	-0.0643606	0.127156	0.956369	-0.506156	0.612747	0.920534
C4BPB	281652	629.437	0.191104	0.195838	1.14164	0.975827	0.32915	0.801654
C4H7orf25	538970	50.6914	0.0162507	0.264934	1.01133	0.0613387	0.951089	0.991548
C4H7orf31	617131	17.9077	-0.277597	0.618173	0.824964	-0.449061	0.653388	0.925242
C4H7orf57	614195	13.8991	0.53123	1.97994	1.44516	0.268306	0.788464	0.958854
C5	512045	10737.2	-0.0271344	0.125768	0.981368	-0.21575	0.829183	0.96867
C5AR1	493645	73.5109	0.28622	0.230907	1.21944	1.23955	0.215144	0.701819
C5AR2	522144	15.1656	0.809855	0.507421	1.75304	1.59602	0.110484	0.567954
C5H12orf10	-	28.5508	-0.166537	0.291776	0.890979	-0.570769	0.568156	0.91191
C5H12orf29	767986	24.3237	0.330695	0.352689	1.25762	0.937641	0.348429	0.815817
C5H12orf4	515243	44.4192	0.138528	0.262764	1.10078	0.527197	0.598057	0.917108
C5H12orf45	-	131.393	-0.13155	0.204027	0.91285	-0.644767	0.519078	0.892847
C5H12orf56	783553	9.40479	0.258648	0.497074	1.19636	0.52034	0.602826	1
C5H12orf57	511545	203.841	0.184977	0.13569	1.1368	1.36324	0.172808	0.657066
C5H12orf73	-	116.626	-0.0523408	0.202104	0.96437	-0.25898	0.795651	0.960609
C5H12orf75	100270756	134.035	1.05661	0.41572	2.08004	2.54165	0.0110331	0.215052
C6	507749	3896.34	-0.19552	0.111185	0.873258	-1.75851	0.0786614	0.491239
C6H4orf17	616552	8.17269	-0.631609	0.675791	0.645456	-0.934621	0.349984	1
C6H4orf19	511424	162.014	-0.163623	0.171322	0.89278	-0.955062	0.339546	0.808247
C6H4orf3	615008	253.705	-0.00749343	0.151989	0.994819	-0.0493023	0.960678	0.992489
C6H4orf48	615222	23.6017	-0.481685	0.399659	0.716141	-1.20524	0.228111	0.713704
C7	507339	93.3423	-0.213198	0.238918	0.862623	-0.892347	0.372207	0.827471
C7H19orf24	-	55.8637	0.220147	0.235037	1.16485	0.936649	0.348939	0.815817
C7H19orf25	508965	9.78465	0.31244	0.595082	1.24181	0.525036	0.599558	1
C7H19orf53	614800	139.335	0.165687	0.182102	1.1217	0.90986	0.362896	0.8241
C7H19orf57	-	18.7561	-0.00714209	0.484953	0.995062	-0.0147274	0.98825	0.997624
C7H19orf66	-	7.87178	-0.846632	0.566743	0.556082	-1.49385	0.135214	1
C7H19orf67	100137974	27.4905	0.0702774	0.287493	1.04992	0.244449	0.806883	0.960903
C7H19orf70	-	261.738	0.217006	0.128375	1.16232	1.69041	0.090949	0.525274
C7H1orf35	506656	313.806	-0.142328	0.120137	0.906056	-1.18471	0.236131	0.720214
C7H5orf15	514781	261.601	0.0259599	0.184474	1.01816	0.140724	0.888088	0.977653
C7H5orf24	538535	99.995	-0.347364	0.183841	0.786019	-1.88948	0.0588278	0.441116
C7H5orf30	-	14.7225	0.299182	0.420984	1.23045	0.710673	0.477287	0.877281
C7H5orf63	100335582	13.5754	0.615425	0.545789	1.53201	1.12759	0.259494	0.747161
C8A	527391	3945.08	-0.00766195	0.10287	0.994703	-0.0744819	0.940627	0.990744
C8B	513217	4020.6	-0.198453	0.109011	0.871485	-1.82049	0.0686845	0.4702
C8G	517356	1831.66	-0.0461726	0.106299	0.968502	-0.434367	0.664022	0.926671
C8H9orf152	614478	83.8268	-0.794766	0.217744	0.576437	-3.65	0.00026224	0.0276158
C8H9orf3	-	410.19	-0.166457	0.146504	0.891028	-1.1362	0.255874	0.743119
C8H9orf40	533577	35.4569	-0.0380255	0.310721	0.973987	-0.122378	0.902599	0.983526
C8H9orf43	614006	5.2731	0.969437	0.803219	1.95808	1.20694	0.227455	1
C8H9orf64	-	115.432	0.198374	0.216026	1.1474	0.91829	0.358467	0.822226
C8H9orf72	-	68.5672	-0.130468	0.229288	0.913535	-0.569012	0.569348	0.912222
C8H9orf84	-	8.18949	-0.0383929	0.609381	0.973739	-0.063003	0.949764	1
C8H9orf85	614778	8.34696	0.68646	0.640354	1.60933	1.072	0.28372	1
C9	526766	24922.9	0.00625689	0.0897334	1.00435	0.0697275	0.944411	0.990824
C9H6orf120	100125289	61.7802	0.270428	0.21407	1.20617	1.26327	0.206494	0.693592
C9H6orf163	513016	8.49838	0.546308	0.658638	1.46034	0.829452	0.406849	1
C9H6orf203	-	86.3317	0.0704751	0.173999	1.05006	0.405032	0.685454	0.930742
CA13	513850	33.9226	-1.02802	0.360703	0.490383	-2.85004	0.00437136	0.141743
CA14	509027	62.5791	-0.38391	0.245817	0.766358	-1.56178	0.118341	0.584801
CA2	280740	4.79528	-0.232981	0.767277	0.850875	-0.303647	0.761397	1
CA3	513212	2518.44	-0.372494	0.210604	0.772446	-1.7687	0.0769442	0.487643
CA4	280741	25.3171	0.0768771	0.454028	1.05473	0.169322	0.865543	0.975014
CA5A	515359	75.7409	0.311674	0.252841	1.24115	1.23269	0.217692	0.704473
CA5B	514494	3.44899	1.22952	0.922621	2.34489	1.33264	0.182651	1
CA8	515918	10.9282	1.08111	0.485092	2.11566	2.22866	0.0258362	1
CAAP1	515858	49.5573	0.27239	0.234233	1.20781	1.1629	0.24487	0.7305
CAB39	511451	140.094	0.083489	0.182378	1.05958	0.457779	0.647111	0.925205
CAB39L	519724	96.6549	0.210893	0.252687	1.1574	0.8346	0.403943	0.844739
CABIN1	530023	34.4183	-0.49716	0.283309	0.7085	-1.75483	0.0792876	0.493121
CABLES1	100138286	16.5405	-0.198727	0.522375	0.871319	-0.38043	0.703626	0.934511
CABLES2	529805	28.4696	0.578347	0.405054	1.49314	1.42783	0.153341	0.630778
CABYR	510319	119.357	-0.404416	0.250685	0.755542	-1.61324	0.106691	0.560729
CACFD1	512024	68.8237	0.224604	0.207067	1.16846	1.08469	0.278058	0.765388
CACHD1	536020	29.0102	-0.224257	0.339528	0.856036	-0.660497	0.508935	0.888026
CACNA1A	282648	56.6745	0.0897746	0.272234	1.0642	0.32977	0.741573	0.945931
CACNA1D	408013	10.1025	-0.545048	0.513238	0.685369	-1.06198	0.288245	1
CACNA1H	282412	5.79569	-1.65167	0.754718	0.318273	-2.18845	0.0286366	1
CACNA2D1	282608	28.3439	0.301596	0.334973	1.23251	0.900361	0.367928	0.826613
CACNA2D3	519644	5.31601	0.247382	0.785423	1.18705	0.314966	0.752787	1
CACNB2	327667	48.1658	-0.0117916	0.266322	0.99186	-0.0442758	0.964685	0.993211
CACNB3	282160	45.771	-0.0147096	0.283806	0.989856	-0.0518297	0.958664	0.992461
CACNG4	519331	11.3788	0.338905	0.570213	1.2648	0.594348	0.552279	0.904306
CACUL1	100337346	193.005	-0.0649529	0.143773	0.955977	-0.451775	0.651431	0.925242
CACYBP	618428	671.176	0.0143957	0.127782	1.01003	0.112658	0.910302	0.984768
CAD	504261	52.2166	-0.0982527	0.253102	0.934164	-0.388194	0.697873	0.933092
CADM1	529873	878.697	0.303829	0.146018	1.23442	2.08077	0.0374551	0.366922
CADPS2	519444	186.847	0.0336927	0.192546	1.02363	0.174986	0.861091	0.974415
CAGE1	527833	19.7906	-0.372857	0.580034	0.772252	-0.642819	0.520342	0.893306
CALCOCO1	538675	161.124	-0.160724	0.20345	0.894576	-0.789994	0.429531	0.856436
CALCOCO2	281942	492.339	0.304889	0.122208	1.23532	2.49484	0.0126013	0.228704
CALCRL	527140	82.9596	0.190528	0.247318	1.14118	0.770375	0.441078	0.861105
CALD1	281660	4936.05	-0.0922233	0.122059	0.938076	-0.755565	0.44991	0.865393
CALHM5	101903708	16.6889	-0.60549	0.413605	0.657248	-1.46393	0.143212	0.621895
CALM	326597	275.738	-0.0574618	0.17138	0.960953	-0.335289	0.737407	0.945084
CALM1	617095	3245.22	-0.0911739	0.0896543	0.938759	-1.01695	0.309177	0.786193
CALM2	100297344	1800.1	-0.0171497	0.11753	0.988183	-0.145918	0.883986	0.976716
CALM3	520277	713.714	0.0121905	0.137465	1.00849	0.0886807	0.929336	0.989468
CALML4	539277	216.667	0.316551	0.208605	1.24535	1.51746	0.129149	0.603532
CALN1	538163	3.85792	-1.59984	1.74855	0.329914	-0.91495	0.360218	1
CALR	281036	4380.98	0.331704	0.290091	1.2585	1.14345	0.252853	0.740094
CALR3	508555	12.5937	0.253866	0.503695	1.1924	0.504007	0.614256	0.920609
CALU	539218	289.774	0.260205	0.142797	1.19765	1.8222	0.0684241	0.469473
CAMK1D	526873	49.7313	-0.335565	0.272051	0.792474	-1.23346	0.217403	0.704234
CAMK2A	530719	4.66804	-0.688408	0.747491	0.620538	-0.920959	0.357072	1
CAMK2D	532713	638.043	-0.307901	0.115377	0.807816	-2.66864	0.0076159	0.179354
CAMK2G	282162	47.1199	-0.106976	0.301488	0.928532	-0.354826	0.72272	0.940963
CAMK2N1	616227	97.324	-0.548442	0.227923	0.683758	-2.40626	0.0161167	0.252313
CAMK2N2	614606	15.7109	0.670914	0.468335	1.59208	1.43255	0.151986	0.629397
CAMK4	100337083	54.2958	-0.0900574	0.274788	0.939485	-0.327734	0.743113	0.946025
CAMKK2	509084	215.231	-0.0705325	0.13139	0.952286	-0.536816	0.591395	0.915748
CAMKMT	786620	12.2299	-0.0751386	0.435701	0.949251	-0.172455	0.86308	0.974415
CAMLG	615658	138.942	-0.0789627	0.15068	0.946738	-0.524043	0.600249	0.918091
CAMSAP1	506553	29.9583	-0.601337	0.347653	0.659143	-1.72971	0.0836828	0.505481
CAMSAP2	520385	133.538	0.0329893	0.170973	1.02313	0.19295	0.846998	0.972366
CAMSAP3	616206	43.0269	0.283551	0.273557	1.21719	1.03653	0.299954	0.778817
CAMTA1	504811	70.8849	-0.0680149	0.190396	0.95395	-0.357228	0.720921	0.939823
CAMTA2	100859923	61.3867	-0.690627	0.222696	0.619584	-3.10121	0.0019273	0.091205
CAND1	538086	171.446	-0.0543808	0.140598	0.963008	-0.386781	0.698918	0.933554
CAND2	533826	53.8297	-0.0237667	0.231516	0.983661	-0.102657	0.918235	0.986878
CANT1	518086	483.801	0.545193	0.200821	1.45922	2.71482	0.00663115	0.168449
CANX	407129	4370.96	0.295387	0.160234	1.22721	1.84347	0.0652604	0.461383
CAP1	504519	478.227	0.0297421	0.109708	1.02083	0.271103	0.786312	0.95803
CAPG	353121	16.9204	0.705345	0.408133	1.63053	1.72822	0.0839482	0.505757
CAPN1	281661	19.403	-0.0422255	0.363764	0.971156	-0.116079	0.90759	0.983957
CAPN10	789674	28.3472	-0.302739	0.314414	0.810712	-0.962866	0.335615	0.804203
CAPN11	527966	28.3622	0.142344	0.35052	1.1037	0.406093	0.684674	0.930742
CAPN15	522068	71.0255	-0.276497	0.222178	0.825593	-1.24449	0.213321	0.700233
CAPN2	281662	76.8324	-0.222663	0.266093	0.856982	-0.836787	0.402713	0.844739
CAPN5	536988	107.403	0.295709	0.201938	1.22749	1.46436	0.143097	0.621895
CAPN7	618048	119.278	0.151595	0.18482	1.1108	0.820232	0.412084	0.849353
CAPNS1	281664	326.965	0.043907	0.137794	1.0309	0.318642	0.749998	0.948693
CAPRIN1	535571	510.307	0.118742	0.113266	1.08579	1.04835	0.294477	0.775289
CAPRIN2	536187	29.0869	0.0201571	0.388457	1.01407	0.0518902	0.958616	0.992461
CAPSL	507306	19.8087	-0.354081	0.371551	0.782368	-0.95298	0.3406	0.809049
CAPZA1	534656	319.906	0.350688	0.146403	1.27517	2.39535	0.0166043	0.254351
CAPZA2	493728	357.89	-0.0692592	0.115926	0.953127	-0.597445	0.55021	0.90408
CAPZB	338052	310.757	-0.017268	0.154638	0.988102	-0.111668	0.911087	0.984924
CARD10	535188	21.4775	-0.122681	0.423583	0.918479	-0.289626	0.772102	0.955742
CARD11	515377	21.219	-0.541818	0.407981	0.686905	-1.32805	0.184162	0.673184
CARD19	614217	222.431	0.104293	0.172959	1.07497	0.602995	0.546512	0.902595
CARD6	520291	210.642	0.0942499	0.176227	1.06751	0.534821	0.592773	0.91597
CARD9	768054	13.4449	-0.166105	0.528043	0.891246	-0.314567	0.75309	0.950377
CARF	509072	12.6286	0.117578	0.430642	1.08491	0.273029	0.784831	0.95803
CARHSP1	506760	428.198	-0.296613	0.181069	0.814162	-1.63812	0.101398	0.550911
CARMIL1	537314	63.7503	-0.201757	0.27282	0.869491	-0.739523	0.459589	0.867382
CARMIL3	517186	10.9752	0.644829	1.04422	1.56355	0.617522	0.536891	0.899925
CARNMT1	538441	67.8774	-0.262973	0.208908	0.833369	-1.2588	0.208104	0.695501
CARNS1	783525	73.1501	0.127192	0.28604	1.09217	0.444664	0.656562	0.925915
CARS	-	148.084	0.116642	0.183946	1.08421	0.634108	0.52601	0.894134
CARS2	506598	172.678	-0.124683	0.164469	0.917205	-0.758094	0.448395	0.864309
CASC1	-	9.20523	0.102015	0.517476	1.07327	0.19714	0.843718	1
CASC3	531673	174.377	0.106129	0.154524	1.07634	0.686811	0.492202	0.882107
CASC4	-	121.187	0.181231	0.175539	1.13385	1.03243	0.301871	0.780375
CASD1	532541	43.7404	-0.254796	0.229991	0.838106	-1.10785	0.267927	0.754955
CASK	404149	104.172	0.176398	0.187273	1.13006	0.941928	0.34623	0.814299
CASKIN1	614560	4.67209	-0.275793	0.814874	0.825996	-0.338449	0.735025	1
CASP1	514214	28.175	-0.215989	0.429189	0.860956	-0.50325	0.614788	0.920609
CASP3	408016	90.6413	0.0342769	0.159471	1.02404	0.214941	0.829813	0.96867
CASP4	338039	250.904	-0.0146407	0.206936	0.989903	-0.0707497	0.943597	0.990824
CASP6	538409	73.7468	-0.46922	0.249741	0.722355	-1.87883	0.0602678	0.447377
CASP7	526279	207.312	0.19033	0.173535	1.14102	1.09678	0.272737	0.759741
CASP8	507481	193.864	-0.114074	0.156288	0.923975	-0.729893	0.465455	0.870115
CASP8AP2	505138	234.211	-0.158194	0.137692	0.896146	-1.14889	0.250599	0.736037
CASP9	100140945	43.0201	-0.316414	0.235364	0.803063	-1.34436	0.178832	0.666425
CAST	281039	1401.14	-0.153333	0.124144	0.899171	-1.23512	0.216785	0.70406
CASTOR1	506974	708.532	-0.210994	0.136246	0.863942	-1.54862	0.121472	0.588605
CASTOR2	524593	9.12424	0.48805	0.589956	1.40255	0.827265	0.408087	1
CASZ1	536765	15.8656	0.619299	0.507693	1.53613	1.21983	0.222529	0.709097
CAT	531682	10118.8	-0.200731	0.208669	0.87011	-0.961961	0.336069	0.804427
CATSPER2	517699	6.25817	0.484968	0.525814	1.39955	0.922319	0.356362	1
CATSPERD	617472	6.99742	-1.46901	0.695237	0.361231	-2.11296	0.0346043	1
CATSPERG	100141222	20.0769	-0.690576	0.547061	0.619606	-1.26234	0.206827	0.693829
CAV1	281040	50.9741	-0.525863	0.317939	0.694543	-1.65398	0.0981325	0.544016
CAVIN1	538457	196.909	-0.0724755	0.166881	0.951005	-0.434295	0.664074	0.926671
CAVIN2	532333	572.153	-0.0915525	0.117618	0.938512	-0.778385	0.436342	0.859489
CAVIN3	510203	51.5751	0.566351	0.231283	1.48077	2.44874	0.0143358	0.240536
CBFA2T2	527740	43.0922	-0.466293	0.32832	0.723822	-1.42024	0.155538	0.634258
CBFA2T3	523815	120.827	-0.600342	0.24414	0.659597	-2.45901	0.0139321	0.238349
CBFB	614678	67.8204	0.108328	0.232868	1.07798	0.465192	0.641794	0.924416
CBL	527418	132.559	0.0369781	0.198871	1.02596	0.18594	0.852492	0.972666
CBLB	525906	28.9496	-0.00585479	0.301539	0.99595	-0.0194163	0.984509	0.996878
CBLC	615866	16.7624	-0.188912	0.508408	0.877267	-0.371577	0.710208	0.937419
CBLL1	524139	77.7511	-0.186939	0.212034	0.878468	-0.881645	0.377969	0.830526
CBR1	515946	1753.85	0.191678	0.162768	1.14209	1.17761	0.238951	0.723353
CBR3	516036	11.5089	0.910956	0.450986	1.88029	2.01992	0.0433914	0.391724
CBR4	533020	694.968	-0.00595964	0.122233	0.995878	-0.0487564	0.961113	0.992489
CBS	514525	824.164	-0.0463012	0.128365	0.968416	-0.3607	0.718324	0.939199
CBWD2	-	157.352	-0.31157	0.170452	0.805765	-1.8279	0.0675649	0.467812
CBX1	616506	103.289	-0.0912229	0.23492	0.938727	-0.388314	0.697784	0.933092
CBX3	539788	1137.03	0.00251522	0.0952073	1.00174	0.0264184	0.978924	0.995733
CBX4	767865	117.621	-0.0247296	0.193811	0.983005	-0.127597	0.898468	0.982141
CBX5	538885	204.334	-0.0726661	0.141044	0.950879	-0.515201	0.606413	0.919258
CBX6	513830	127.877	-0.393163	0.181504	0.761458	-2.16614	0.0303005	0.334846
CBX7	525770	60.1382	0.0242078	0.244625	1.01692	0.0989585	0.921171	0.987152
CBX8	506458	6.00254	0.57432	0.815791	1.48898	0.704004	0.48143	1
CBY1	282859	76.769	-0.380897	0.182768	0.76796	-2.08405	0.0371559	0.365823
CC2D1A	513078	58.3727	-0.0880059	0.216102	0.940822	-0.407243	0.683829	0.930742
CC2D1B	511350	142.076	-0.128105	0.13972	0.915032	-0.916873	0.359209	0.82288
CC2D2A	517240	25.7206	-0.52697	0.330021	0.694011	-1.59677	0.110316	0.567954
CC2D2B	785845	20.3077	-0.229504	0.329865	0.852928	-0.695751	0.486585	0.881077
CCAR1	767587	953.632	0.144877	0.105653	1.10564	1.37125	0.170298	0.653355
CCAR2	507114	40.5133	-0.209168	0.287717	0.865036	-0.72699	0.467232	0.872081
CCDC102A	513086	18.9317	0.213254	0.364569	1.1593	0.58495	0.558582	0.907044
CCDC102B	526711	47.3206	-0.556879	0.275352	0.679771	-2.02242	0.0431327	0.391195
CCDC107	514786	192.678	-0.0939171	0.156449	0.936975	-0.600304	0.548303	0.903437
CCDC112	509840	27.1968	-0.353497	0.337989	0.782685	-1.04588	0.295615	0.775443
CCDC113	528348	10.4449	1.11769	0.600729	2.17	1.86056	0.0628063	1
CCDC115	513406	199.438	-0.00152627	0.15875	0.998943	-0.00961432	0.992329	0.998066
CCDC117	615668	153.458	-0.0297022	0.186088	0.979623	-0.159614	0.873185	0.97582
CCDC12	617519	127.773	-0.13421	0.174764	0.911169	-0.767952	0.442516	0.861844
CCDC120	508704	44.5088	-0.371019	0.244685	0.773236	-1.51631	0.12944	0.604247
CCDC121	782407	23.5006	-0.0784464	0.400162	0.947077	-0.196037	0.844582	0.97169
CCDC124	510778	96.0318	0.0296278	0.158302	1.02075	0.18716	0.851536	0.9724
CCDC125	515328	69.428	0.240537	0.208169	1.18143	1.15549	0.24789	0.73373
CCDC126	782956	22.3541	0.315167	0.376123	1.24416	0.837937	0.402066	0.844739
CCDC127	100125239	184.62	0.0836395	0.144307	1.05969	0.579596	0.562187	0.908691
CCDC130	-	48.9608	0.0686717	0.262997	1.04875	0.261112	0.794006	0.960609
CCDC134	516012	28.535	0.222042	0.438235	1.16638	0.506674	0.612383	0.920447
CCDC137	511225	44.6761	-0.113325	0.254816	0.924455	-0.444733	0.656513	0.925915
CCDC138	507644	14.0589	0.171306	0.425049	1.12608	0.403026	0.686929	0.930742
CCDC14	786080	20.3156	-0.21056	0.384918	0.864202	-0.547025	0.584361	0.915295
CCDC141	530799	18.3115	0.458633	0.46115	1.37424	0.994541	0.319959	0.794438
CCDC146	100140763	6.83402	0.219074	0.607084	1.16399	0.360863	0.718202	1
CCDC149	613278	207.888	0.0794128	0.154934	1.05659	0.512558	0.608261	0.919258
CCDC15	512305	116.562	0.0450691	0.178159	1.03173	0.252971	0.800291	0.96069
CCDC150	509158	8.96902	-0.266878	0.585463	0.831116	-0.45584	0.648505	1
CCDC152	767877	7.02271	0.232948	0.825515	1.17523	0.282185	0.777802	1
CCDC157	100125300	17.5402	-1.52113	0.470518	0.348413	-3.23288	0.00122548	0.0746046
CCDC158	534614	69.7496	0.108939	0.194664	1.07843	0.559624	0.575736	0.913423
CCDC159	785202	11.0088	-1.25846	0.494207	0.417989	-2.54643	0.010883	0.213584
CCDC163	112446020	3.77516	0.198355	0.929292	1.14739	0.213447	0.830978	1
CCDC167	507353	355.678	0.857193	0.15449	1.81151	5.54855	2.88e-08	3.38e-05
CCDC168	101906350	40.1644	-0.0368804	0.360727	0.97476	-0.102239	0.918567	0.986878
CCDC17	515836	32.6325	0.292269	0.380639	1.22456	0.767838	0.442583	0.861844
CCDC170	787062	14.2508	-0.222886	0.493899	0.85685	-0.451278	0.651789	0.925242
CCDC171	538331	10.0827	0.156581	0.59438	1.11464	0.263435	0.792215	1
CCDC173	-	18.7062	0.524125	0.546681	1.43806	0.95874	0.33769	0.806316
CCDC174	512697	222.223	-0.216042	0.15755	0.860924	-1.37126	0.170294	0.653355
CCDC175	617691	16.5305	0.214173	0.394329	1.16004	0.543134	0.587038	0.915295
CCDC18	540863	71.6667	0.011292	0.252528	1.00786	0.0447158	0.964334	0.993211
CCDC180	100847289	8.22829	-0.0294548	0.661059	0.97979	-0.044557	0.96446	1
CCDC186	535781	381.958	0.0691752	0.110237	1.04912	0.627516	0.530321	0.897196
CCDC191	532832	62.9952	-0.133491	0.247278	0.911623	-0.539841	0.589307	0.915748
CCDC198	614197	111.551	-0.27111	0.229397	0.828682	-1.18184	0.237271	0.721028
CCDC22	534246	2.57414	-1.03815	1.18719	0.486953	-0.87446	0.381868	1
CCDC25	507275	523.947	0.0375993	0.116184	1.0264	0.323618	0.746227	0.9473
CCDC28A	532940	49.8593	0.583203	0.273695	1.49817	2.13085	0.0331015	0.348203
CCDC28B	507607	64.7064	-0.259992	0.249669	0.835092	-1.04135	0.297715	0.777305
CCDC30	100297243	39.4849	0.0037382	0.319216	1.00259	0.0117106	0.990657	0.998066
CCDC32	506935	149.152	0.182963	0.171194	1.13521	1.06874	0.285186	0.768604
CCDC34	505831	92.0256	0.259858	0.212618	1.19736	1.22218	0.221638	0.707795
CCDC38	517752	27.3427	0.180826	0.437548	1.13353	0.41327	0.679408	0.930742
CCDC39	534432	5.83379	0.738617	0.775766	1.66858	0.952113	0.34104	1
CCDC42	536427	176.369	-0.357114	0.245771	0.780725	-1.45303	0.146214	0.624837
CCDC43	513649	93.6979	-0.0431555	0.166918	0.97053	-0.258543	0.795988	0.960609
CCDC47	540167	302.982	0.00939503	0.153024	1.00653	0.0613958	0.951044	0.991548
CCDC50	529404	259.889	-0.213383	0.136641	0.862512	-1.56164	0.118373	0.584801
CCDC51	517515	68.3542	-0.0274735	0.230139	0.981137	-0.119378	0.904976	0.983742
CCDC57	518878	18.4896	-0.0628187	0.404314	0.957392	-0.155371	0.876529	0.976258
CCDC58	-	113.318	0.301456	0.184978	1.23239	1.62969	0.103167	0.554636
CCDC59	615189	374.295	0.15164	0.12124	1.11083	1.25074	0.211029	0.699103
CCDC6	522998	187.804	0.308203	0.18155	1.23816	1.69762	0.0895794	0.521296
CCDC61	515425	23.5261	-0.0512225	0.365668	0.965118	-0.140079	0.888598	0.977653
CCDC62	515631	6.37774	-0.311295	0.809115	0.805918	-0.384735	0.700434	1
CCDC66	534513	75.7068	-0.0653888	0.249757	0.955688	-0.261809	0.793469	0.960589
CCDC69	529878	17.3275	-0.244971	0.456365	0.843833	-0.536788	0.591414	0.915748
CCDC7	616662	17.4184	0.368236	0.514961	1.29077	0.715074	0.474563	0.876806
CCDC71	508336	61.8337	0.198746	0.220151	1.1477	0.902771	0.366647	0.825652
CCDC71L	112446372	51.6187	-0.0828882	0.250039	0.944166	-0.331501	0.740266	0.945871
CCDC77	527084	15.6174	-0.0926941	0.5455	0.93777	-0.169925	0.865069	0.974885
CCDC78	511835	13.0822	-0.300749	0.43262	0.811831	-0.695181	0.486942	0.881077
CCDC8	616838	16.5452	-1.15217	0.446717	0.449947	-2.5792	0.00990294	0.200902
CCDC80	515235	110.486	0.684287	0.582839	1.60691	1.17406	0.240372	0.725445
CCDC82	511627	55.0997	0.0590249	0.241839	1.04176	0.244066	0.807179	0.960903
CCDC84	-	21.9707	0.172162	0.348179	1.12675	0.494465	0.620978	0.922532
CCDC85C	617455	106.522	-0.169888	0.208913	0.888911	-0.813202	0.416102	0.850121
CCDC88A	533248	334.135	-0.0598434	0.13585	0.959368	-0.440512	0.659567	0.926671
CCDC88C	515039	52.8662	-0.114869	0.223566	0.923466	-0.513802	0.607391	0.919258
CCDC9	617257	38.7404	-0.413603	0.272453	0.750746	-1.51807	0.128996	0.603386
CCDC90B	506046	45.7433	0.0241335	0.221635	1.01687	0.108888	0.913291	0.985236
CCDC91	530230	342.415	-0.119449	0.131893	0.920539	-0.90565	0.365121	0.824203
CCDC92	615530	4.65135	1.26351	0.805164	2.40079	1.56925	0.116589	1
CCDC93	616839	503.382	-0.0283566	0.109335	0.980537	-0.259355	0.795361	0.960609
CCDC97	505592	80.4595	0.123742	0.188813	1.08956	0.655365	0.512233	0.889126
CCDC9B	513496	26.4718	-0.454093	0.410883	0.729969	-1.10516	0.26909	0.75696
CCER2	614600	9.62566	-0.234703	0.514905	0.84986	-0.455818	0.648521	1
CCHCR1	514215	19.7545	-0.0846207	0.43535	0.943032	-0.194374	0.845883	0.972366
CCL1	786156	5.46577	-1.11738	0.871174	0.460929	-1.28262	0.199626	1
CCL14	616723	144.706	0.263653	0.546963	1.20051	0.48203	0.629784	0.922818
CCL16	616732	3307.6	-0.109475	0.154467	0.926925	-0.708725	0.478495	0.877852
CCL19	509167	16.7661	-0.115592	0.551046	0.923003	-0.209769	0.833848	0.969489
CCL2	281043	8.3986	0.163901	0.489355	1.12031	0.334932	0.737676	1
CCL21	511112	10.536	0.173025	0.679982	1.12742	0.254456	0.799143	1
CCL24	617258	49.9229	2.20185	0.918584	4.60067	2.397	0.01653	0.254351
CCL25	615986	42.221	0.337203	0.308801	1.26331	1.09197	0.274844	0.76429
CCL26	508387	22.6311	1.74805	0.744146	3.35903	2.34906	0.0188207	0.26909
CCL28	535328	17.0788	0.258161	0.545811	1.19595	0.472985	0.636224	0.923528
CCL4	414347	48.5007	0.0284685	0.278864	1.01993	0.102088	0.918687	0.986878
CCL5	327712	127.641	-0.291236	0.310891	0.817202	-0.936777	0.348873	0.815817
CCM2	506450	222.147	0.398781	0.139349	1.31839	2.86173	0.00421332	0.138884
CCM2L	525479	12.4669	0.269237	0.456601	1.20517	0.589654	0.555422	0.906094
CCNB2	281668	7.47241	1.45253	0.86856	2.73688	1.67234	0.0944563	1
CCNB3	100301478	9.09001	0.394087	0.579811	1.31411	0.679682	0.496706	1
CCNC	509717	39.3564	0.0194701	0.263909	1.01359	0.0737759	0.941189	0.990759
CCND1	524530	219.281	0.0435513	0.257942	1.03065	0.168841	0.865921	0.975283
CCND2	615414	68.0938	-0.000276202	0.216397	0.999809	-0.00127637	0.998982	0.999498
CCND3	540547	35.6294	-0.192993	0.263774	0.874789	-0.731662	0.464375	0.86948
CCNDBP1	617512	290.321	-0.108314	0.132621	0.927672	-0.81672	0.414089	0.850092
CCNE1	533526	7.37226	0.0431309	0.662507	1.03035	0.0651025	0.948092	1
CCNE2	538436	25.882	0.813094	0.363367	1.75698	2.23767	0.0252428	0.307884
CCNF	505200	8.68672	1.04711	0.690422	2.06638	1.51662	0.129362	1
CCNG1	281671	97.7513	-0.273035	0.262303	0.827577	-1.04092	0.297915	0.777653
CCNG2	512960	14.1755	-0.452751	0.493865	0.730648	-0.91675	0.359274	0.82288
CCNH	615512	17.8048	-0.483018	0.459445	0.715479	-1.05131	0.293117	0.774115
CCNI	504847	1551.08	-0.0596688	0.113613	0.959484	-0.525196	0.599447	0.917584
CCNJ	523293	47.4958	0.283534	0.233113	1.21717	1.21629	0.223873	0.710057
CCNJL	100296837	4.03552	0.363369	0.901845	1.28643	0.402918	0.687009	1
CCNK	530744	154.983	-0.171157	0.169336	0.88813	-1.01075	0.312136	0.788086
CCNL1	514613	290.713	0.019328	0.155519	1.01349	0.12428	0.901094	0.983011
CCNL2	538796	193.847	0.280282	0.142422	1.21443	1.96797	0.0490711	0.410553
CCNQ	534796	66.297	-0.200218	0.21801	0.870419	-0.918391	0.358414	0.822226
CCNT1	407194	288.765	0.00581675	0.131217	1.00404	0.0443292	0.964642	0.993211
CCNT2	521089	70.791	-0.435129	0.204027	0.739628	-2.13271	0.0329487	0.348203
CCNY	613711	326.606	-0.0685908	0.146989	0.953569	-0.466638	0.640759	0.924416
CCNYL1	538167	147.438	-0.331866	0.164715	0.794508	-2.01479	0.0439263	0.392833
CCP110	538197	41.0665	-0.310604	0.272391	0.806304	-1.14028	0.254168	0.74159
CCPG1	538508	667.334	0.160408	0.0972288	1.1176	1.6498	0.0989837	0.545676
CCR1	407771	8.9102	0.598157	0.566174	1.51378	1.05649	0.290745	1
CCR2	539002	10.491	-0.443363	0.443504	0.735418	-0.999683	0.317464	1
CCR5	497017	135.678	-0.089282	0.237242	0.93999	-0.376334	0.706669	0.936163
CCR8	407772	6.1708	0.763587	0.77187	1.69771	0.989268	0.322532	1
CCRL2	515976	14.2734	-0.0666371	0.531764	0.954861	-0.125313	0.900275	0.982724
CCS	515022	255.622	-0.140805	0.39289	0.907013	-0.358382	0.720057	0.93969
CCSAP	532798	28.6407	-0.517855	0.34229	0.698409	-1.51291	0.130302	0.604784
CCSER1	616908	40.3005	-0.4769	0.274331	0.71852	-1.73841	0.0821387	0.501811
CCSER2	540046	147.215	-0.122052	0.152753	0.918879	-0.799017	0.424281	0.854972
CCT2	505313	665.933	0.150654	0.128212	1.11007	1.17503	0.239981	0.725445
CCT3	504735	479.26	0.14764	0.129924	1.10776	1.13636	0.255805	0.743119
CCT4	613336	400.626	0.0675307	0.143375	1.04792	0.471008	0.637635	0.92413
CCT5	533784	362.979	0.0778012	0.143992	1.05541	0.540315	0.58898	0.915748
CCT6A	521540	451.917	0.325187	0.137007	1.25283	2.37351	0.0176199	0.261094
CCT6B	538090	16.4765	-0.329973	0.444765	0.795552	-0.741904	0.458145	0.867085
CCT7	514355	305.549	-0.0624431	0.114126	0.957641	-0.547143	0.58428	0.915295
CCT8	281047	368.186	0.071044	0.136191	1.05048	0.52165	0.601914	0.918245
CCZ1	511088	124.575	-0.0951055	0.171551	0.936204	-0.554387	0.579314	0.914682
CD101	509609	10.7118	-0.0736721	0.653045	0.950216	-0.112813	0.910179	1
CD14	281048	2200.7	-0.304568	0.151435	0.809685	-2.01121	0.044303	0.392833
CD151	523328	92.7859	0.166111	0.209846	1.12203	0.791584	0.428603	0.856208
CD160	104971522	5.04278	-0.952734	0.825421	0.516652	-1.15424	0.248402	1
CD163	533844	353.296	0.208476	0.159026	1.15547	1.31095	0.189873	0.679582
CD164	509820	532.543	0.0385203	0.12583	1.02706	0.306131	0.759505	0.952145
CD180	539518	23.0442	-0.273011	0.347536	0.827591	-0.785561	0.432125	0.85813
CD19	517359	8.23931	0.420714	0.536803	1.33859	0.783741	0.433192	1
CD2	497022	48.0489	-0.44911	0.345768	0.732494	-1.29888	0.193986	0.686055
CD200	534910	26.2387	0.0879857	0.405115	1.06289	0.217187	0.828063	0.968315
CD22	514582	25.3409	0.150381	0.358675	1.10986	0.41927	0.675019	0.93058
CD226	615496	6.94323	-0.484416	0.800334	0.714786	-0.605267	0.545002	1
CD247	281056	22.5895	0.155647	0.384156	1.11392	0.405166	0.685356	0.930742
CD27	512514	8.98448	0.378084	0.708705	1.29961	0.533486	0.593697	1
CD274	533834	42.3367	-0.0534127	0.340984	0.963654	-0.156643	0.875526	0.976058
CD276	508656	121.249	-0.0346496	0.187497	0.976269	-0.184801	0.853385	0.972731
CD28	281050	12.8192	-0.189867	0.441587	0.876686	-0.429966	0.66722	0.928004
CD2AP	533188	346.355	0.0913914	0.114215	1.0654	0.800173	0.423611	0.854502
CD2BP2	513857	140.022	0.236201	0.132704	1.17789	1.77991	0.0750907	0.484211
CD300LF	101905619	24.6774	-0.533196	0.428188	0.691022	-1.24524	0.213044	0.700233
CD300LG	615388	204.984	0.0483144	0.192128	1.03406	0.251471	0.80145	0.960776
CD302	100126272	976.701	-0.274994	0.110462	0.826454	-2.4895	0.0127923	0.230968
CD320	505043	160.63	0.18995	0.174439	1.14072	1.08892	0.276188	0.764822
CD34	281051	10.1145	0.0852239	0.503027	1.06085	0.169422	0.865465	1
CD36	281052	88.2606	0.5135	0.212294	1.42751	2.41882	0.0155711	0.249239
CD37	508751	14.5705	0.043249	0.486148	1.03043	0.0889627	0.929112	0.989468
CD38	327677	10.2445	-0.180352	0.595559	0.882487	-0.302828	0.762021	1
CD3D	281053	60.0436	-0.138406	0.305973	0.908523	-0.452347	0.651019	0.925242
CD3E	281054	57.7395	-0.507826	0.280763	0.703281	-1.80874	0.0704921	0.475816
CD3EAP	-	82.2007	0.19574	0.200673	1.14531	0.975416	0.329354	0.801654
CD3G	281055	13.2295	-0.713678	0.425918	0.609764	-1.67562	0.0938121	0.53342
CD40	286849	8.56955	0.361714	0.69807	1.28495	0.518164	0.604344	1
CD44	281057	69.9355	-0.0617368	0.2373	0.95811	-0.260164	0.794738	0.960609
CD46	280851	605.06	0.0229727	0.157536	1.01605	0.145825	0.88406	0.976716
CD47	282661	474.997	-0.106371	0.130369	0.928922	-0.815924	0.414544	0.850092
CD48	508386	38.779	0.352436	0.319227	1.27671	1.10403	0.269582	0.757239
CD5	280745	4.27267	0.785159	1.09318	1.72328	0.718235	0.472612	1
CD52	507141	87.8321	-0.146774	0.227423	0.903268	-0.645378	0.518682	0.89256
CD53	505040	71.303	0.115973	0.252232	1.08371	0.459787	0.645669	0.925205
CD55	518609	24.506	0.655119	0.352413	1.57475	1.85895	0.0630337	0.453553
CD58	782186	329.609	-0.0642609	0.133577	0.956435	-0.481078	0.630461	0.922942
CD59	505574	3452.39	0.042771	0.111131	1.03009	0.384871	0.700333	0.933671
CD5L	528593	1440.9	0.0943777	0.143831	1.0676	0.656172	0.511713	0.889126
CD63	404156	3596.86	0.0219612	0.098653	1.01534	0.22261	0.823839	0.966898
CD68	504960	64.725	0.386229	0.25591	1.30697	1.50924	0.131238	0.605249
CD69	281058	10.6521	0.263336	0.455613	1.20025	0.577983	0.563276	1
CD7	510073	5.6902	0.0906356	0.848767	1.06484	0.106785	0.91496	1
CD72	783725	4.71868	-0.944188	0.879049	0.519722	-1.0741	0.282777	1
CD74	613384	1040.35	-0.15646	0.160558	0.897224	-0.974478	0.329819	0.801654
CD79A	281674	16.1627	-0.270973	0.481217	0.828761	-0.563099	0.573367	0.913192
CD80	407131	101.404	0.257373	0.211677	1.1953	1.21587	0.224033	0.710057
CD81	511435	3259.2	-0.226744	0.0915216	0.854562	-2.47749	0.0132311	0.234562
CD82	506713	673.255	-0.416109	0.186181	0.749443	-2.23498	0.025419	0.308467
CD83	617034	67.155	0.268167	0.214606	1.20428	1.24958	0.211453	0.699265
CD84	510910	15.4844	-0.578495	0.452749	0.669662	-1.27774	0.201341	0.690312
CD86	414345	82.2671	0.0408006	0.189596	1.02868	0.215197	0.829614	0.96867
CD8A	281060	15.5136	-1.13041	0.502832	0.456785	-2.24809	0.0245702	0.304846
CD8B	508633	17.9432	-0.363372	0.888444	0.777346	-0.408998	0.682541	0.930742
CD9	280746	23.405	-0.175095	0.466949	0.885709	-0.374977	0.707677	0.936383
CD93	539690	120.42	0.323872	0.164765	1.25169	1.96566	0.0493383	0.411246
CD96	509578	36.2855	-0.629923	0.324328	0.646211	-1.94224	0.0521078	0.422169
CD99	509230	401.443	-0.0882024	0.168923	0.940694	-0.522146	0.601569	0.918245
CD99L2	613644	48.8056	-0.157804	0.259069	0.896389	-0.609117	0.542447	0.902043
CDA	616377	33.3467	-0.339423	0.321972	0.790357	-1.0542	0.291792	0.773398
CDADC1	512184	61.8272	0.119634	0.249593	1.08646	0.479316	0.631714	0.922989
CDAN1	538940	17.6778	-0.623289	0.489839	0.649189	-1.27244	0.203218	0.690999
CDC123	514926	138.918	0.122439	0.194236	1.08857	0.630363	0.528457	0.89535
CDC14A	614777	5.99257	-0.768924	0.803554	0.586855	-0.956905	0.338615	1
CDC14B	520428	97.6999	-0.179276	0.18428	0.883146	-0.972848	0.330629	0.801654
CDC16	614342	68.9806	0.381386	0.187762	1.30259	2.03122	0.0422324	0.387824
CDC20	515376	5.08201	1.74945	0.875294	3.3623	1.9987	0.0456412	1
CDC25B	505847	13.3186	0.316199	0.408498	1.24505	0.774052	0.4389	0.860323
CDC26	777693	70.8894	0.255518	0.264525	1.19376	0.965953	0.334068	0.803077
CDC27	540660	428.667	0.131257	0.133297	1.09525	0.984691	0.324776	0.797734
CDC34	616156	591.353	-0.0563975	0.1149	0.961662	-0.490838	0.623541	0.922532
CDC37	520883	452.67	-0.00211388	0.108351	0.998536	-0.0195095	0.984435	0.996878
CDC37L1	510572	419.25	-0.0290226	0.107837	0.980084	-0.269136	0.787825	0.958524
CDC40	514003	163.167	0.0282088	0.151689	1.01975	0.185964	0.852473	0.972666
CDC42	532712	464.974	-0.100755	0.150854	0.932545	-0.667901	0.504197	0.88667
CDC42BPA	538392	306.571	-0.171396	0.133444	0.887983	-1.2844	0.199002	0.687856
CDC42BPB	508226	379.501	-0.147053	0.143358	0.903093	-1.02578	0.304996	0.78282
CDC42BPG	518121	8.18639	-0.823048	0.516087	0.565246	-1.59479	0.11076	1
CDC42EP1	511099	91.2772	-0.207182	0.250454	0.866228	-0.827224	0.40811	0.846365
CDC42EP2	507966	13.0669	-0.166807	0.419821	0.890812	-0.397328	0.691125	0.932066
CDC42EP3	538967	21.5606	0.186433	0.364234	1.13795	0.511851	0.608756	0.919258
CDC42EP4	540152	272.889	-0.0734666	0.133975	0.950352	-0.54836	0.583445	0.915295
CDC42EP5	618745	196.384	3.41773	0.500045	10.6866	6.83485	8.21e-12	9.63e-08
CDC42SE1	614042	124.667	0.198227	0.230627	1.14729	0.859511	0.390059	0.838906
CDC42SE2	789618	116.143	-0.0233807	0.164722	0.983924	-0.14194	0.887127	0.977653
CDC45	507122	22.0938	0.237634	0.357052	1.17906	0.665545	0.505702	0.88667
CDC5L	767817	372.209	-0.00955765	0.13617	0.993397	-0.0701893	0.944043	0.990824
CDC6	515301	6.82603	-0.339152	0.699043	0.790506	-0.485167	0.627558	1
CDC7	516094	53.0225	-0.0836662	0.26056	0.943657	-0.321101	0.748134	0.94797
CDC73	100139547	238.357	-0.152889	0.144252	0.899448	-1.05987	0.289202	0.771697
CDCA2	515287	145.609	0.0836348	0.156768	1.05968	0.533496	0.593691	0.916542
CDCA3	614434	8.73456	0.382652	0.661319	1.30374	0.578619	0.562846	1
CDCA4	527837	19.1014	0.513509	0.377675	1.42752	1.35966	0.173937	0.659312
CDCA7	614893	10.403	1.08366	0.574262	2.11941	1.88705	0.0591533	1
CDCA7L	514631	8.72014	0.195025	0.572187	1.14474	0.340841	0.733223	1
CDCP1	540622	10.8952	0.409859	0.543147	1.32856	0.7546	0.450489	1
CDH1	282637	22.8817	-0.403751	0.374463	0.75589	-1.07821	0.280938	0.765783
CDH11	785475	8.1049	0.456862	0.612081	1.37255	0.746408	0.455421	1
CDH17	507526	81.1695	1.01031	0.269547	2.01434	3.74816	0.000178135	0.021777
CDH2	281062	1123.03	0.066973	0.135038	1.04752	0.495957	0.619924	0.922532
CDH23	784716	6.99409	1.14568	0.696996	2.21251	1.64374	0.100229	1
CDH3	281063	11.6717	-0.317096	0.451499	0.802684	-0.702318	0.482481	0.879527
CDH4	525796	8.7208	-0.4329	0.58217	0.740771	-0.743597	0.45712	1
CDH5	414735	90.6346	-0.245275	0.17129	0.843655	-1.43193	0.152165	0.629719
CDHR5	100125282	193.715	0.291091	0.386428	1.22356	0.753286	0.451278	0.865393
CDIP1	510242	84.1149	0.377363	0.203445	1.29897	1.85487	0.0636148	0.455338
CDIPT	515135	246.033	-0.104755	0.161481	0.929963	-0.648714	0.516523	0.891459
CDK1	281061	10.5299	1.06408	0.611225	2.09084	1.7409	0.0817015	1
CDK10	615171	139.305	0.142209	0.194753	1.10359	0.7302	0.465268	0.869957
CDK11B	493708	613.129	0.00202032	0.0871323	1.0014	0.0231869	0.981501	0.99653
CDK12	511513	393.861	-0.0842907	0.120165	0.943248	-0.701458	0.483017	0.879741
CDK13	511147	147.094	-0.226847	0.188371	0.8545	-1.20426	0.22849	0.713898
CDK14	784403	18.1215	0.188128	0.418979	1.13928	0.449016	0.65342	0.925242
CDK16	613810	73.8574	0.000723649	0.181655	1.0005	0.00398364	0.996822	0.999167
CDK17	539655	31.9824	0.0477643	0.343707	1.03366	0.138968	0.889476	0.977739
CDK18	534048	46.8514	-0.00347504	0.239906	0.997594	-0.014485	0.988443	0.997624
CDK19	511802	341.784	-0.294798	0.147886	0.815186	-1.99341	0.0462165	0.39736
CDK2	519217	168.909	0.070023	0.159773	1.04973	0.438266	0.661194	0.926671
CDK20	510920	38.8145	-0.00630367	0.330572	0.99564	-0.019069	0.984786	0.996878
CDK2AP1	615387	76.7557	0.227106	0.248956	1.17048	0.912233	0.361646	0.823811
CDK2AP2	517206	150.622	0.393401	0.24726	1.31349	1.59104	0.1116	0.570943
CDK3	618631	161.83	0.00701781	0.196987	1.00488	0.0356257	0.971581	0.994576
CDK4	510618	85.1739	-0.106541	0.21441	0.928813	-0.496902	0.619258	0.922532
CDK5	281066	59.9996	-0.0234443	0.183094	0.983881	-0.128045	0.898113	0.982042
CDK5RAP1	514086	36.7951	0.258209	0.387561	1.19599	0.666241	0.505257	0.88667
CDK5RAP2	508100	120.602	-0.454117	0.19331	0.729957	-2.34916	0.0188156	0.26909
CDK5RAP3	509255	108.719	-0.125666	0.197603	0.916581	-0.635955	0.524806	0.894134
CDK6	511754	264.147	0.132625	0.147422	1.09629	0.899628	0.368318	0.826681
CDK7	515462	14.647	0.763092	0.419637	1.69712	1.81846	0.0689942	0.471039
CDK8	507149	22.7951	0.149293	0.340566	1.10903	0.438366	0.661121	0.926671
CDK9	520580	301.256	0.00398886	0.11925	1.00277	0.0334495	0.973316	0.994576
CDKAL1	530159	100.727	0.00243711	0.20946	1.00169	0.0116352	0.990717	0.998066
CDKL2	533114	7.70561	-1.06907	0.791584	0.476627	-1.35054	0.176842	1
CDKL3	541279	34.124	0.255343	0.292985	1.19362	0.871522	0.383469	0.834557
CDKL4	517478	39.3948	0.216135	0.452737	1.16162	0.477396	0.63308	0.923189
CDKL5	538337	31.6659	0.184913	0.300286	1.13675	0.61579	0.538033	0.899925
CDKN1A	513497	193.312	-0.344205	0.221668	0.787742	-1.55279	0.120472	0.587184
CDKN1B	512613	205.879	0.267195	0.140189	1.20347	1.90596	0.0566548	0.435452
CDKN1C	510972	57.6329	0.339263	0.334666	1.26511	1.01374	0.310709	0.787407
CDKN2A	616369	17.1509	1.2078	0.459429	2.30984	2.62891	0.00856597	0.187837
CDKN2AIP	513265	98.1146	-0.187349	0.211458	0.878218	-0.885984	0.375626	0.829416
CDKN2AIPNL	512206	148.87	0.125656	0.153194	1.091	0.820241	0.412079	0.849353
CDKN2C	505691	31.7592	0.76261	0.440574	1.69656	1.73095	0.0834615	0.504899
CDKN2D	510244	28.5782	0.20116	0.324513	1.14962	0.619884	0.535334	0.899306
CDKN3	615282	8.35951	1.45305	0.62211	2.73786	2.33567	0.0195082	1
CDO1	514462	1889.42	-0.0362723	0.144798	0.975171	-0.250503	0.802198	0.960869
CDON	536011	87.1495	0.280936	0.215651	1.21498	1.30274	0.192665	0.683115
CDPF1	537366	87.4518	0.0310568	0.206508	1.02176	0.150391	0.880456	0.976716
CDR2	534647	27.9567	0.562321	0.38362	1.47664	1.46583	0.142696	0.621401
CDRT4	516149	29.8345	0.22507	0.329452	1.16883	0.683163	0.494504	0.884083
CDS1	100336936	41.7766	0.358369	0.259959	1.28198	1.37856	0.168031	0.651381
CDS2	614834	115.71	-0.213921	0.198809	0.862191	-1.07602	0.28192	0.766262
CDV3	504871	2105.75	0.148143	0.0822936	1.10814	1.80017	0.071833	0.477816
CDYL	539013	50.8957	-0.210288	0.2522	0.864365	-0.833813	0.404386	0.845234
CDYL2	536901	28.9815	-0.187396	0.308283	0.878189	-0.607871	0.543273	0.902043
CEACAM1	404118	354.968	-0.0951346	0.174764	0.936185	-0.544361	0.586193	0.915295
CEACAM19	511941	46.0344	0.0867348	0.288616	1.06196	0.30052	0.763781	0.953017
CEBPD	281678	615.821	0.0282806	0.200812	1.0198	0.140831	0.888003	0.977653
CEBPG	617530	118.728	0.193307	0.162174	1.14338	1.19198	0.233271	0.719492
CEBPZ	507575	1116.52	0.103421	0.101344	1.07432	1.02049	0.307496	0.785412
CEBPZOS	100847505	90.6101	0.244577	0.219465	1.18475	1.11442	0.265097	0.752401
CECR2	517202	104.923	-0.199044	0.231055	0.871128	-0.861456	0.388987	0.838177
CELF1	540475	1564.73	0.24124	0.099196	1.18201	2.43196	0.0150175	0.244785
CELF2	777790	4.43289	0.127871	0.891993	1.09268	0.143355	0.88601	1
CELF4	535177	391.557	0.561724	0.152145	1.47603	3.69203	0.000222472	0.0253489
CELF6	539205	22.7807	-0.48343	0.402398	0.715275	-1.20137	0.229607	0.71554
CELSR1	522422	7.22218	0.0699772	0.737206	1.0497	0.0949221	0.924377	1
CELSR2	538194	48.1903	-0.272771	0.274603	0.827728	-0.993326	0.320551	0.794438
CEMIP	519047	7.30608	-0.00611609	0.60337	0.99577	-0.0101365	0.991912	1
CEMIP2	515491	75.2683	-0.195024	0.20719	0.873558	-0.941281	0.346561	0.814676
CENPB	788381	122.228	0.0899665	0.166589	1.06435	0.540051	0.589162	0.915748
CENPBD1	101904456	8.16941	-0.332823	0.552391	0.793981	-0.602514	0.546832	1
CENPC	450214	159.501	-0.0709511	0.173513	0.95201	-0.408908	0.682607	0.930742
CENPE	281681	28.2328	0.95743	0.492349	1.94185	1.94462	0.0518211	0.421756
CENPF	533089	104.613	0.603338	0.460641	1.51923	1.30978	0.190271	0.6801
CENPH	505284	14.7108	-0.250929	0.391819	0.840355	-0.640421	0.521899	0.893356
CENPI	512877	16.7792	0.139134	0.371916	1.10124	0.3741	0.70833	0.936671
CENPJ	613543	35.3472	0.115631	0.25259	1.08345	0.457782	0.647109	0.925205
CENPK	506404	6.25967	0.873341	0.856788	1.8319	1.01932	0.308051	1
CENPL	615527	10.616	-0.799155	0.692654	0.574686	-1.15376	0.2486	1
CENPM	615953	7.08838	0.0657435	0.674723	1.04662	0.0974378	0.922379	1
CENPO	767930	47.2267	-0.113444	0.278212	0.924379	-0.40776	0.68345	0.930742
CENPQ	616874	333.012	-0.0606356	0.153423	0.958842	-0.395218	0.692682	0.932066
CENPS	613732	94.6934	0.00155983	0.178657	1.00108	0.00873085	0.993034	0.998066
CENPT	513195	8.3614	-0.661412	0.580879	0.632259	-1.13864	0.254853	1
CENPU	617866	30.5458	0.32455	0.486165	1.25227	0.667571	0.504407	0.88667
CENPV	521064	50.0358	0.0743158	0.247212	1.05286	0.300616	0.763708	0.953017
CENPX	618018	49.6995	-0.204863	0.26589	0.867621	-0.770482	0.441014	0.861105
CEP104	785182	132.709	-0.182508	0.14367	0.88117	-1.27032	0.203969	0.690999
CEP112	617266	134.639	-0.0149418	0.172644	0.989697	-0.0865472	0.931031	0.989655
CEP120	534400	156.016	0.046867	0.161317	1.03302	0.290528	0.771412	0.955711
CEP128	529746	39.2609	0.105674	0.276586	1.076	0.382065	0.702413	0.934392
CEP131	514944	13.5249	-0.302631	0.382637	0.810772	-0.790908	0.428998	0.856208
CEP135	509483	29.2888	-0.20529	0.328666	0.867365	-0.624615	0.532224	0.898595
CEP152	536117	32.5818	-0.30178	0.338799	0.811251	-0.890735	0.373071	0.828209
CEP162	512152	85.3138	-0.171869	0.194257	0.887692	-0.884753	0.37629	0.82954
CEP164	514284	43.2694	-0.374731	0.263043	0.771249	-1.4246	0.154273	0.632318
CEP170	529230	110.093	0.201685	0.170167	1.15004	1.18522	0.235931	0.720214
CEP170B	100336437	158.84	-0.0247043	0.182547	0.983022	-0.135331	0.89235	0.979299
CEP19	613916	68.9534	0.0768895	0.185679	1.05474	0.4141	0.678801	0.930742
CEP192	104975778	20.8469	-0.125421	0.34807	0.916736	-0.360333	0.718598	0.939348
CEP250	507479	56.8796	-0.679671	0.249229	0.624308	-2.72709	0.00638952	0.163728
CEP290	282707	413.117	-0.0108764	0.11557	0.992489	-0.0941107	0.925021	0.987445
CEP295	532848	246.983	-0.345495	0.15093	0.787038	-2.28911	0.0220728	0.291155
CEP350	534896	617.798	-0.163123	0.111804	0.89309	-1.45901	0.144563	0.624729
CEP41	506914	73.7274	0.123404	0.265956	1.0893	0.464	0.642648	0.924732
CEP44	510950	27.748	0.221338	0.332499	1.16581	0.66568	0.505616	0.88667
CEP55	513594	6.01058	1.64535	0.74493	3.12823	2.20873	0.0271936	1
CEP57	353245	67.8296	-0.240373	0.234715	0.846527	-1.0241	0.305786	0.783365
CEP57L1	519522	43.4657	-0.435039	0.309225	0.739674	-1.40687	0.159467	0.640707
CEP63	521932	126.683	-0.270574	0.166765	0.82899	-1.62248	0.1047	0.556961
CEP68	540684	6.46223	-0.011384	0.592087	0.99214	-0.0192269	0.98466	1
CEP70	100301027	110.211	-0.134281	0.180877	0.911124	-0.742385	0.457854	0.866953
CEP72	617312	8.0967	0.303653	0.655158	1.23427	0.463481	0.64302	1
CEP78	537926	16.2561	0.52424	0.39091	1.43818	1.34107	0.179896	0.668121
CEP83	618145	145.498	-0.179621	0.158817	0.882935	-1.13099	0.258058	0.745584
CEP85	517520	32.6661	0.207309	0.258578	1.15453	0.801729	0.42271	0.853713
CEP85L	537625	54.7784	-0.00269973	0.223107	0.99813	-0.0121006	0.990345	0.998066
CEP89	512749	61.0241	-0.403943	0.207144	0.75579	-1.95005	0.0511697	0.419951
CEP95	506840	206.401	-0.237878	0.144431	0.847992	-1.647	0.0995585	0.547371
CEP97	540395	108.3	0.0182544	0.221297	1.01273	0.0824884	0.934258	0.990359
CEPT1	504650	360.714	-0.00435321	0.12524	0.996987	-0.0347588	0.972272	0.994576
CERK	100336737	142.609	-0.082259	0.181656	0.944577	-0.452828	0.650673	0.925242
CERKL	100337174	22.6558	0.192008	0.358817	1.14235	0.535113	0.592572	0.91597
CERS2	539223	147.52	-0.150015	0.58714	0.901241	-0.255501	0.798336	0.96069
CERS5	530776	92.0688	0.045546	0.178413	1.03207	0.255285	0.798503	0.96069
CERS6	616901	688.161	-0.257757	0.221762	0.836387	-1.16231	0.245108	0.730763
CES1	512098	2977.71	-0.317414	0.211672	0.802507	-1.49955	0.13373	0.609918
CES2	505928	1940.28	-0.398873	0.138209	0.758451	-2.88601	0.00390165	0.134253
CES3	513112	1799.13	0.118213	0.395197	1.08539	0.299123	0.764846	0.953296
CETN2	508601	297.872	0.286746	0.193004	1.21989	1.4857	0.137359	0.613856
CETN3	532953	716.633	0.142317	0.130775	1.10368	1.08826	0.276479	0.764822
CETN4	505789	121.739	0.124038	0.242437	1.08978	0.511631	0.60891	0.919258
CFAP126	510399	35.1141	-0.898919	0.337358	0.536288	-2.66459	0.00770824	0.180077
CFAP20	445424	86.3885	0.483465	0.209243	1.3981	2.31055	0.0208578	0.282013
CFAP298	535482	332.558	-0.0428077	0.127581	0.970764	-0.335534	0.737222	0.945084
CFAP36	513777	108.601	-0.0314151	0.191614	0.97846	-0.16395	0.869771	0.975475
CFAP43	518801	19.5001	0.535059	0.384458	1.449	1.39172	0.164007	0.645454
CFAP44	513653	15.3983	-0.11684	0.403353	0.922205	-0.289673	0.772067	0.955742
CFAP46	104968408	3.201	-2.07747	1.23888	0.23693	-1.67689	0.0935636	1
CFAP53	540193	27.575	-0.270667	0.308247	0.828936	-0.878085	0.379898	0.831874
CFAP54	787705	12.5979	0.633369	0.687463	1.55118	0.921314	0.356886	0.820454
CFAP97	508280	123.847	0.0459028	0.162325	1.03233	0.282784	0.777342	0.957784
CFB	514076	15097.2	-0.169997	0.0942609	0.888845	-1.80347	0.0713141	0.477721
CFD	505647	1052.72	0.0368799	0.162386	1.02589	0.227113	0.820336	0.965484
CFDP1	281682	230.037	-0.13385	0.151288	0.911396	-0.884738	0.376298	0.82954
CFDP2	286876	719.441	0.181179	0.12153	1.13381	1.49082	0.136008	0.613856
CFH	280816	16132.2	-0.197859	0.158386	0.871844	-1.24922	0.211586	0.699265
CFHR5	100337035	8346.67	0.425317	0.139234	1.34287	3.05469	0.00225292	0.0979592
CFI	513197	10810.9	-0.264922	0.129204	0.832244	-2.05041	0.0403243	0.3789
CFL1	534553	53.6257	0.424741	0.277442	1.34233	1.53092	0.125789	0.597212
CFL2	539332	106.052	0.175094	0.187595	1.12904	0.933359	0.350635	0.817335
CFLAR	497199	187.369	-0.29009	0.143547	0.817851	-2.02087	0.0432935	0.391597
CFP	539605	115.344	0.0863917	0.214523	1.06171	0.402716	0.687157	0.930742
CFTR	281067	27.363	-0.626243	0.29313	0.647862	-2.1364	0.032647	0.347997
CGAS	782472	6.40284	0.126512	0.620234	1.09165	0.203975	0.838373	1
CGGBP1	613824	341.813	-0.0534606	0.117826	0.963622	-0.453726	0.650026	0.925242
CGN	533725	143.214	-0.659094	0.18075	0.633276	-3.64644	0.000265899	0.0276158
CGN1	281068	1966.78	-1.39115	0.531921	0.381261	-2.61533	0.00891416	0.191537
CGNL1	517509	1313.92	-0.272748	0.116433	0.827742	-2.34253	0.0191535	0.270175
CGREF1	507586	18.2586	0.886809	0.484923	1.84908	1.82876	0.0674353	0.467466
[truncated: 11,580 more rows]

## Sheet: Prepartum Se vs. CTR
Symbol	Gene ID	baseMean	log2FoldChange	lfcSE	Fold Se vs. CTR	stat	pvalue	padj	(-log10)padj
SELENOW	523694	584.55	1.75565	0.233073	3.37679	7.53263	4.97275e-14	5.6008e-10	9.25175
GDPD1	615890	53.9121	1.76537	0.379737	3.39961	4.64893	3.33667e-06	0.0187905	1.72606
FBXO25	540328	565.464	-0.670603	0.148878	0.628244	-4.50439	6.65637e-06	0.0249902	1.60223
C20H5orf49	-	42.1061	2.21364	0.51834	4.63843	4.27062	1.94926e-05	0.0420055	1.37669
LOC112443216	112443216	310.357	-0.996374	0.241972	0.501258	-4.11773	3.82624e-05	0.0615641	1.21067
LOC768255	768255	200.051	-3.85128	0.95842	0.0692865	-4.01837	5.8603e-05	0.0660045	1.18043
LOC781533	781533	75.5198	-1.76586	0.437228	0.294052	-4.03876	5.37346e-05	0.0660045	1.18043
ATF5	515654	3438.94	-0.846296	0.208041	0.556211	-4.06792	4.74338e-05	0.0660045	1.18043
UGT2B10	533587	146.063	1.19733	0.301365	2.29315	3.97303	7.09652e-05	0.071906	1.14323
LOC107131247	107131247	26.2726	2.68359	0.678571	6.42451	3.95476	7.66112e-05	0.071906	1.14323
LOC782922	782922	113.991	1.53511	0.394451	2.89811	3.89177	9.95146e-05	0.0862179	1.0644
FMC1	767923	33.5191	1.56902	0.408629	2.96704	3.83973	0.000123172	0.0990919	1.00396
PRKAR2B	282463	105.746	-0.939652	0.251483	0.521359	-3.73645	0.00018664	0.135451	0.868218
GPI	280808	787.697	-0.630145	0.168996	0.646111	-3.72877	0.000192419	0.135451	0.868218
NRCAM	534500	76.3459	1.26375	0.341972	2.40119	3.69548	0.00021947	0.145405	0.83742
LOC104973551	-	73.7697	-1.10327	0.300917	0.46546	-3.66636	0.000246028	0.153945	0.812634
ARMC4	-	42.1151	-1.76899	0.49383	0.293413	-3.58219	0.000340722	0.201976	0.6947
ATXN1	616399	14.8693	-2.61517	0.736202	0.163213	-3.55225	0.000381952	0.204854	0.688556
SNX18	538366	49.9559	1.17683	0.330462	2.26079	3.56116	0.000369215	0.204854	0.688556
PGAP2	540520	169.337	0.728704	0.206454	1.65715	3.52962	0.000416149	0.20639	0.685312
APOC3	408009	655.343	0.769166	0.218125	1.70428	3.52626	0.000421465	0.20639	0.685312
EFNA5	616742	66.1155	-1.29053	0.368303	0.408802	-3.50398	0.000458363	0.206501	0.685077
L3MBTL1	529298	37.6417	-1.32232	0.381598	0.399892	-3.46521	0.000529818	0.217013	0.663514
WDR18	533356	133.451	-0.795622	0.229926	0.576095	-3.46034	0.000539498	0.217013	0.663514
LOC783838	783838	100.771	0.883385	0.254732	1.8447	3.4679	0.000524551	0.217013	0.663514
ATP2C1	327663	288.096	0.563873	0.163635	1.47823	3.44593	0.000569101	0.221027	0.655555
MCF2L	505595	94.1531	-1.02208	0.303498	0.492407	-3.36765	0.000758122	0.277502	0.556734
FN3KRP	615868	257.136	-0.662917	0.198854	0.6316	-3.33369	0.000857037	0.277502	0.556734
LMO4	614212	521.432	0.59748	0.17853	1.51307	3.34666	0.000817925	0.277502	0.556734
ASS1	280726	3897.71	0.601584	0.180975	1.51738	3.32412	0.000886981	0.277502	0.556734
GPX1	281209	472.903	0.620942	0.185296	1.53788	3.35109	0.000804935	0.277502	0.556734
CRELD1	504854	98.7836	1.09689	0.329925	2.13892	3.32465	0.000885291	0.277502	0.556734
DNAJB2	533668	290.61	-0.733497	0.222255	0.601444	-3.30025	0.000965999	0.278976	0.554434
LOC101902907	101902907	455.895	0.498797	0.15084	1.41303	3.30678	0.000943738	0.278976	0.554434
LURAP1L	616371	75.9377	1.07707	0.325507	2.10974	3.30889	0.000936681	0.278976	0.554434
ERRFI1	516303	605.575	0.542538	0.164933	1.45653	3.28944	0.00100387	0.282664	0.54873
FRMD6	530910	62.1643	0.995847	0.305634	1.99425	3.2583	0.00112084	0.300571	0.522053
WIPF3	786606	22.1747	1.69378	0.519321	3.23502	3.26152	0.00110817	0.300571	0.522053

## Sheet: Postpartum Se vs. CTR
Symbol	Gene ID	baseMean	log2FoldChange	lfcSE	Fold Se vs. CTR	stat	pvalue	padj
LOC112441484	112441484	80.8857	-5.52522	0.991368	0.0217142	-5.57333	2.5e-08	0.000310573
LOC104974144	104974144	29.743	-2.20426	0.455888	0.216996	-4.83509	1.33e-06	0.00826925
AZGP1	508800	2045.02	-1.05269	0.224553	0.482069	-4.68794	2.76e-06	0.0114317
SLC22A2	521027	42.7497	-2.92324	0.65786	0.131831	-4.44356	8.85e-06	0.0274898
DNAJC22	515215	17.4514	-2.7913	0.637671	0.144456	-4.37734	1.2e-05	0.0298591
SESN2	509863	48.3457	-1.39615	0.350807	0.379942	-3.97982	6.9e-05	0.142844
BMF	541141	20.6587	1.87096	0.480099	3.65777	3.89704	9.74e-05	0.170854
PDIA4	415110	153.921	-1.52894	0.395337	0.346532	-3.86743	0.000109989	0.170854
FAM69C	-	63.7575	-1.9242	0.501947	0.263486	-3.83348	0.000126343	0.174451
ZNF614	100137855	76.0042	-1.13467	0.300643	0.45544	-3.77413	0.000160564	0.199533
LOC112444585	112444585	46.1752	-1.36742	0.380717	0.387583	-3.59171	0.000328519	0.371136
ANXA9	528055	50.4034	-1.05528	0.309102	0.481203	-3.41403	0.000640103	0.397728
COMMD2	511081	16.4168	-2.12909	0.620928	0.228602	-3.42889	0.000606062	0.397728
DNAJB9	614588	308.377	-1.26618	0.36553	0.415759	-3.46396	0.000532277	0.397728
GUCD1	517135	62.8662	-0.956758	0.272712	0.515213	-3.50831	0.000450969	0.397728
LOC104975849	104975849	17.4298	-2.06129	0.595981	0.239601	-3.45866	0.000542875	0.397728
LOC104975938	104975938	23.8465	-1.70762	0.482834	0.306165	-3.53666	0.000405228	0.397728
LOC790098	-	40.8067	-1.89546	0.555105	0.268788	-3.41459	0.00063877	0.397728
SUSD6	510837	117.486	-0.931295	0.270126	0.524388	-3.44764	0.000565515	0.397728
UAP1	535325	134.282	-1.2105	0.352299	0.432118	-3.43601	0.000590348	0.397728
CDK5RAP1	514086	40.0428	-1.41054	0.419714	0.376171	-3.36072	0.000777394	0.439121
UGGT1	516332	200.546	-0.920092	0.273619	0.528475	-3.36267	0.000771926	0.439121
CCDC69	529878	15.7887	1.84093	0.565963	3.58242	3.25275	0.00114294	0.443855
CLEC4G	507332	401.505	0.726058	0.222984	1.65411	3.2561	0.00112955	0.443855
DNAJB11	506316	261.523	-1.34389	0.410156	0.393956	-3.27655	0.00105085	0.443855
HMGA1	618849	96.5166	0.90817	0.275928	1.87666	3.29133	0.000997134	0.443855
LOC112446723	112446723	20.6076	2.63019	0.792023	6.19107	3.32085	0.000897438	0.443855
MRPL43	282277	116.359	-0.754937	0.230718	0.592572	-3.27212	0.00106744	0.443855
MUM1L1	-	5.52147	-3.93179	1.18248	0.0655258	-3.32505	0.000884026	0.443855
RNASEH1	613354	36.5446	-1.57951	0.484128	0.334595	-3.26259	0.001104	0.443855
UBALD1	618672	49.3845	-1.06119	0.324704	0.479238	-3.26816	0.0010825	0.443855
WDR11	525169	45.6043	-1.05348	0.316548	0.481806	-3.32801	0.000874679	0.443855
AKR1C3	617917	13888.9	0.945148	0.294672	1.92539	3.20746	0.00133913	0.504285
CA3	513212	2193.46	0.909679	0.287119	1.87863	3.1683	0.00153333	0.532801
DIO1	782446	769.893	0.867992	0.274127	1.82512	3.16638	0.00154348	0.532801
LOC100847780	100847780	143.599	-0.792971	0.250228	0.577154	-3.16899	0.00152969	0.532801
PLA2G2D1	494318	31.8652	-2.01928	0.641668	0.246681	-3.14693	0.00164996	0.554163
APOC3	408009	544.905	0.869279	0.278278	1.82675	3.12378	0.00178547	0.560619
FAM49A	-	27.1642	-1.39826	0.449113	0.379387	-3.11337	0.00184963	0.560619
LOC505468	-	56.1448	1.89424	0.60617	3.71727	3.12494	0.00177841	0.560619
YKT6	507409	13.2125	-1.97248	0.632592	0.254815	-3.11809	0.0018203	0.560619
H4	-	15.1517	-1.63068	0.527151	0.322935	-3.09339	0.00197884	0.571886
UNC5B	524942	43.4266	-1.13273	0.366074	0.456052	-3.09426	0.00197302	0.571886
CCDC80	515235	406.555	-3.56309	1.15519	0.0846061	-3.08443	0.00203945	0.576004
ITM2C	539959	176.8	0.756204	0.246594	1.68904	3.06659	0.00216516	0.584921
SEC14L3	521133	77.1391	1.52892	0.497725	2.88569	3.07181	0.00212766	0.584921
ADARB1	521761	41.9127	-1.02601	0.339032	0.491067	-3.02629	0.00247573	0.627877
CMC4	777691	24.9907	-1.25499	0.414086	0.418997	-3.03074	0.00243956	0.627877
SGMS2	520954	136.376	-0.774816	0.25514	0.584463	-3.03682	0.00239084	0.627877
AKR7A2	511996	976.895	0.594711	0.197398	1.51017	3.01275	0.00258895	0.631279
DNAJC9	510898	26.3191	1.36229	0.452208	2.57093	3.01254	0.00259075	0.631279
ITGA2	281872	94.2375	-0.944782	0.315726	0.519508	-2.99241	0.00276785	0.661463
CCNL1	514613	292.359	-0.609005	0.204093	0.655649	-2.98396	0.00284542	0.667171
NAMPT	520472	645.53	0.615784	0.20682	1.53239	2.97739	0.00290717	0.669025
NEDD4L	510003	471.037	-0.935091	0.315399	0.52301	-2.96479	0.00302894	0.684376
ACOT12	525155	63.0138	1.15388	0.396715	2.22511	2.90858	0.00363073	0.695457
C1H21orf62	515053	22.0738	-1.97643	0.676884	0.254118	-2.91989	0.00350151	0.695457
CDK14	784403	19.1887	1.58224	0.544997	2.99435	2.90321	0.00369359	0.695457
CLEC3B	515783	112.187	0.780908	0.268771	1.71821	2.90547	0.00366699	0.695457
KBTBD7	539110	42.6552	-0.997104	0.339394	0.501005	-2.93789	0.0033045	0.695457
LOC100336589	100336589	38.4389	1.74089	0.595124	3.34241	2.92525	0.00344178	0.695457
LOC104968522	-	63.1206	-1.03175	0.350861	0.489118	-2.94061	0.00327572	0.695457
LOC112444846	-	12.4545	-1.7724	0.605121	0.292722	-2.929	0.00340056	0.695457
LOC112446451	112446451	7.06485	-2.76665	0.943022	0.146945	-2.93382	0.0033482	0.695457
PBX1	540688	102.467	0.733443	0.248606	1.6626	2.95023	0.00317542	0.695457
SDHD	281481	357.958	-0.632236	0.217134	0.645176	-2.91173	0.00359429	0.695457
DPY30	513162	182.656	-0.754858	0.260674	0.592605	-2.8958	0.00378194	0.701465
SCARF1	616566	120.045	-0.810823	0.280552	0.570057	-2.89009	0.00385126	0.703818
CD80	407131	110.322	-0.730299	0.25461	0.602779	-2.8683	0.00412685	0.712032
LOC112442414	112442414	26.4772	2.21666	0.771505	4.64816	2.87317	0.00406381	0.712032
MGC127055	-	1601.95	0.479128	0.167543	1.3939	2.85973	0.00423999	0.712032
TTR	280948	15995	0.815085	0.284812	1.7594	2.86184	0.00421189	0.712032
ZCWPW2	789632	15.6188	1.5677	0.548187	2.96431	2.85978	0.00423934	0.712032
ZFHX2	539758	10.0202	-1.957	0.681394	0.257564	-2.87205	0.00407819	0.712032
LOC107131369	107131369	10.6903	-2.55687	0.896302	0.169944	-2.85269	0.00433508	0.718293
ADAR	505134	299.642	-0.655812	0.239754	0.634718	-2.73536	0.00623125	0.73903
APCS	514488	7119.29	0.701959	0.251957	1.62671	2.78603	0.00533579	0.73903
ASPDH	100848343	502.015	0.56157	0.207636	1.47587	2.70458	0.00683901	0.73903
ASPM	534849	14.1211	2.01846	0.729171	4.05152	2.76816	0.0056373	0.73903
BLA-DQB	-	628.625	1.05207	0.380888	2.07351	2.76216	0.0057421	0.73903
CALML4	539277	240.031	-0.790116	0.289723	0.578298	-2.72715	0.00638846	0.73903
CENPU	617866	33.8718	1.75681	0.627197	3.3795	2.80105	0.00509372	0.73903
CYP2C19	-	3246.93	0.982768	0.356803	1.97625	2.75437	0.00588049	0.73903
FLRT2	539905	26.408	-1.57073	0.577523	0.336638	-2.71977	0.00653271	0.73903
FRZB	281170	21.1414	1.45778	0.536348	2.74685	2.71797	0.00656844	0.73903
GATD3A	-	522.617	0.584173	0.212923	1.49918	2.74358	0.00607729	0.73903
GIMAP4	510751	95.2842	-2.09823	0.763897	0.233545	-2.74675	0.00601897	0.73903
HINT2	281816	718.941	0.557771	0.205628	1.47199	2.71252	0.00667734	0.73903
HP	280692	44149.9	-2.44495	0.878289	0.183652	-2.78377	0.00537312	0.73903
KCNJ4	101906792	264.335	0.738179	0.269739	1.66807	2.73665	0.0062069	0.73903
KIF21A	540076	313.144	-0.566031	0.205834	0.675473	-2.74994	0.00596055	0.73903
LAPTM4B	404155	1492.4	-0.624754	0.222017	0.648531	-2.81399	0.0048931	0.73903
LOC112442610	-	36.7818	-1.13134	0.416435	0.456491	-2.71673	0.00659296	0.73903
LOC112444648	112444648	8.26403	-2.60415	0.934175	0.164465	-2.78764	0.00530928	0.73903
LOC511161	-	1236.17	-1.01217	0.371815	0.4958	-2.72224	0.00648403	0.73903
LOC768255	768255	215.376	-3.20178	1.16377	0.108685	-2.75121	0.00593755	0.73903
MT1E	-	3424.65	-2.69333	0.967353	0.154606	-2.78423	0.00536555	0.73903
MYO5A	541234	39.9439	1.17771	0.420037	2.26217	2.80381	0.00505019	0.73903
NFATC2	530401	19.307	1.64204	0.60026	3.12108	2.73555	0.00622753	0.73903
PPP1R15A	514688	25.9055	1.72493	0.62462	3.30565	2.76157	0.00575234	0.73903
RAB33B	519982	19.6169	-1.39555	0.515354	0.3801	-2.70794	0.00677022	0.73903
RASA2	533491	48.0358	-0.981162	0.354054	0.506571	-2.77123	0.00558458	0.73903
RFWD3	540072	33.0618	-0.980791	0.36013	0.506702	-2.72344	0.00646067	0.73903
RRP9	614025	24.5661	-1.30403	0.460596	0.404992	-2.83119	0.00463755	0.73903
SEC23B	535071	127.999	-0.910609	0.332025	0.53196	-2.7426	0.00609558	0.73903
SFTPD	282072	9.34785	2.33025	0.839283	5.02892	2.77647	0.00549519	0.73903
SLC35B1	353217	126.109	-1.14404	0.422691	0.452491	-2.70656	0.00679845	0.73903
SWT1	506599	32.6845	-1.12918	0.404839	0.457174	-2.78922	0.00528354	0.73903
TBC1D4	534649	33.237	-1.04011	0.37065	0.486292	-2.80617	0.00501343	0.73903
TMEM165	532600	53.3015	-0.865978	0.309527	0.548674	-2.79774	0.00514608	0.73903
TTC39C	532895	380.947	0.84374	0.305451	1.7947	2.76228	0.00573998	0.73903
WFDC2	618044	72.5761	1.28355	0.461524	2.43437	2.78111	0.00541733	0.73903
ZC4H2	768236	24.1883	-1.41181	0.499096	0.375839	-2.82874	0.00467315	0.73903
ZCCHC4	511397	41.0863	-0.994921	0.361479	0.501763	-2.75236	0.00591673	0.73903
ZNF461	100296502	51.2159	1.01048	0.373015	2.01459	2.70896	0.00674937	0.73903
LOC104975911	-	214.188	-0.668112	0.24794	0.62933	-2.69465	0.00704628	0.754863
CYS1	100848673	28.731	1.6427	0.612397	3.12249	2.68241	0.00730948	0.769787
TRIM38	531022	131.084	-0.664705	0.247637	0.630818	-2.68419	0.0072706	0.769787
NR1D2	532076	63.4023	-0.830082	0.309954	0.562497	-2.67808	0.00740449	0.77324
CFDP2	286876	763.964	0.453975	0.169701	1.36981	2.67515	0.00746956	0.773535
LOC112443216	112443216	285.497	-0.875537	0.328177	0.545051	-2.66788	0.00763309	0.783937
ZNF775	788568	55.7255	0.793192	0.297696	1.7329	2.66444	0.00771176	0.785525
EIF3D	515226	452.391	0.500478	0.188744	1.41468	2.65162	0.00801062	0.79779
LOC101902856	101902856	50.8141	-0.989404	0.375313	0.503686	-2.63621	0.0083838	0.79779
LOC101903281	101903281	279.814	-0.755407	0.286325	0.592379	-2.63829	0.0083326	0.79779
LOC104972839	-	11.5784	-1.85163	0.699643	0.277079	-2.64654	0.00813205	0.79779
METTL4	521222	52.2598	-0.842057	0.318336	0.557848	-2.64518	0.00816475	0.79779
NUDT17	507315	44.3109	-0.998264	0.378739	0.500602	-2.63576	0.00839491	0.79779
SLC17A9	518062	96.4323	-1.22245	0.462453	0.428555	-2.6434	0.00820788	0.79779
SOCS3	282081	81.7008	-1.19125	0.452061	0.437923	-2.63515	0.00840995	0.79779
WWC1	520730	176.965	-0.773121	0.291245	0.58515	-2.65454	0.00794173	0.79779
CHST7	540357	10.0047	2.31619	0.879939	4.98016	2.63222	0.0084829	0.798614
ENTPD4	531411	332.729	-0.635584	0.241756	0.64368	-2.62903	0.00856284	0.800078
BHLHA15	100848337	207.574	-0.980559	0.373734	0.506783	-2.62368	0.0086985	0.806689
RHBG	282709	57.666	0.842097	0.321502	1.79265	2.61926	0.00881219	0.811178
HIVEP3	509866	20.6449	-1.188	0.45438	0.438911	-2.61455	0.00893455	0.816394
KCNT2	781505	19.8914	-1.77013	0.678477	0.293182	-2.60897	0.00908139	0.823755
AGMO	613658	73.4592	0.77712	0.301247	1.71371	2.57967	0.00988936	0.826131
ASPSCR1	515670	235.82	0.590313	0.230053	1.50557	2.56599	0.0102883	0.826131
C7H5orf63	100335582	16.3843	-1.70975	0.660314	0.305713	-2.5893	0.00961713	0.826131
CCDC61	515425	23.0618	1.15586	0.450622	2.22817	2.56503	0.0103166	0.826131
CDPF1	537366	88.4193	-0.685101	0.263453	0.621962	-2.60047	0.00930962	0.826131
DTD2	514035	22.5395	1.18631	0.469433	2.27569	2.5271	0.0115008	0.826131
DTNB	534119	207.717	-0.615086	0.240452	0.652891	-2.55804	0.0105263	0.826131
ETNPPL	515186	142.652	-0.756561	0.298729	0.591905	-2.5326	0.0113219	0.826131
FAH	508724	1064.41	0.750526	0.294967	1.68241	2.54445	0.0109452	0.826131
FAM110D	787384	9.15717	-1.86883	0.738141	0.273796	-2.5318	0.0113478	0.826131
FAM174B	614841	186.818	-1.72749	0.671413	0.301977	-2.57291	0.0100847	0.826131
FAM181B	613623	26.4956	1.13749	0.444767	2.19998	2.5575	0.0105427	0.826131
FAN1	508171	147.646	-0.568791	0.2193	0.674182	-2.59367	0.00949583	0.826131
GNG11	511812	224.909	0.644653	0.254943	1.56336	2.52862	0.0114513	0.826131
KANK3	509964	40.1817	1.08168	0.417471	2.1165	2.59103	0.00956902	0.826131
LIN52	618104	32.0533	-0.934372	0.367711	0.52327	-2.54105	0.011052	0.826131
LIPT1	286864	13.852	-1.6149	0.629279	0.326487	-2.56627	0.0102798	0.826131
LOC100337293	100337293	13.6406	-2.31871	0.917392	0.200446	-2.5275	0.0114876	0.826131
LOC101903545	101903545	92.8339	-0.8852	0.341968	0.541412	-2.58855	0.00963814	0.826131
LOC112448271	-	12.6081	-1.8977	0.73512	0.268372	-2.58148	0.00983787	0.826131
LOC787102	787102	12.7562	1.81918	0.715407	3.5288	2.54285	0.0109951	0.826131
LRRN4CL	788567	61.9677	0.720131	0.284606	1.64733	2.53027	0.0113973	0.826131
MOB1B	515407	142.606	-0.643814	0.251408	0.640019	-2.56084	0.010442	0.826131
MPP7	512659	505.195	-0.580705	0.225626	0.668637	-2.57375	0.0100602	0.826131
NEK11	614924	97.2778	-3.35882	1.30616	0.0974754	-2.57152	0.0101254	0.826131
OSBPL1A	100336844	673.102	0.412112	0.159378	1.33063	2.58574	0.00971691	0.826131
PBX2	100139739	149.475	0.622059	0.246025	1.53907	2.52844	0.0114571	0.826131
PGM2L1	515366	16.7046	1.40114	0.548624	2.64111	2.55392	0.0106517	0.826131
PLEKHM3	533312	42.856	-1.20073	0.465097	0.435056	-2.58167	0.00983228	0.826131
PTBP2	537341	59.7219	-0.749626	0.296467	0.594758	-2.52853	0.0114542	0.826131
SDS	514346	202.857	-1.06411	0.420938	0.478266	-2.52796	0.0114728	0.826131
TMEM186	513552	25.909	-1.29166	0.510848	0.40848	-2.52847	0.0114562	0.826131
TREH	522889	208.067	0.581775	0.227863	1.49669	2.55318	0.0106745	0.826131
ZBED1	539266	322.186	0.529698	0.206442	1.44363	2.56584	0.0102926	0.826131
ZNF207	505177	450.119	-0.414308	0.161293	0.75038	-2.56866	0.0102092	0.826131
ZNF771	100135053	44.4977	-1.02574	0.402046	0.491159	-2.5513	0.0107322	0.826131
HIST2H2BF	-	185.736	1.07065	0.424731	2.10038	2.52078	0.0117096	0.836294
NDUFS1	288380	268.726	-0.49308	0.195792	0.710507	-2.51838	0.0117896	0.837196
SLC20A1	514255	143.637	-0.72216	0.287281	0.606189	-2.51378	0.0119446	0.843383
CCDC42	536427	154.597	0.765645	0.306118	1.70013	2.50114	0.0123794	0.850731
CCNH	615512	14.7897	1.54651	0.618977	2.92109	2.49849	0.0124724	0.850731
CDK2AP2	517206	170.694	-0.780818	0.313547	0.582037	-2.49028	0.0127644	0.850731
CHRD	509942	236.522	-0.745484	0.298656	0.596468	-2.49613	0.0125555	0.850731
GPR31	617303	11.3062	1.59889	0.642511	3.0291	2.4885	0.0128282	0.850731
LRRC69	617064	40.2866	-0.896777	0.360531	0.537085	-2.48738	0.0128689	0.850731
MCM2	510120	89.3904	0.787242	0.31594	1.72577	2.49174	0.0127117	0.850731
NDUFB2	327713	190.556	-0.595238	0.239307	0.661935	-2.48734	0.0128702	0.850731
RNASEL	100048947	46.4486	-1.04297	0.41631	0.485329	-2.50526	0.0122361	0.850731
SLC16A9	539514	60.0661	0.801357	0.320307	1.74274	2.50184	0.012355	0.850731
SSBP2	616564	14.0576	1.71343	0.687718	3.27939	2.49147	0.0127215	0.850731
STAT3	508541	118.594	-0.710346	0.283918	0.611173	-2.50194	0.0123513	0.850731
SIGLEC1	539759	46.2299	0.988992	0.398136	1.9848	2.48405	0.0129896	0.854084
LOC101906207	101906207	17.0363	-1.17502	0.473419	0.442877	-2.48199	0.0130652	0.854532
CST3	281102	740.97	0.402605	0.162591	1.32189	2.47619	0.0132793	0.861761
FBXO38	533554	70.7288	-0.753615	0.304461	0.593115	-2.47525	0.0133144	0.861761
FAAP20	508039	26.8986	-1.08561	0.439271	0.471194	-2.47138	0.0134592	0.866408
HPF1	525698	219.644	0.500504	0.20274	1.41471	2.4687	0.0135605	0.866408
TMTC4	539972	96.5065	-0.795446	0.322333	0.576165	-2.46778	0.0135954	0.866408
CCDC134	516012	30.6628	-1.40224	0.571455	0.378341	-2.45381	0.0141353	0.872723
CTSC	352958	664.428	-0.906511	0.370139	0.533473	-2.44911	0.014321	0.872723
FBXO34	539922	71.245	0.801656	0.327014	1.7431	2.45144	0.0142285	0.872723
IL17RC	504855	134.882	0.627729	0.255267	1.54513	2.45911	0.0139281	0.872723
MCM10	527595	35.9183	1.0877	0.444343	2.12536	2.44789	0.0143695	0.872723
NOSIP	511234	78.0121	0.713315	0.291481	1.63957	2.44721	0.0143967	0.872723
PLVAP	524990	58.4314	0.917475	0.374089	1.88881	2.45256	0.0141844	0.872723
POMT2	537054	140.786	-0.584103	0.237871	0.667064	-2.45555	0.014067	0.872723
PON1	523798	4515.16	0.61129	0.248212	1.52762	2.46277	0.0137867	0.872723
ZBTB14	101904037	38.7579	-0.880049	0.357691	0.543349	-2.46036	0.0138798	0.872723
LOC104973229	104973229	30.8888	-1.21682	0.497984	0.430231	-2.44349	0.0145462	0.877501
CCNB2	281668	10.9494	2.10805	0.863432	4.31109	2.44148	0.0146273	0.87813
AP4B1	512078	57.0983	-0.830748	0.341252	0.562238	-2.43442	0.0149159	0.884895
CCT3	504735	503.263	0.445884	0.18476	1.36215	2.41332	0.0158081	0.884895
CLK3	505499	94.1151	0.560178	0.230658	1.47445	2.42861	0.0151569	0.884895
EIF4B	505850	971.694	0.448429	0.185523	1.36455	2.4171	0.0156448	0.884895
ICOSLG	507857	13.1558	-1.5708	0.649155	0.336622	-2.41976	0.0155308	0.884895
LOC112443431	-	30.7724	-0.957987	0.396279	0.514775	-2.41746	0.0156294	0.884895
LOC515150	515150	5585.54	-0.547213	0.225387	0.684341	-2.42789	0.0151871	0.884895
LOC518526	518526	2134.21	0.510172	0.211041	1.42422	2.4174	0.0156316	0.884895
RRAGD	541106	63.158	0.770002	0.316751	1.70527	2.43094	0.0150597	0.884895
S100A2	509860	1037.94	-1.80532	0.743534	0.286117	-2.42803	0.0151811	0.884895
STAT1	510814	247.271	0.538024	0.22277	1.45198	2.41515	0.0157288	0.884895
TGDS	534594	291.38	0.534276	0.221369	1.44822	2.41351	0.0157996	0.884895
TMED3	539132	102.631	-1.18569	0.489563	0.439615	-2.42193	0.0154385	0.884895
TRMT10C	532418	173.734	-0.50932	0.209373	0.702554	-2.43259	0.0149912	0.884895
ZFAND4	514391	9.01673	-1.89751	0.782527	0.268407	-2.42484	0.0153149	0.884895
AKAP17A	100850391	49.92	-0.846565	0.351356	0.556107	-2.40942	0.0159777	0.884998
ATXN2L	539507	62.4846	-0.774113	0.321514	0.584748	-2.40771	0.0160528	0.884998
EARS2	100300732	24.988	-1.29058	0.536593	0.408785	-2.40515	0.016166	0.884998
LOC112442559	112442559	53.4375	-1.50023	0.623432	0.353498	-2.4064	0.0161106	0.884998
ROS1	100336768	19.533	-1.48846	0.617562	0.356393	-2.41022	0.0159431	0.884998
BUD13	510313	58.6871	-0.771832	0.325118	0.585673	-2.37401	0.0175961	0.888919
C1H3orf33	507040	22.2897	-1.07687	0.456134	0.474057	-2.36086	0.0182327	0.888919
ESRRA	507834	87.5651	-0.799611	0.337988	0.574504	-2.36579	0.0179914	0.888919
FAHD2A	404123	627.77	0.514071	0.217594	1.42807	2.36252	0.0181512	0.888919
IL1B	281251	100.742	-0.841935	0.354309	0.557895	-2.37628	0.0174884	0.888919
KPTN	533926	52.2805	-0.800429	0.338854	0.574178	-2.36217	0.0181684	0.888919
LHPP	534183	168.829	0.683143	0.286836	1.60563	2.38165	0.0172352	0.888919
LOC100297399	-	119.194	0.628541	0.266252	1.546	2.3607	0.0182405	0.888919
LOC101905312	101905312	38.5707	-0.931865	0.390646	0.52418	-2.38545	0.0170584	0.888919
LOC104968634	104968634	10.7993	1.79283	0.755702	3.46493	2.3724	0.017673	0.888919
LOC112442787	112442787	83.3836	-1.05231	0.443823	0.482196	-2.37101	0.0177395	0.888919
LOC112448770	-	8.47763	-1.78113	0.747065	0.290955	-2.38417	0.0171177	0.888919
LOC512286	512286	14.1545	-1.30014	0.545024	0.406086	-2.38548	0.017057	0.888919
LOC780963	780963	27.4242	1.05223	0.440643	2.07373	2.38794	0.0169433	0.888919
MYSM1	515332	187.344	-0.493252	0.207971	0.710422	-2.37174	0.0177047	0.888919
NFX1	515680	233.632	0.482772	0.201889	1.39743	2.39128	0.0167899	0.888919
PHLDA1	540135	141.868	-0.993664	0.420129	0.502201	-2.36514	0.0180233	0.888919
PPL	522886	436.761	-0.674762	0.281661	0.626436	-2.39565	0.0165908	0.888919
RANGAP1	616055	59.0323	0.683674	0.288924	1.60622	2.36628	0.017968	0.888919
REST	-	267.481	0.457439	0.193411	1.3731	2.36512	0.0180243	0.888919
RICTOR	527459	153.692	-0.51838	0.219485	0.698155	-2.3618	0.0181863	0.888919
RSRP1	615263	169.752	-0.570903	0.238108	0.673195	-2.39766	0.0165	0.888919
SH3BGRL	614007	581.981	0.539292	0.225199	1.45326	2.39473	0.0166325	0.888919
SLC25A40	613948	13.5192	-1.70241	0.720957	0.307272	-2.36132	0.0182099	0.888919
SMIM13	100140337	30.0015	-0.959054	0.403368	0.514394	-2.37762	0.0174249	0.888919
TRIM7	539804	58.5429	-1.12998	0.477813	0.456921	-2.36491	0.0180346	0.888919
TSNARE1	535306	18.8264	-1.3767	0.581684	0.3851	-2.36674	0.0179456	0.888919
UPF2	781181	2537.65	0.454193	0.191094	1.37002	2.3768	0.0174635	0.888919
AOC3	281002	427.12	0.431834	0.183146	1.34895	2.35786	0.0183804	0.892239
TRAM1	281546	1181.25	-0.624705	0.265117	0.648553	-2.35634	0.0184562	0.892433
LYRM7	618451	89.2243	0.66549	0.282715	1.58611	2.35393	0.0185763	0.894757
GTPBP6	-	172.151	0.638344	0.271756	1.55654	2.34896	0.0188261	0.897036
IQSEC1	521541	176.491	0.618297	0.263087	1.53506	2.35017	0.018765	0.897036
USH1C	530709	26.2714	-1.32427	0.563838	0.39935	-2.34868	0.0188401	0.897036
TLNRD1	616452	44.3361	0.801542	0.341551	1.74296	2.34677	0.0189369	0.8982
LOC100141258	100141258	62.122	0.908992	0.387868	1.87773	2.34356	0.0191006	0.898942
LOC104969027	-	11.2542	-1.41032	0.602129	0.376229	-2.34222	0.0191695	0.898942
TMEM265	511420	19.9052	-1.16631	0.497719	0.44556	-2.34331	0.0191137	0.898942
ABCA1	535379	800.474	-0.571181	0.244492	0.673065	-2.3362	0.0194808	0.90227
AGBL2	100848075	43.4712	0.859979	0.368558	1.81501	2.33336	0.0196293	0.90227
FNDC3B	615534	606.927	-0.720383	0.308796	0.606936	-2.33288	0.0196545	0.90227
SF3B6	508876	46.9883	-1.0818	0.462552	0.47244	-2.33876	0.019348	0.90227
SLC25A17	506631	29.8071	-1.20035	0.514473	0.435168	-2.33317	0.0196392	0.90227
ZMYM5	536389	152.355	0.532511	0.228304	1.44644	2.33247	0.0196761	0.90227
TMEM160	508953	81.9729	0.66655	0.285967	1.58727	2.33086	0.0197606	0.902811
GMIP	533029	47.4523	0.74039	0.317936	1.67063	2.32874	0.0198731	0.904625
FLII	514446	91.3286	0.610322	0.262395	1.5266	2.32596	0.0200205	0.90801
CACNA2D1	282608	31.1747	-0.931594	0.401444	0.524279	-2.32061	0.0203081	0.909444
DDX20	528433	63.0333	-0.748514	0.322092	0.595216	-2.32391	0.0201303	0.909444
RUNX2	536911	21.2499	-1.26107	0.543583	0.417234	-2.31993	0.0203448	0.909444
SLC6A20	532774	9.1936	-2.13592	0.920252	0.227522	-2.32102	0.0202859	0.909444
MAP1B	514739	28.076	-1.15598	0.499649	0.448761	-2.31359	0.0206905	0.921579
CKAP4	515784	1574.53	-0.625084	0.270651	0.648382	-2.30956	0.0209125	0.923353
NCF2	281346	14.012	1.28329	0.555337	2.43394	2.31083	0.020842	0.923353
PGGHG	511919	77.2563	0.846805	0.366769	1.79851	2.30883	0.0209532	0.923353
CHD6	524776	107.343	-0.518097	0.224584	0.698292	-2.30692	0.0210593	0.924455
FAM229A	614396	13.8748	1.33624	0.579538	2.52493	2.30571	0.021127	0.924455
COPG2	536616	43.3142	-0.877193	0.380992	0.544426	-2.30239	0.0213133	0.929334
CTNNBIP1	614630	230.536	-0.597909	0.259913	0.660711	-2.30042	0.0214243	0.930909
AHI1	528398	50.2467	-0.885075	0.390926	0.541459	-2.26404	0.0235714	0.94053
ALDH1L1	505677	2415.94	0.621071	0.273038	1.53802	2.27467	0.0229257	0.94053
AP4M1	768040	15.568	-1.30717	0.577718	0.404112	-2.26265	0.0236574	0.94053
C5H12orf75	100270756	180.705	-1.03151	0.454874	0.489198	-2.26768	0.0233487	0.94053
CHPF	540002	52.2124	-0.98551	0.433574	0.505047	-2.27299	0.0230267	0.94053
CYP2C18	-	496.385	0.472673	0.209351	1.38768	2.2578	0.0239581	0.94053
EVL	506201	354.428	0.406075	0.179185	1.32508	2.26623	0.0234372	0.94053
FAM84B	-	58.9127	-0.731819	0.319306	0.602144	-2.29191	0.021911	0.94053
KNSTRN	507864	23.4419	1.01626	0.448809	2.02267	2.26435	0.0235528	0.94053
LMF1	505124	123.352	0.732683	0.321058	1.66173	2.28209	0.0224842	0.94053
LOC101903073	-	12.1013	-1.93231	0.849485	0.262009	-2.27469	0.0229248	0.94053
LOC101903685	101903685	116.789	-0.544999	0.241311	0.685392	-2.25849	0.023915	0.94053
LOC101904413	101904413	18.1151	-1.72454	0.753189	0.302594	-2.28966	0.0220413	0.94053
LOC101904500	101904500	20.1515	-1.23079	0.544752	0.426084	-2.25936	0.0238612	0.94053
LOC616948	616948	8.6429	-1.83863	0.814539	0.279588	-2.25726	0.0239919	0.94053
MRPL2	514403	99.0844	0.680737	0.296878	1.60296	2.29299	0.0218487	0.94053
NDUFA2	327698	14.4157	-1.83438	0.808392	0.280412	-2.26917	0.0232578	0.94053
NLGN4X	-	19.7742	-1.04444	0.457882	0.484833	-2.28103	0.0225468	0.94053
PLOD3	514996	373.993	-0.479933	0.21057	0.717011	-2.27921	0.0226543	0.94053
PTGR1	513177	986.906	0.516303	0.22572	1.43029	2.28736	0.0221747	0.94053
RNF144B	524166	83.2967	0.618891	0.271303	1.53569	2.28118	0.0225378	0.94053
SERP1	528100	188.811	-0.87045	0.382892	0.546976	-2.27336	0.0230048	0.94053
SLC25A43	535541	9.27454	1.72231	0.760937	3.29964	2.2634	0.0236108	0.94053
SMTN	528013	72.7712	0.613185	0.271322	1.52963	2.25999	0.0238219	0.94053
SPOCK1	511211	32.4542	0.925154	0.408194	1.89889	2.26646	0.0234234	0.94053
SRSF1	615796	355.336	-0.53629	0.234886	0.689542	-2.28319	0.0224193	0.94053
SZT2	533805	32.8435	-0.888663	0.38971	0.540115	-2.28032	0.0225889	0.94053
TIMD4	507549	133.581	0.587211	0.257141	1.50234	2.28362	0.022394	0.94053
TK1	504652	49.8335	0.748347	0.327204	1.67987	2.2871	0.0221901	0.94053
TMED9	618580	3566.39	-0.561954	0.245054	0.677384	-2.29319	0.0218372	0.94053
TRIM13	535190	116.175	0.528511	0.232288	1.44244	2.27524	0.0228915	0.94053
UPP2	534937	952.465	0.386313	0.171293	1.30705	2.25527	0.0241162	0.942427
BCAP31	533949	1785.86	0.496039	0.22026	1.41034	2.25206	0.0243183	0.944387
CSRP1	615329	41.476	0.798094	0.354215	1.7388	2.25314	0.0242506	0.944387
DNM1L	540892	33.868	-1.10258	0.492632	0.465684	-2.23813	0.0252123	0.947817
KDM4C	535671	20.0361	-1.22258	0.547227	0.428516	-2.23413	0.0254745	0.947817
LOC112442867	112442867	46.0362	0.904367	0.403956	1.87172	2.23878	0.0251704	0.947817
MCTP2	532150	20.3357	-1.42958	0.637276	0.37124	-2.24326	0.02488	0.947817
MYPOP	520267	17.2263	-1.13109	0.503459	0.456571	-2.24663	0.0246634	0.947817
POFUT1	360194	162.187	-0.492923	0.219609	0.710584	-2.24455	0.024797	0.947817
SCAF4	541016	15.5449	-1.26227	0.564352	0.416887	-2.23668	0.0253073	0.947817
SMG7	537131	298.27	-0.422002	0.188086	0.746388	-2.24367	0.0248538	0.947817
SOCS1	518795	18.4489	-1.57434	0.701067	0.335796	-2.24564	0.024727	0.947817
ST6GAL1	282073	993.354	-0.417991	0.185831	0.748466	-2.2493	0.0244934	0.947817
TEX10	522819	93.7795	0.54805	0.245085	1.46211	2.23616	0.0253411	0.947817
THYN1	616441	643.043	0.489542	0.218546	1.404	2.23999	0.0250914	0.947817
TRAF3	506182	47.2839	-0.853023	0.380449	0.553623	-2.24215	0.0249517	0.947817
XAB2	528991	42.7321	0.732552	0.327756	1.66158	2.23505	0.025414	0.947817
BHMT	497025	4338.19	-0.714338	0.320513	0.609485	-2.22874	0.0258314	0.948668
CHST15	534506	78.8049	0.790109	0.354442	1.72921	2.22916	0.025803	0.948668
LOC100296121	100296121	24.1216	-1.00329	0.449839	0.49886	-2.23034	0.0257247	0.948668
LOC112449282	-	13.0168	1.62246	0.727827	3.07899	2.22918	0.0258021	0.948668
PHLDA3	112441889	34.9155	-0.828801	0.372371	0.562997	-2.22574	0.0260317	0.948668
TMCO4	512168	131.915	0.723415	0.324832	1.65109	2.22705	0.0259441	0.948668
TRPM8	541151	1470.44	0.446624	0.200577	1.36285	2.2267	0.0259674	0.948668
AGXT	789572	242.622	0.457936	0.206877	1.37358	2.21357	0.0268582	0.961865
ALAS1	534286	1543.49	0.479132	0.216402	1.3939	2.21408	0.0268231	0.961865
IGFBP7	616368	71.67	-0.691695	0.311804	0.619126	-2.21837	0.0265298	0.961865
IRX3	540417	30.7883	1.35518	0.611572	2.55829	2.21589	0.0266987	0.961865
LATS1	535935	114.158	-0.535677	0.241654	0.689835	-2.21671	0.026643	0.961865
LOC107132251	107132251	67.6476	-0.69869	0.315408	0.616131	-2.2152	0.0267465	0.961865
GTF2IRD2	539745	63.9939	0.690081	0.312164	1.61337	2.21063	0.0270612	0.96201
PTPRD	532751	19.8567	-1.49287	0.675459	0.355305	-2.21015	0.0270945	0.96201
S100A9	532569	69.0305	-1.18969	0.538151	0.438396	-2.21071	0.0270563	0.96201
RAB4B	616314	21.7471	1.11754	0.50619	2.16977	2.20775	0.0272615	0.965181
TMEM68	534013	56.124	-0.710272	0.322047	0.611205	-2.20549	0.0274196	0.968022
ACAA1	508324	2797.96	0.674469	0.306532	1.59601	2.20032	0.0277843	0.968477
EFHB	530549	47.2227	-0.894058	0.406239	0.538099	-2.20082	0.0277491	0.968477
HACD2	613886	186.558	-0.621306	0.282006	0.650082	-2.20317	0.0275828	0.968477
LDB3	536781	170.073	1.51163	0.687051	2.85132	2.20017	0.0277949	0.968477
PCSK5	528098	286.721	-0.754759	0.343473	0.592645	-2.19743	0.0279894	0.968477
REEP5	617543	202.923	-0.947349	0.430743	0.518585	-2.19934	0.0278538	0.968477
SAA2	506412	19678.4	-1.19046	0.54198	0.438163	-2.1965	0.028056	0.968477
SEC16A	519689	472.372	0.410398	0.186826	1.32905	2.19668	0.028043	0.968477
MRPL23	508825	1313.96	0.770037	0.351062	1.70531	2.19345	0.0282751	0.97283
NID2	521854	32.6815	-0.880364	0.401522	0.54323	-2.19257	0.0283386	0.97283
C21H15orf40	509050	301.253	0.432287	0.19768	1.34937	2.1868	0.0287571	0.976359
CAGE1	527833	17.2209	-1.42084	0.650827	0.373494	-2.18313	0.0290259	0.976359
CDRT4	516149	32.0899	-0.880485	0.404013	0.543185	-2.17935	0.0293057	0.976359
CLDN15	514998	505.437	0.771281	0.352601	1.70678	2.1874	0.0287131	0.976359
DOCK8	100295817	27.4256	-0.877953	0.401285	0.544139	-2.18785	0.0286805	0.976359
FITM1	510040	42.9189	-0.908508	0.416128	0.532736	-2.18324	0.0290179	0.976359
FPGT	100138313	57.1258	-0.65062	0.298272	0.637007	-2.1813	0.0291615	0.976359
MAPK12	512943	38.1293	-0.933824	0.427448	0.523469	-2.18465	0.0289146	0.976359
NCF4	507859	19.5723	-1.3349	0.61241	0.396419	-2.17975	0.0292758	0.976359
PISD	505332	15.9874	-1.26152	0.578181	0.417104	-2.18188	0.0291183	0.976359
UIMC1	508607	37.8133	0.749918	0.343516	1.6817	2.18307	0.0290308	0.976359
HSP90B1	282646	7723.23	-0.767379	0.352948	0.587484	-2.1742	0.0296903	0.978678
RTN2	359720	41.4198	0.822743	0.378129	1.76877	2.17582	0.0295684	0.978678
SPTLC1	614165	309.681	0.380584	0.175	1.30187	2.17477	0.0296472	0.978678
TMEM110	-	59.7961	-0.639595	0.294012	0.641893	-2.1754	0.0295999	0.978678
SOAT2	513554	64.6755	-0.751604	0.345933	0.593943	-2.17269	0.0298038	0.979818
LOC574091	574091	66.2232	-0.701465	0.32325	0.614947	-2.17004	0.030004	0.983798
MT1A	404071	2824.01	-2.92563	1.34885	0.131613	-2.16897	0.0300848	0.983853
PARP11	539763	104.075	-0.537336	0.247956	0.689042	-2.16706	0.03023	0.986006
CFHR5	100337035	9557.65	-0.46779	0.216131	0.723071	-2.16439	0.0304348	0.990087
SERPIND1	100125764	4343.18	0.592631	0.274192	1.50799	2.16137	0.0306669	0.992441
XBP1	541236	1076.55	-0.799766	0.369853	0.574442	-2.16239	0.0305881	0.992441
SCD5	617419	60.4736	0.621458	0.287757	1.53843	2.15966	0.030799	0.994126
WIZ	535200	51.7592	0.70897	0.328448	1.63464	2.15854	0.0308856	0.994339
LOC112445951	112445951	33.4164	-1.09713	0.508552	0.467446	-2.15736	0.0309777	0.994728
ITIH4	513700	8998.84	-1.46126	0.677758	0.363176	-2.15602	0.0310822	0.99551
43892	-	1389.28	0.322976	0.257372	1.25091	1.2549	0.209515	0.999737
43896	-	615.955	-0.0190773	0.159762	0.986864	-0.11941	0.90495	0.999737
43897	-	840.065	-0.151059	0.193259	0.900589	-0.781638	0.434427	0.999737
43898	-	161.152	0.126337	0.317634	1.09152	0.397745	0.690818	0.999737
43899	-	24.2541	-0.0699299	0.468203	0.952684	-0.149358	0.881271	0.999737
44075	-	9.16028	0.811643	0.744276	1.75521	1.09051	0.275488	0.999737
44076	-	172.801	-0.0459128	0.214752	0.968677	-0.213795	0.830707	0.999737
44078	-	40.0968	0.340968	0.363209	1.26661	0.938765	0.347851	0.999737
44080	-	102.898	-0.0839748	0.256936	0.943455	-0.326832	0.743795	0.999737
44081	-	1578.5	0.0669838	0.156991	1.04752	0.426672	0.669618	0.999737
44082	-	51.4601	-0.64786	0.410198	0.638226	-1.57938	0.114248	0.999737
44084	-	126.928	0.0230185	0.23798	1.01608	0.0967243	0.922945	0.999737
44085	-	232.777	-0.0624462	0.254806	0.957639	-0.245074	0.806399	0.999737
44088	-	10.885	-0.93916	0.793525	0.521537	-1.18353	0.2366	0.999737
43892_x		13.2544	-0.716443	0.590511	0.608596	-1.21326	0.225031	0.999737
A1BG	518955	6616.4	0.518181	0.266259	1.43215	1.94615	0.0516364	0.999737
A1CF	100336715	1291.32	-0.113708	0.188547	0.92421	-0.603072	0.546461	0.999737
A2M	513856	1060.37	-1.56155	0.737027	0.338788	-2.11871	0.0341151	0.999737
A4GALT	618369	31.0937	0.883828	0.466811	1.84526	1.89333	0.0583139	0.999737
AAAS	506561	13.2094	0.529866	0.624922	1.4438	0.847892	0.396498	0.999737
AACS	505842	6.93849	-1.99877	1.19867	0.250214	-1.66749	0.0954164	0.999737
AADAC	519557	56.7281	0.261198	0.333662	1.19847	0.782824	0.43373	0.999737
AADAT	508929	99.0896	-0.179212	0.367344	0.883185	-0.487859	0.625649	0.999737
AAED1	-	206.056	-0.115285	0.255598	0.9232	-0.451043	0.651959	0.999737
AAGAB	507035	81.0145	-0.499763	0.322956	0.707223	-1.54746	0.121751	0.999737
AAK1	532546	138.295	-0.188604	0.22195	0.877455	-0.849759	0.395459	0.999737
AAMDC	533224	627.597	0.347331	0.257817	1.2722	1.3472	0.177916	0.999737
AAMP	767919	797.506	0.0237585	0.198043	1.0166	0.119966	0.90451	0.999737
AAR2	533351	37.8518	0.121669	0.375536	1.08799	0.323988	0.745947	0.999737
AARS	-	222.676	-0.213418	0.221036	0.862491	-0.965535	0.334277	0.999737
AARS2	786099	72.2617	-0.08842	0.310828	0.940552	-0.284466	0.776053	0.999737
AARSD1	510711	157.474	-0.0499908	0.220027	0.965942	-0.227204	0.820265	0.999737
AASDH	782093	99.1189	0.0402632	0.345804	1.0283	0.116433	0.907309	0.999737
AASS	520865	214.768	-0.0384593	0.330761	0.973694	-0.116275	0.907434	0.999737
AATF	786013	78.8129	0.236811	0.29319	1.17839	0.807705	0.41926	0.999737
ABAT	280969	356.864	0.0319365	0.345197	1.02238	0.0925167	0.926288	0.999737
ABCA10	504909	3217.49	0.0616405	0.209464	1.04365	0.294277	0.768546	0.999737
ABCA3	505787	102.388	-0.62801	0.368499	0.647068	-1.70424	0.0883364	0.999737
ABCA4	281584	10.4467	0.624531	0.717269	1.54171	0.870707	0.383914	0.999737
ABCA5	510497	341.282	0.237363	0.208647	1.17884	1.13763	0.255275	0.999737
ABCA6	537351	638.765	-0.384337	0.261192	0.766131	-1.47147	0.141163	0.999737
ABCA9	504278	45.7833	-0.293141	0.46044	0.816123	-0.636653	0.524351	0.999737
ABCB1	281585	24.5522	1.01141	0.624383	2.01588	1.61986	0.105263	0.999737
ABCB10	789800	123.444	0.13115	0.292232	1.09517	0.448787	0.653585	0.999737
ABCB11	531150	2933.82	0.28096	0.231337	1.215	1.21451	0.224555	0.999737
ABCB4	100336913	2421.84	0.177739	0.20185	1.13111	0.880546	0.378564	0.999737
ABCB6	783257	122.645	0.401021	0.293429	1.32044	1.36667	0.171729	0.999737
ABCB7	533669	155.962	0.209109	0.227604	1.15597	0.918741	0.358231	0.999737
ABCB8	511548	28.9555	0.0645	0.51668	1.04572	0.124835	0.900654	0.999737
ABCC1	281588	21.8216	-0.717199	0.481897	0.608277	-1.48828	0.136676	0.999737
ABCC11	101909228	13.2473	0.981299	0.815454	1.97424	1.20338	0.22883	0.999737
ABCC2	520925	3462.62	-0.261728	0.238289	0.834088	-1.09836	0.272046	0.999737
ABCC3	533151	9.63877	-0.434701	0.862377	0.739847	-0.504073	0.61421	0.999737
ABCC5	511769	566.571	-0.129529	0.229407	0.91413	-0.564627	0.572328	0.999737
ABCC6	100337270	487.65	-0.0321197	0.227999	0.977982	-0.140876	0.887968	0.999737
ABCC9	100336551	73.5584	0.124805	0.318698	1.09036	0.391609	0.695347	0.999737
ABCD1	515178	70.9528	0.269496	0.304003	1.20539	0.886491	0.375353	0.999737
ABCD3	526059	297.792	0.086376	0.236926	1.0617	0.36457	0.715433	0.999737
ABCD4	528646	302.124	-0.0830014	0.264296	0.944091	-0.314048	0.753485	0.999737
ABCE1	514991	156.118	0.0709224	0.329948	1.05039	0.21495	0.829806	0.999737
ABCF1	281589	639.25	-0.119758	0.17101	0.920342	-0.700299	0.483741	0.999737
ABCF2	513061	61.4888	0.0508033	0.327753	1.03584	0.155005	0.876818	0.999737
ABCF3	530975	97.1725	-0.118837	0.251777	0.92093	-0.471993	0.636932	0.999737
ABCG2	536203	337.92	0.120157	0.258107	1.08685	0.465533	0.64155	0.999737
ABCG5	515536	8.04788	0.431278	0.894786	1.34843	0.48199	0.629813	0.999737
ABCG8	508829	66.297	-0.251182	0.560681	0.840208	-0.447994	0.654158	0.999737
ABHD1	510774	116.082	-0.398511	0.366286	0.758641	-1.08798	0.276605	0.999737
ABHD10	515563	175.546	0.0351352	0.226253	1.02465	0.155291	0.876592	0.999737
ABHD12	768242	90.2607	-0.101122	0.271632	0.932308	-0.372274	0.709689	0.999737
ABHD12B	100138482	28.4347	0.324932	0.557203	1.25261	0.583148	0.559794	0.999737
ABHD13	513848	94.2939	0.230413	0.292189	1.17317	0.788573	0.430362	0.999737
ABHD14A	515122	135.013	-0.0488655	0.307125	0.966696	-0.159106	0.873585	0.999737
ABHD14B	615289	1465.92	0.457644	0.24012	1.3733	1.9059	0.0566637	0.999737
ABHD16A	513252	81.3149	-0.0613814	0.309389	0.958346	-0.198396	0.842735	0.999737
ABHD17B	781153	118.597	0.180731	0.318665	1.13346	0.567153	0.57061	0.999737
ABHD17C	520956	228.229	0.335207	0.213523	1.26156	1.56988	0.116442	0.999737
ABHD18	530484	50.9702	-0.400276	0.366948	0.757713	-1.09082	0.27535	0.999737
ABHD2	508717	499.84	-0.0585783	0.314939	0.96021	-0.185999	0.852446	0.999737
ABHD3	539795	42.917	-0.470619	0.430572	0.721655	-1.09301	0.27439	0.999737
ABHD4	509896	98.1954	0.197831	0.341803	1.14697	0.578786	0.562734	0.999737
ABHD5	535588	20.8247	0.519099	0.518323	1.43306	1.0015	0.316587	0.999737
ABHD6	505283	19.6812	0.120737	0.485163	1.08729	0.248858	0.803471	0.999737
ABHD8	768306	32.2984	-0.299305	0.431677	0.812644	-0.693354	0.488088	0.999737
ABI1	540815	109.908	-0.0981213	0.311677	0.934249	-0.314817	0.752901	0.999737
ABI2	537711	52.1232	-0.294149	0.324564	0.815553	-0.906288	0.364783	0.999737
ABI3	529835	24.0871	0.439393	0.467086	1.35603	0.940711	0.346853	0.999737
ABL1	540876	18.2197	0.174476	0.566611	1.12855	0.307929	0.758136	0.999737
ABL2	511845	72.9306	-0.302331	0.340535	0.810941	-0.887812	0.374642	0.999737
ABLIM1	504968	1308.42	0.078916	0.157419	1.05622	0.501312	0.616152	0.999737
ABLIM2	618227	6.83563	1.36633	0.832866	2.57815	1.64052	0.100897	0.999737
ABLIM3	613794	560.666	0.0999168	0.235735	1.07171	0.423852	0.671674	0.999737
ABRACL	505914	14.3992	0.19177	0.610707	1.14216	0.314014	0.75351	0.999737
ABRAXAS1	504796	23.4105	0.40078	0.475263	1.32022	0.843281	0.399072	0.999737
ABRAXAS2	510233	25.1044	0.3422	0.491458	1.26769	0.696297	0.486243	0.999737
[truncated: 11,950 more rows]
