# Supplementary material for: Selenium-Biofortified Alfalfa Hay Supplemented to Jersey and Holstein Dairy Heifers During the Peripartum Period: Effects on Dams and Their Offspring
Source: Animals (Basel). 2025 Jun 24;15(13):1866. doi: 10.3390/ani15131866 (PMC12248524; doi:10.3390/ani15131866)
Supplement: Supplementary file 1 [file animals-15-01866-s001.zip › Suppl. File S3.xlsx]

## Sheet: -10 vs 10 All DAVID
Category	Term	Count	%	PValue	Genes	List Total	Pop Hits	Pop Total	Fold Enrichment	Bonferroni	Benjamini	FDR
COG_ONTOLOGY	Lipid metabolism	7	0.786517	0.03104	505290, 514159, 518864, 537161, 505928, 282130, 497207	68	43	1178	2.82011	0.484269	0.325738	0.325738
COG_ONTOLOGY	Secondary metabolites biosynthesis, transport, and catabolism	6	0.674157	0.0439614	282213, 535227, 282211, 529552, 614455, 511936	68	35	1178	2.96975	0.610969	0.325738	0.325738
COG_ONTOLOGY	Intracellular trafficking and secretion	6	0.674157	0.0488607	100140328, 533994, 505089, 535071, 614775, 512490	68	36	1178	2.88725	0.650758	0.325738	0.325738
GOTERM_BP_DIRECT	GO:0006888~endoplasmic reticulum to Golgi vesicle-mediated transport	20	2.24719	2.87115e-05	618184, 521829, 535533, 533994, 509955, 535071, 533078, 281706, 614775, 616526, 786759, 100140328, 531676, 506336, 504422, 509687, 505089, 281373, 100126041, 505171	752	94	10526	2.97816	0.0664272	0.0687354	0.0687066
GOTERM_BP_DIRECT	GO:0006094~gluconeogenesis	10	1.1236	0.00012457	282856, 513483, 506423, 282523, 514346, 281543, 281992, 515263, 102030942, 338446	752	29	10526	4.82667	0.257876	0.100338	0.100296
GOTERM_BP_DIRECT	GO:0032922~circadian regulation of gene expression	13	1.46067	0.000125737	514770, 535597, 497011, 614154, 338446, 505423, 509107, 510203, 540141, 281992, 509058, 512237, 516318	752	49	10526	3.71358	0.259947	0.100338	0.100296
GOTERM_BP_DIRECT	GO:0006412~translation	25	2.80899	0.000223888	535056, 515228, 613592, 614241, 510058, 615178, 533310, 615556, 404142, 504413, 788861, 506358, 507466, 510127, 614872, 286839, 516063, 282688, 530464, 614906, 504663, 786454, 326582, 507154, 508143	752	154	10526	2.2723	0.414944	0.133997	0.133941
GOTERM_BP_DIRECT	GO:0033344~cholesterol efflux	7	0.786517	0.00114011	494004, 537301, 505830, 513554, 281631, 282346, 538914	752	18	10526	5.44341	0.934845	0.545885	0.545657
GOTERM_BP_DIRECT	GO:0043568~positive regulation of insulin-like growth factor receptor signaling pathway	4	0.449438	0.0013702	281239, 280675, 115945148, 282261	752	4	10526	13.9973	0.962466	0.546709	0.546481
GOTERM_BP_DIRECT	GO:0034380~high-density lipoprotein particle assembly	4	0.449438	0.00324355	537301, 505830, 505394, 538914	752	5	10526	11.1979	0.999581	1	1
GOTERM_BP_DIRECT	GO:0008203~cholesterol metabolic process	9	1.01124	0.00464564	617074, 494004, 537301, 513554, 281631, 505394, 538914, 539595, 782603	752	38	10526	3.31516	0.999986	1	1
GOTERM_BP_DIRECT	GO:0042157~lipoprotein metabolic process	6	0.674157	0.00548103	537301, 788334, 505830, 281631, 505394, 538914	752	17	10526	4.94024	0.999998	1	1
GOTERM_BP_DIRECT	GO:0042632~cholesterol homeostasis	10	1.1236	0.00810397	494004, 537301, 506423, 535597, 513554, 505394, 529552, 538914, 782603, 531150	752	50	10526	2.79947	1	1	1
GOTERM_BP_DIRECT	GO:0006890~retrograde vesicle-mediated transport, Golgi to endoplasmic reticulum	8	0.898876	0.00901009	516579, 618184, 531676, 533078, 614775, 281706, 100126041, 281707	752	34	10526	3.29349	1	1	1
GOTERM_BP_DIRECT	GO:0090110~COPII-coated vesicle cargo loading	5	0.561798	0.0144456	539339, 504422, 533994, 505089, 535071	752	14	10526	4.99905	1	1	1
GOTERM_BP_DIRECT	GO:1990748~cellular detoxification	4	0.449438	0.0154401	450206, 536203, 535665, 521027	752	8	10526	6.99867	1	1	1
GOTERM_BP_DIRECT	GO:0007623~circadian rhythm	6	0.674157	0.0173437	515654, 514770, 523047, 522884, 539361, 282573	752	22	10526	3.81746	1	1	1
GOTERM_BP_DIRECT	GO:0006805~xenobiotic metabolic process	7	0.786517	0.0175339	535597, 282213, 535227, 282211, 508781, 511936, 531150	752	30	10526	3.26605	1	1	1
GOTERM_BP_DIRECT	GO:0006869~lipid transport	11	1.23596	0.0196694	512242, 537301, 788334, 282523, 505830, 536203, 281631, 538914, 618039, 281052, 100336844	752	67	10526	2.29807	1	1	1
GOTERM_BP_DIRECT	GO:0055085~transmembrane transport	22	2.47191	0.0217386	536203, 535665, 538855, 521027, 519345, 517475, 526757, 518062, 353217, 507969, 531150, 450206, 505775, 513415, 506076, 507000, 282573, 507021, 512725, 511955, 507491, 511769	752	184	10526	1.6736	1	1	1
GOTERM_BP_DIRECT	GO:0006614~SRP-dependent cotranslational protein targeting to membrane	4	0.449438	0.0219488	281504, 767980, 527129, 614017	752	9	10526	6.22104	1	1	1
GOTERM_BP_DIRECT	GO:0006000~fructose metabolic process	4	0.449438	0.0219488	513483, 282304, 509566, 515263	752	9	10526	6.22104	1	1	1
GOTERM_BP_DIRECT	GO:0070328~triglyceride homeostasis	5	0.561798	0.0234426	537301, 535597, 509963, 538914, 782603	752	16	10526	4.37417	1	1	1
GOTERM_BP_DIRECT	GO:0050679~positive regulation of epithelial cell proliferation	6	0.674157	0.0248872	404189, 537895, 281239, 529552, 404193, 281160	752	24	10526	3.49934	1	1	1
GOTERM_BP_DIRECT	GO:0043691~reverse cholesterol transport	3	0.337079	0.0276872	537301, 505830, 538914	752	4	10526	10.498	1	1	1
GOTERM_BP_DIRECT	GO:0090114~COPII-coated vesicle budding	3	0.337079	0.0276872	512530, 533994, 535071	752	4	10526	10.498	1	1	1
GOTERM_BP_DIRECT	GO:0055090~acylglycerol homeostasis	3	0.337079	0.0276872	537301, 281631, 538914	752	4	10526	10.498	1	1	1
GOTERM_BP_DIRECT	GO:0055129~L-proline biosynthetic process	3	0.337079	0.0276872	505323, 514759, 539606	752	4	10526	10.498	1	1	1
GOTERM_BP_DIRECT	GO:0007420~brain development	12	1.34831	0.0306341	530547, 768313, 529235, 281278, 534500, 507069, 281450, 353114, 508100, 516210, 510844, 512490	752	82	10526	2.04839	1	1	1
GOTERM_BP_DIRECT	GO:0006811~monoatomic ion transport	7	0.786517	0.0354867	513450, 535665, 532851, 514998, 506492, 616139, 507969	752	35	10526	2.79947	1	1	1
GOTERM_BP_DIRECT	GO:0035264~multicellular organism growth	8	0.898876	0.0429323	515654, 514201, 533229, 280675, 281793, 786966, 506539, 783538	752	46	10526	2.43432	1	1	1
GOTERM_BP_DIRECT	GO:0008652~amino acid biosynthetic process	3	0.337079	0.0439829	280887, 505103, 539606	752	5	10526	8.3984	1	1	1
GOTERM_BP_DIRECT	GO:0006621~protein retention in ER lumen	3	0.337079	0.0439829	618184, 531676, 509687	752	5	10526	8.3984	1	1	1
GOTERM_BP_DIRECT	GO:0005979~regulation of glycogen biosynthetic process	3	0.337079	0.0439829	514123, 539466, 514428	752	5	10526	8.3984	1	1	1
GOTERM_BP_DIRECT	GO:0031290~retinal ganglion cell axon guidance	3	0.337079	0.0439829	281614, 539369, 616742	752	5	10526	8.3984	1	1	1
GOTERM_BP_DIRECT	GO:0006089~lactate metabolic process	3	0.337079	0.0439829	506423, 281274, 281275	752	5	10526	8.3984	1	1	1
GOTERM_BP_DIRECT	GO:0009437~carnitine metabolic process	3	0.337079	0.0439829	504502, 513710, 509459	752	5	10526	8.3984	1	1	1
GOTERM_BP_DIRECT	GO:0030838~positive regulation of actin filament polymerization	6	0.674157	0.0455582	535298, 514902, 617258, 618745, 508387, 785291	752	28	10526	2.99943	1	1	1
GOTERM_BP_DIRECT	GO:0071356~cellular response to tumor necrosis factor	8	0.898876	0.0474733	514201, 514123, 535597, 510773, 616398, 508666, 617258, 508387	752	47	10526	2.38253	1	1	1
GOTERM_BP_DIRECT	GO:0045840~positive regulation of mitotic nuclear division	4	0.449438	0.0489932	514201, 281239, 281251, 280737	752	12	10526	4.66578	1	1	1
GOTERM_BP_DIRECT	GO:0019915~lipid storage	5	0.561798	0.0498171	767984, 280981, 509058, 281052, 782603	752	20	10526	3.49934	1	1	1
GOTERM_BP_DIRECT	GO:0042744~hydrogen peroxide catabolic process	4	0.449438	0.0604139	281999, 537301, 281210, 280813	752	13	10526	4.30687	1	1	1
GOTERM_BP_DIRECT	GO:0034551~mitochondrial respiratory chain complex III assembly	3	0.337079	0.0629024	539713, 533794, 789903	752	6	10526	6.99867	1	1	1
GOTERM_BP_DIRECT	GO:0033619~membrane protein proteolysis	3	0.337079	0.0629024	512534, 510524, 614844	752	6	10526	6.99867	1	1	1
GOTERM_BP_DIRECT	GO:0033700~phospholipid efflux	3	0.337079	0.0629024	537301, 281631, 538914	752	6	10526	6.99867	1	1	1
GOTERM_BP_DIRECT	GO:0035108~limb morphogenesis	3	0.337079	0.0629024	514090, 506539, 528098	752	6	10526	6.99867	1	1	1
GOTERM_BP_DIRECT	GO:0042491~inner ear auditory receptor cell differentiation	3	0.337079	0.0629024	616398, 530709, 282573	752	6	10526	6.99867	1	1	1
GOTERM_BP_DIRECT	GO:0035338~long-chain fatty-acyl-CoA biosynthetic process	3	0.337079	0.0629024	617293, 514159, 537161	752	6	10526	6.99867	1	1	1
GOTERM_BP_DIRECT	GO:0030851~granulocyte differentiation	3	0.337079	0.0629024	528338, 614017, 523815	752	6	10526	6.99867	1	1	1
GOTERM_BP_DIRECT	GO:0051289~protein homotetramerization	6	0.674157	0.0662039	508029, 281883, 504652, 514902, 519992, 507197	752	31	10526	2.70916	1	1	1
GOTERM_BP_DIRECT	GO:0006487~protein N-linked glycosylation	6	0.674157	0.0662039	281779, 614538, 504346, 767958, 516155, 510978	752	31	10526	2.70916	1	1	1
GOTERM_BP_DIRECT	GO:0030282~bone mineralization	5	0.561798	0.0672715	514201, 280994, 509107, 505423, 404193	752	22	10526	3.18121	1	1	1
GOTERM_BP_DIRECT	GO:0031573~mitotic intra-S DNA damage checkpoint signaling	4	0.449438	0.0729507	524274, 614924, 525093, 100125299	752	14	10526	3.99924	1	1	1
GOTERM_BP_DIRECT	GO:0046889~positive regulation of lipid biosynthetic process	4	0.449438	0.0729507	537301, 281992, 538914, 618192	752	14	10526	3.99924	1	1	1
GOTERM_BP_DIRECT	GO:0001958~endochondral ossification	4	0.449438	0.0729507	514201, 280994, 281793, 506539	752	14	10526	3.99924	1	1	1
GOTERM_BP_DIRECT	GO:0051898~negative regulation of phosphatidylinositol 3-kinase/protein kinase B signal transduction	6	0.674157	0.0740714	514201, 514123, 537895, 280960, 281992, 785291	752	32	10526	2.6245	1	1	1
GOTERM_BP_DIRECT	GO:0031647~regulation of protein stability	6	0.674157	0.0740714	768313, 534797, 539361, 504393, 531519, 507185	752	32	10526	2.6245	1	1	1
GOTERM_BP_DIRECT	GO:0006979~response to oxidative stress	8	0.898876	0.0746577	281999, 615637, 286809, 327670, 281210, 512468, 534640, 506790	752	52	10526	2.15344	1	1	1
GOTERM_BP_DIRECT	GO:0006631~fatty acid metabolic process	8	0.898876	0.0746577	280677, 504502, 513710, 509459, 281992, 782603, 512902, 531150	752	52	10526	2.15344	1	1	1
GOTERM_BP_DIRECT	GO:0030593~neutrophil chemotaxis	7	0.786517	0.075661	512242, 532569, 506423, 508666, 617258, 508387, 614017	752	42	10526	2.33289	1	1	1
GOTERM_BP_DIRECT	GO:0051781~positive regulation of cell division	5	0.561798	0.0770351	513531, 404193, 281251, 281160, 280737	752	23	10526	3.0429	1	1	1
GOTERM_BP_DIRECT	GO:0007155~cell adhesion	18	2.02247	0.0799372	100848491, 783645, 414921, 534500, 533672, 524427, 616368, 281614, 280712, 508800, 281258, 281875, 509600, 281486, 510554, 281450, 514998, 281052	752	165	10526	1.52698	1	1	1
GOTERM_BP_DIRECT	GO:0061844~antimicrobial humoral immune response mediated by antimicrobial peptide	6	0.674157	0.0824236	532569, 508666, 282467, 617258, 282341, 508387	752	33	10526	2.54497	1	1	1
GOTERM_BP_DIRECT	GO:0006090~pyruvate metabolic process	3	0.337079	0.0839894	102030942, 281274, 281275	752	7	10526	5.99886	1	1	1
GOTERM_BP_DIRECT	GO:0006616~SRP-dependent cotranslational protein targeting to membrane, translocation	3	0.337079	0.0839894	505064, 614017, 614128	752	7	10526	5.99886	1	1	1
GOTERM_BP_DIRECT	GO:0048280~vesicle fusion with Golgi apparatus	3	0.337079	0.0839894	521829, 614775, 616526	752	7	10526	5.99886	1	1	1
GOTERM_BP_DIRECT	GO:0015711~organic anion transport	3	0.337079	0.0839894	519345, 517475, 526757	752	7	10526	5.99886	1	1	1
GOTERM_BP_DIRECT	GO:0090314~positive regulation of protein targeting to membrane	4	0.449438	0.0865362	613306, 506291, 513531, 507185	752	15	10526	3.73262	1	1	1
GOTERM_BP_DIRECT	GO:0001676~long-chain fatty acid metabolic process	4	0.449438	0.0865362	504502, 514159, 533016, 537161	752	15	10526	3.73262	1	1	1
GOTERM_BP_DIRECT	GO:1902895~positive regulation of miRNA transcription	5	0.561798	0.0874647	789485, 535530, 280675, 539361, 506152	752	24	10526	2.91611	1	1	1
GOTERM_BP_DIRECT	GO:0051603~proteolysis involved in protein catabolic process	6	0.674157	0.0912521	614471, 510524, 534640, 617703, 281281, 100138870	752	34	10526	2.47012	1	1	1
GOTERM_BP_DIRECT	GO:0006891~intra-Golgi vesicle-mediated transport	5	0.561798	0.0985364	535533, 533078, 281706, 100126041, 281707	752	25	10526	2.79947	1	1	1
GOTERM_BP_DIRECT	GO:0030512~negative regulation of transforming growth factor beta receptor signaling pathway	5	0.561798	0.0985364	503584, 281992, 617469, 526780, 504417	752	25	10526	2.79947	1	1	1
GOTERM_CC_DIRECT	GO:0005615~extracellular space	78	8.76404	1.32754e-08	100336971, 781663, 617258, 505819, 616368, 539595, 282518, 280737, 100140503, 281428, 507525, 280733, 530018, 505423, 327681, 281102, 509501, 783452, 281068, 512028, 510524, 280692, 282272, 515610, 512301, 530076, 782603, 280688, 532569, 508800, 280960, 281210, 497014, 282341, 281450, 281251, 282261, 282140, 100848491, 514996, 509963, 781806, 516210, 614844, 788717, 280713, 280677, 282259, 505049…	799	557	11107	1.94666	6.13323e-06	6.13325e-06	5.98722e-06
GOTERM_CC_DIRECT	GO:0005840~ribosome	30	3.37079	1.17009e-06	535056, 515228, 613592, 614241, 510058, 615178, 286868, 615556, 404142, 504413, 788861, 506358, 444858, 507466, 327682, 510127, 510824, 286853, 614872, 286839, 516063, 506768, 282688, 530464, 614906, 504663, 786454, 326582, 507154, 508143	799	153	11107	2.72571	0.000540436	0.000270291	0.000263856
GOTERM_CC_DIRECT	GO:0034361~very-low-density lipoprotein particle	8	0.898876	3.71428e-05	494004, 537301, 505830, 281006, 281631, 505394, 538914, 618039	799	15	11107	7.41393	0.0170139	0.00526509	0.00513973
GOTERM_CC_DIRECT	GO:0042627~chylomicron	7	0.786517	4.55852e-05	494004, 537301, 281006, 281631, 505394, 538914, 618039	799	11	11107	8.84617	0.0208406	0.00526509	0.00513973
GOTERM_CC_DIRECT	GO:0005576~extracellular region	60	6.74157	0.000174309	100336971, 781663, 617258, 505819, 616368, 280857, 281428, 280733, 281500, 327681, 783452, 512028, 280692, 514201, 537301, 512301, 782603, 532569, 282467, 509058, 281450, 510559, 282261, 282140, 509963, 781806, 533672, 615334, 280713, 280677, 282259, 280950, 281006, 280750, 538914, 526780, 281281, 281160, 497207, 618195, 512164, 515356, 523798, 280705, 534650, 525738, 532272, 280787, 281239, 5079…	799	511	11107	1.63223	0.0773798	0.0152836	0.0149197
GOTERM_CC_DIRECT	GO:0005743~mitochondrial inner membrane	40	4.49438	0.000198488	515228, 539713, 3283885, 510058, 533794, 613774, 614148, 767977, 789903, 280878, 505763, 506358, 282213, 280750, 282478, 281785, 535227, 513438, 510127, 282130, 510824, 506492, 327669, 513450, 282290, 338063, 512500, 287027, 102030942, 617129, 504502, 280887, 450206, 282523, 614906, 786454, 507154, 281275, 508143, 507197	799	299	11107	1.85968	0.0876308	0.0152836	0.0149197
GOTERM_CC_DIRECT	GO:0070971~endoplasmic reticulum exit site	7	0.786517	0.00162561	494004, 519689, 504422, 533994, 505089, 535071, 505171	799	19	11107	5.12147	0.528409	0.0880194	0.0859237
GOTERM_CC_DIRECT	GO:0005789~endoplasmic reticulum membrane	59	6.62921	0.00165032	617293, 618184, 521829, 115945148, 519345, 535071, 516155, 616526, 281504, 529312, 535227, 529552, 505064, 508373, 528100, 618176, 513710, 510682, 513554, 539361, 614455, 614775, 504438, 353217, 506423, 531676, 282589, 533016, 512534, 789163, 617074, 519689, 514996, 512530, 514159, 514158, 530000, 533994, 539570, 614128, 507815, 532659, 360197, 767980, 506336, 282213, 508631, 282211, 509687, 5050…	799	547	11107	1.49939	0.533771	0.0880194	0.0859237
GOTERM_CC_DIRECT	GO:0005741~mitochondrial outer membrane	18	2.02247	0.00171466	506291, 515996, 535530, 513450, 514159, 493719, 537161, 338445, 786966, 507707, 505987, 613306, 514090, 509459, 768048, 508137, 510698, 506370	799	108	11107	2.31685	0.547449	0.0880194	0.0859237
GOTERM_CC_DIRECT	GO:0022625~cytosolic large ribosomal subunit	12	1.34831	0.00214068	506768, 504413, 514013, 535056, 282688, 286853, 613592, 286868, 514966, 533310, 615556, 404142	799	57	11107	2.92655	0.628443	0.0988994	0.0965447
GOTERM_CC_DIRECT	GO:0030126~COPI vesicle coat	5	0.561798	0.00391099	535533, 533078, 281706, 100126041, 281707	799	10	11107	6.95056	0.836414	0.150573	0.146988
GOTERM_CC_DIRECT	GO:0034362~low-density lipoprotein particle	5	0.561798	0.00391099	494004, 537301, 505830, 281631, 618039	799	10	11107	6.95056	0.836414	0.150573	0.146988
GOTERM_CC_DIRECT	GO:0062023~collagen-containing extracellular matrix	13	1.46067	0.00435916	100848491, 514996, 509963, 404193, 616368, 782603, 507537, 507525, 614804, 281068, 505890, 510559, 282140	799	71	11107	2.54528	0.867123	0.154918	0.151229
GOTERM_CC_DIRECT	GO:0034364~high-density lipoprotein particle	6	0.674157	0.00564908	537301, 505830, 281006, 281631, 538914, 618039	799	17	11107	4.90628	0.926998	0.180975	0.176667
GOTERM_CC_DIRECT	GO:0034366~spherical high-density lipoprotein particle	4	0.449438	0.00626755	505830, 280750, 505394, 618039	799	6	11107	9.26742	0.945236	0.180975	0.176667
GOTERM_CC_DIRECT	GO:0030663~COPI-coated vesicle membrane	4	0.449438	0.00626755	618184, 531676, 509687, 281706	799	6	11107	9.26742	0.945236	0.180975	0.176667
GOTERM_CC_DIRECT	GO:0072562~blood microparticle	6	0.674157	0.00941699	100140503, 537301, 505394, 530076, 538914, 280813	799	19	11107	4.38983	0.987365	0.255921	0.249827
GOTERM_CC_DIRECT	GO:0030127~COPII vesicle coat	5	0.561798	0.0147975	504422, 512530, 533994, 505089, 535071	799	14	11107	4.96469	0.99898	0.379803	0.37076
GOTERM_CC_DIRECT	GO:0031966~mitochondrial membrane	12	1.34831	0.0175995	504503, 513450, 360197, 280994, 536203, 535665, 280750, 282478, 513415, 533794, 613774, 507021	799	75	11107	2.22418	0.999726	0.427945	0.417756
GOTERM_CC_DIRECT	GO:0005783~endoplasmic reticulum	52	5.8427	0.025876	617293, 514013, 537895, 618184, 535071, 281428, 507525, 530018, 529312, 514090, 281785, 508455, 506991, 509422, 528100, 514123, 519058, 518288, 614017, 504438, 531676, 533016, 281373, 617074, 539339, 514996, 514159, 514158, 286868, 613987, 100138645, 281128, 767980, 506534, 280750, 508631, 509687, 506530, 282573, 497207, 538733, 614471, 493719, 537161, 509955, 281999, 507975, 281630, 493639, 5060…	799	540	11107	1.33863	0.999995	0.597735	0.583503
GOTERM_CC_DIRECT	GO:0005801~cis-Golgi network	6	0.674157	0.0351757	618184, 531676, 509687, 540583, 788729, 786759	799	26	11107	3.20795	1	0.773866	0.75544
GOTERM_CC_DIRECT	GO:1903561~extracellular vesicle	3	0.337079	0.0445571	537301, 281631, 538914	799	5	11107	8.34068	1	0.9357	0.913421
GOTERM_CC_DIRECT	GO:0070062~extracellular exosome	10	1.1236	0.0492621	280701, 537895, 532569, 531336, 535664, 282467, 509566, 497025, 282573, 522986	799	67	11107	2.07479	1	0.952277	0.929604
GOTERM_CC_DIRECT	GO:0016324~apical plasma membrane	19	2.13483	0.0494689	537895, 536203, 510399, 535665, 514554, 521027, 519345, 280705, 616139, 531150, 512490, 504503, 505775, 282573, 281052, 785291, 512725, 507491, 511769	799	165	11107	1.60074	1	0.952277	0.929604
GOTERM_CC_DIRECT	GO:0043231~intracellular membrane-bounded organelle	20	2.24719	0.058447	407109, 535664, 536149, 514554, 513850, 530000, 505928, 613498, 540108, 450206, 282589, 282213, 280750, 505684, 282211, 505792, 535227, 511936, 506370, 100336844	799	180	11107	1.54457	1	1	0.978308
GOTERM_CC_DIRECT	GO:0042383~sarcolemma	7	0.786517	0.0640574	532713, 783645, 613989, 280733, 531336, 616139, 786966	799	40	11107	2.4327	1	1	0.978308
GOTERM_CC_DIRECT	GO:0005923~bicellular tight junction	9	1.01124	0.0746904	533725, 281258, 100851408, 414921, 514902, 514998, 785291, 517509, 512659	799	62	11107	2.01791	1	1	0.978308
GOTERM_CC_DIRECT	GO:0005739~mitochondrion	73	8.20225	0.0768015	508170, 515228, 115945148, 613498, 614148, 789903, 505987, 286809, 529235, 281785, 510127, 512902, 327669, 513397, 513710, 287027, 512500, 515010, 518288, 338445, 617129, 524274, 280887, 282701, 507436, 509459, 281534, 507159, 768048, 327670, 514759, 509058, 535119, 513107, 507197, 514159, 100299281, 533794, 516210, 504824, 767855, 617636, 532418, 768313, 767983, 505763, 282578, 280750, 510425, 5…	799	850	11107	1.19386	1	1	0.978308
GOTERM_CC_DIRECT	GO:0005762~mitochondrial large ribosomal subunit	8	0.898876	0.0769064	506358, 614906, 510058, 504663, 786454, 507154, 510127, 614148	799	52	11107	2.13863	1	1	0.978308
GOTERM_CC_DIRECT	GO:0005856~cytoskeleton	26	2.92135	0.0884616	539555, 535297, 783645, 618745, 540108, 506308, 281942, 532851, 514902, 506194, 515610, 286798, 513531, 539481, 533321, 786966, 615813, 530941, 532569, 282467, 520178, 530709, 282385, 281373, 511203, 534869	799	262	11107	1.3795	1	1	0.978308
GOTERM_MF_DIRECT	GO:0003735~structural constituent of ribosome	32	3.59551	2.79106e-06	535056, 515228, 540965, 613592, 614241, 510058, 615178, 286868, 533310, 615556, 404142, 504413, 788861, 506358, 507466, 513438, 514966, 510127, 510824, 286853, 614872, 286839, 516063, 506768, 282688, 530464, 614906, 504663, 786454, 326582, 507154, 508143	739	176	10226	2.51593	0.00253108	0.00253428	0.00253428
GOTERM_MF_DIRECT	GO:0005178~integrin binding	16	1.79775	0.000519911	513531, 524427, 782603, 507526, 317725, 507525, 281239, 281258, 281875, 509600, 281486, 281871, 281373, 511435, 281251, 281160	739	80	10226	2.76752	0.376372	0.23604	0.23604
GOTERM_MF_DIRECT	GO:0015562~efflux transmembrane transporter activity	4	0.449438	0.0159282	536203, 521027, 519345, 511769	739	8	10226	6.91881	1	1	1
GOTERM_MF_DIRECT	GO:0071949~FAD binding	8	0.898876	0.0174863	534041, 515996, 504235, 508566, 280960, 509058, 522986, 615334	739	38	10226	2.91318	1	1	1
GOTERM_MF_DIRECT	GO:0022857~transmembrane transporter activity	14	1.57303	0.0200852	513450, 535665, 538855, 519345, 517475, 526757, 518062, 506423, 505775, 513415, 507021, 507185, 512725, 511955	739	96	10226	2.01799	1	1	1
GOTERM_MF_DIRECT	GO:0019534~toxin transmembrane transporter activity	3	0.337079	0.0282959	535665, 521027, 519345	739	4	10226	10.3782	1	1	1
GOTERM_MF_DIRECT	GO:0008504~monoamine transmembrane transporter activity	3	0.337079	0.0282959	504503, 535665, 521027	739	4	10226	10.3782	1	1	1
GOTERM_MF_DIRECT	GO:0030553~cGMP binding	3	0.337079	0.0282959	281975, 282004, 281972	739	4	10226	10.3782	1	1	1
GOTERM_MF_DIRECT	GO:0015143~urate transmembrane transporter activity	3	0.337079	0.0282959	536203, 519345, 512725	739	4	10226	10.3782	1	1	1
GOTERM_MF_DIRECT	GO:0046923~ER retention sequence binding	3	0.337079	0.0282959	618184, 531676, 509687	739	4	10226	10.3782	1	1	1
GOTERM_MF_DIRECT	GO:0060228~phosphatidylcholine-sterol O-acyltransferase activator activity	3	0.337079	0.0282959	537301, 281631, 538914	739	4	10226	10.3782	1	1	1
GOTERM_MF_DIRECT	GO:0004095~carnitine O-palmitoyltransferase activity	3	0.337079	0.0282959	504502, 513710, 509459	739	4	10226	10.3782	1	1	1
GOTERM_MF_DIRECT	GO:0020037~heme binding	12	1.34831	0.0303983	512500, 282213, 504235, 515356, 535227, 282211, 493639, 529552, 511936, 280813, 509837, 506370	739	81	10226	2.05002	1	1	1
GOTERM_MF_DIRECT	GO:0015485~cholesterol binding	7	0.786517	0.0327744	617074, 537301, 513554, 505394, 538914, 511435, 100336844	739	34	10226	2.84892	1	1	1
GOTERM_MF_DIRECT	GO:0016209~antioxidant activity	4	0.449438	0.0398983	537301, 532569, 505830, 280692	739	11	10226	5.03186	1	1	1
GOTERM_MF_DIRECT	GO:0120020~cholesterol transfer activity	5	0.561798	0.0436864	494004, 537301, 281631, 505394, 538914	739	19	10226	3.64148	1	1	1
GOTERM_MF_DIRECT	GO:0016651~oxidoreductase activity, acting on NAD(P)H	3	0.337079	0.0449249	287027, 3283885, 508591	739	5	10226	8.30257	1	1	1
GOTERM_MF_DIRECT	GO:0005198~structural molecule activity	9	1.01124	0.0507635	404144, 535297, 783645, 512530, 535533, 414921, 514998, 281706, 100126041	739	57	10226	2.18489	1	1	1
GOTERM_MF_DIRECT	GO:0016491~oxidoreductase activity	16	1.79775	0.0558755	534041, 282290, 338063, 100299281, 615893, 613498, 338445, 509837, 404131, 280878, 617917, 281630, 280960, 508455, 506991, 510698	739	133	10226	1.66468	1	1	1
GOTERM_MF_DIRECT	GO:0003714~transcription corepressor activity	15	1.68539	0.0593976	518504, 513045, 514770, 540023, 538426, 614212, 616217, 523815, 781834, 504797, 506402, 505453, 528338, 540272, 507393	739	123	10226	1.68751	1	1	1
GOTERM_MF_DIRECT	GO:0004602~glutathione peroxidase activity	4	0.449438	0.0621343	286809, 493719, 281210, 613498	739	13	10226	4.25773	1	1	1
GOTERM_MF_DIRECT	GO:0015141~succinate transmembrane transporter activity	3	0.337079	0.0642144	282523, 505775, 507000	739	6	10226	6.91881	1	1	1
GOTERM_MF_DIRECT	GO:0031490~chromatin DNA binding	7	0.786517	0.0651583	512682, 539135, 535530, 281630, 505453, 516318, 338446	739	40	10226	2.42158	1	1	1
GOTERM_MF_DIRECT	GO:0005506~iron ion binding	11	1.23596	0.0747025	514996, 507159, 282213, 535578, 280960, 535227, 282211, 529552, 518288, 511936, 508591	739	83	10226	1.8339	1	1	1
GOTERM_MF_DIRECT	GO:0016712~oxidoreductase activity, acting on paired donors, with incorporation or reduction of molecular oxygen, reduced flavin or flavoprotein as one donor, and incorporation of one atom of oxygen	4	0.449438	0.0749837	282213, 535227, 282211, 511936	739	14	10226	3.95361	1	1	1
GOTERM_MF_DIRECT	GO:0048306~calcium-dependent protein binding	6	0.674157	0.0769985	505679, 532569, 509860, 282467, 505819, 281486	739	32	10226	2.59455	1	1	1
GOTERM_MF_DIRECT	GO:0140416~transcription regulator inhibitor activity	4	0.449438	0.0888958	518504, 514770, 535399, 497011	739	15	10226	3.69003	1	1	1
GOTERM_MF_DIRECT	GO:0008013~beta-catenin binding	8	0.898876	0.0918289	507526, 783645, 535530, 535597, 280675, 535399, 534869, 788729	739	54	10226	2.05002	1	1	1
INTERPRO	IPR039551:Cho/carn_acyl_trans	4	0.449438	0.00591928	504502, 513710, 509459, 512902	834	6	11831	9.45723	1	1	1
INTERPRO	IPR036175:Sec23/24_helical_dom_sf	4	0.449438	0.00591928	504422, 533994, 505089, 535071	834	6	11831	9.45723	1	1	1
INTERPRO	IPR006896:Sec23/24_trunk_dom	4	0.449438	0.00591928	504422, 533994, 505089, 535071	834	6	11831	9.45723	1	1	1
INTERPRO	IPR006900:Sec23/24_helical_dom	4	0.449438	0.00591928	504422, 533994, 505089, 535071	834	6	11831	9.45723	1	1	1
INTERPRO	IPR012990:Sec23_24_beta_S	4	0.449438	0.00591928	504422, 533994, 505089, 535071	834	6	11831	9.45723	1	1	1
INTERPRO	IPR000542:Carn_acyl_trans	4	0.449438	0.00591928	504502, 513710, 509459, 512902	834	6	11831	9.45723	1	1	1
INTERPRO	IPR042231:Cho/carn_acyl_trans_2	4	0.449438	0.00591928	504502, 513710, 509459, 512902	834	6	11831	9.45723	1	1	1
INTERPRO	IPR036180:Gelsolin-like_dom_sf	4	0.449438	0.0098196	504422, 533994, 505089, 535071	834	7	11831	8.1062	1	1	1
INTERPRO	IPR006895:Znf_Sec23_Sec24	4	0.449438	0.0098196	504422, 533994, 505089, 535071	834	7	11831	8.1062	1	1	1
INTERPRO	IPR020846:MFS_dom	11	1.23596	0.013375	506423, 505775, 535665, 538855, 521027, 519345, 517475, 526757, 518062, 512725, 507969	834	64	11831	2.43819	1	1	1
INTERPRO	IPR000133:ER_ret_rcpt	3	0.337079	0.0141596	618184, 531676, 509687	834	3	11831	14.1859	1	1	1
INTERPRO	IPR036291:NAD(P)-bd_dom_sf	17	1.91011	0.015365	100299281, 404131, 280878, 523154, 505103, 282589, 504235, 281785, 508455, 510698, 281274, 282573, 539606, 281275, 511957, 104968712, 618192	834	126	11831	1.91396	1	1	1
INTERPRO	IPR036259:MFS_trans_sf	14	1.57303	0.0167656	535665, 538855, 521027, 519345, 517475, 526757, 518062, 112447369, 507969, 504503, 506423, 505775, 512725, 511955	834	96	11831	2.06877	1	1	1
INTERPRO	IPR050182:Cytochrome_P450_fam2	4	0.449438	0.021191	282213, 535227, 282211, 511936	834	9	11831	6.30482	1	1	1
INTERPRO	IPR011701:MFS	9	1.01124	0.0250371	506423, 505775, 535665, 538855, 519345, 517475, 518062, 512725, 511955	834	51	11831	2.50339	1	1	1
INTERPRO	IPR000074:ApoA_E	3	0.337079	0.027001	537301, 281631, 538914	834	4	11831	10.6394	1	1	1
INTERPRO	IPR050163:Apolipoprotein_A1/A4/E	3	0.337079	0.027001	537301, 281631, 538914	834	4	11831	10.6394	1	1	1
INTERPRO	IPR023213:CAT-like_dom_sf	4	0.449438	0.0287155	504502, 513710, 509459, 512902	834	10	11831	5.67434	1	1	1
INTERPRO	IPR029021:Prot-tyrosine_phosphatase-like	12	1.34831	0.0329959	317725, 508944, 286798, 533896, 520178, 541159, 506122, 513978, 541175, 513107, 617215, 521868	834	84	11831	2.02655	1	1	1
INTERPRO	IPR007123:Gelsolin-like_dom	4	0.449438	0.0374607	504422, 533994, 505089, 535071	834	11	11831	5.15849	1	1	1
INTERPRO	IPR001751:S100/CaBP7/8-like_CS	4	0.449438	0.0374607	505679, 532569, 509860, 282467	834	11	11831	5.15849	1	1	1
INTERPRO	IPR013787:S100_Ca-bd_sub	4	0.449438	0.0473987	505679, 532569, 509860, 282467	834	12	11831	4.72862	1	1	1
INTERPRO	IPR050391:Mito_Metabolite_Transporter	3	0.337079	0.0614201	282523, 513415, 507021	834	6	11831	7.09293	1	1	1
INTERPRO	IPR050382:MFS_Na/Anion_cotransporter	3	0.337079	0.0614201	519345, 518062, 512725	834	6	11831	7.09293	1	1	1
INTERPRO	IPR012224:Pept_S1A_FX	3	0.337079	0.0614201	281428, 280688, 280787	834	6	11831	7.09293	1	1	1
INTERPRO	IPR000742:EGF-like_dom	15	1.68539	0.0807701	540701, 505819, 533672, 616459, 280737, 281428, 280688, 280787, 789485, 783452, 281486, 281450, 505890, 510559, 528098	834	132	11831	1.61203	1	1	1
INTERPRO	IPR013780:Glyco_hydro_b	4	0.449438	0.0838867	280798, 505049, 115945148, 282272	834	15	11831	3.78289	1	1	1
INTERPRO	IPR011012:Longin-like_dom_sf	5	0.561798	0.0949503	281504, 509955, 533078, 614775, 281707	834	25	11831	2.83717	1	1	1
KEGG_PATHWAY	bta03010:Ribosome	27	3.03371	0.000102111	535056, 540965, 613592, 614241, 510058, 615178, 286868, 533310, 615556, 404142, 504413, 788861, 506358, 514966, 286853, 614872, 286839, 516063, 506768, 282688, 530464, 614906, 504663, 786454, 326582, 507154, 508143	466	145	5663	2.26285	0.0328407	0.0206565	0.0205933
KEGG_PATHWAY	bta03320:PPAR signaling pathway	16	1.79775	0.00012634	513710, 514159, 509963, 537161, 505987, 282856, 504502, 509459, 280981, 533016, 281631, 281760, 281992, 505394, 538914, 281052	466	63	5663	3.08631	0.0404738	0.0206565	0.0205933
KEGG_PATHWAY	bta04922:Glucagon signaling pathway	18	2.02247	0.000280197	513483, 513010, 513710, 407109, 539570, 537451, 338446, 532713, 282856, 282304, 509107, 509459, 505453, 282323, 281793, 281992, 281274, 281275	466	82	5663	2.66759	0.0875638	0.0305414	0.030448
KEGG_PATHWAY	bta04979:Cholesterol metabolism	12	1.34831	0.000962	494004, 537301, 281006, 513554, 281631, 282346, 509963, 505394, 618039, 281052, 782603, 531150	466	46	5663	3.17018	0.270011	0.0786435	0.078403
KEGG_PATHWAY	bta04141:Protein processing in endoplasmic reticulum	24	2.69663	0.00308942	614471, 510682, 515784, 512530, 538426, 533994, 767958, 519058, 535071, 516155, 504438, 614128, 507815, 614538, 767980, 529312, 514090, 509107, 504422, 506530, 505089, 768033, 505064, 281373	466	153	5663	1.90625	0.636437	0.152833	0.152365
KEGG_PATHWAY	bta04146:Peroxisome	15	1.68539	0.00311325	327669, 512341, 514159, 537161, 615334, 613498, 506518, 614539, 505763, 280960, 504993, 505792, 537878, 507393, 512902	466	76	5663	2.39849	0.639268	0.152833	0.152365
KEGG_PATHWAY	bta05171:Coronavirus disease - COVID-19	30	3.37079	0.00327165	535056, 540965, 781663, 613592, 614241, 505819, 615178, 286868, 533310, 615556, 404142, 504413, 280677, 788861, 654488, 281486, 514966, 539369, 286853, 614872, 286839, 516063, 506768, 282688, 281534, 530464, 281871, 497014, 326582, 281251	466	209	5663	1.74436	0.657534	0.152833	0.152365
KEGG_PATHWAY	bta01100:Metabolic pathways	125	14.0449	0.00551418	513167, 540544, 286885, 3283885, 516155, 286809, 614538, 280812, 506991, 535227, 497025, 512468, 511936, 100138908, 512341, 327669, 514123, 510682, 512500, 518288, 338445, 507949, 617917, 281975, 280887, 282701, 282304, 507159, 327670, 281972, 281210, 514759, 514159, 514554, 516210, 615334, 617636, 280910, 280878, 100138645, 281568, 280994, 505323, 505049, 505684, 504993, 100336710, 282130, 50649…	466	1235	5663	1.23	0.836039	0.225392	0.224703
KEGG_PATHWAY	bta00260:Glycine, serine and threonine metabolism	9	1.01124	0.00753862	100138645, 505103, 514346, 497025, 615334, 511957, 507197, 338445, 507949	466	36	5663	3.03809	0.915792	0.273903	0.273065
KEGG_PATHWAY	bta04714:Thermogenesis	26	2.92135	0.0240816	535298, 518758, 286885, 3283885, 514159, 282578, 506492, 517953, 505290, 513010, 282290, 513710, 338063, 512500, 287027, 616871, 537161, 338446, 282701, 504502, 509459, 282004, 282323, 327670, 768048, 281793	466	202	5663	1.56417	0.999655	0.768264	0.765914
KEGG_PATHWAY	bta04976:Bile secretion	12	1.34831	0.0261822	540544, 404177, 514770, 450206, 536203, 282323, 533016, 282346, 281793, 507185, 531150, 100138908	466	70	5663	2.08326	0.999829	0.768264	0.765914
KEGG_PATHWAY	bta01230:Biosynthesis of amino acids	11	1.23596	0.0281932	327669, 280887, 505103, 539579, 514346, 281543, 514759, 509566, 515263, 539606, 507197	466	62	5663	2.15606	0.999913	0.768264	0.765914
KEGG_PATHWAY	bta00010:Glycolysis / Gluconeogenesis	9	1.01124	0.0355305	282856, 513483, 407109, 539579, 281543, 509566, 515263, 281274, 281275	466	47	5663	2.32705	0.999993	0.859815	0.857186
KEGG_PATHWAY	bta04911:Insulin secretion	8	0.898876	0.0418606	404177, 532713, 513010, 509107, 282323, 281793, 282573, 520448	466	40	5663	2.43047	0.999999	0.859815	0.857186
KEGG_PATHWAY	bta00330:Arginine and proline metabolism	8	0.898876	0.0418606	505323, 514759, 281365, 516210, 518288, 539606, 615334, 338445	466	40	5663	2.43047	0.999999	0.859815	0.857186
KEGG_PATHWAY	bta01200:Carbon metabolism	14	1.57303	0.0423722	327669, 508170, 513483, 407109, 514346, 539579, 515263, 507949, 280910, 505103, 281543, 281785, 509566, 507197	466	94	5663	1.80993	0.999999	0.859815	0.857186
KEGG_PATHWAY	bta04936:Alcoholic liver disease	16	1.79775	0.0480497	512341, 512242, 407234, 535530, 513710, 535399, 781663, 539361, 338446, 493720, 280677, 509459, 282213, 281992, 282130, 281251	466	115	5663	1.69076	1	0.859815	0.857186
KEGG_PATHWAY	bta04931:Insulin resistance	14	1.57303	0.0489648	517953, 783217, 539466, 513010, 539361, 537451, 338446, 281779, 282856, 509459, 533016, 281992, 514428, 281052	466	96	5663	1.77222	1	0.859815	0.857186
KEGG_PATHWAY	bta04152:AMPK signaling pathway	15	1.68539	0.0503007	512341, 407234, 535530, 513483, 513010, 513710, 539361, 537451, 338446, 282856, 281239, 282304, 509459, 281052, 508373	466	106	5663	1.71967	1	0.859815	0.857186
KEGG_PATHWAY	bta04977:Vitamin digestion and absorption	5	0.561798	0.054518	616639, 494004, 537301, 281631, 282346	466	18	5663	3.37566	1	0.859815	0.857186
KEGG_PATHWAY	bta04950:Maturity onset diabetes of the young	4	0.449438	0.0552175	539542, 503584, 539579, 100848337	466	11	5663	4.41904	1	0.859815	0.857186
KEGG_PATHWAY	bta00140:Steroid hormone biosynthesis	8	0.898876	0.0650625	540544, 617917, 282589, 282213, 508455, 282211, 529552, 100138908	466	44	5663	2.20952	1	0.93011	0.927266
KEGG_PATHWAY	bta01212:Fatty acid metabolism	9	1.01124	0.0654206	513530, 617293, 504502, 513710, 509459, 514159, 508455, 537161, 282130	466	53	5663	2.06361	1	0.93011	0.927266
KEGG_PATHWAY	bta04918:Thyroid hormone synthesis	8	0.898876	0.0718723	513010, 509107, 282323, 281793, 281210, 531519, 280948, 282518	466	45	5663	2.16042	1	0.968244	0.965283
KEGG_PATHWAY	bta00051:Fructose and mannose metabolism	6	0.674157	0.0745324	513483, 282304, 281543, 509566, 515263, 510978	466	28	5663	2.60408	1	0.968244	0.965283
KEGG_PATHWAY	bta01240:Biosynthesis of cofactors	17	1.91011	0.0769857	540544, 513530, 515996, 404189, 100848343, 518864, 509965, 506308, 617636, 280910, 281568, 280994, 512468, 506682, 510978, 507197, 100138908	466	133	5663	1.55331	1	0.968244	0.965283
KEGG_PATHWAY	bta04820:Cytoskeleton in muscle cells	17	1.91011	0.0854527	404144, 100848491, 783645, 538404, 540108, 786966, 281128, 613989, 280733, 788312, 281875, 534656, 399681, 511203, 540340, 540561, 508151	466	135	5663	1.5303	1	0.97205	0.969078
KEGG_PATHWAY	bta00510:N-Glycan biosynthesis	8	0.898876	0.0867121	614538, 504346, 510682, 767958, 768033, 516155, 282073, 507815	466	47	5663	2.06849	1	0.97205	0.969078
KEGG_PATHWAY	bta00480:Glutathione metabolism	8	0.898876	0.0947378	327669, 286809, 493719, 506991, 281210, 281365, 512468, 613498	466	48	5663	2.02539	1	0.97205	0.969078
KEGG_PATHWAY	bta00983:Drug metabolism - other enzymes	10	1.1236	0.0953433	540544, 281568, 404189, 493719, 282213, 280960, 504652, 509965, 505928, 100138908	466	67	5663	1.81379	1	0.97205	0.969078
KEGG_PATHWAY	bta00071:Fatty acid degradation	7	0.786517	0.0960327	504502, 513710, 509459, 514159, 535227, 537161, 282130	466	39	5663	2.18119	1	0.97205	0.969078
KEGG_PATHWAY	bta04216:Ferroptosis	7	0.786517	0.0960327	286809, 514159, 504235, 537161, 512468, 281173, 280705	466	39	5663	2.18119	1	0.97205	0.969078
KEGG_PATHWAY	bta04066:HIF-1 signaling pathway	12	1.34831	0.0980968	532713, 281239, 407109, 505453, 535578, 509566, 515263, 281274, 538519, 281275, 280705, 282140	466	87	5663	1.67619	1	0.97205	0.969078
PIR_SUPERFAMILY	PIRSF001143:Factor_X	3	0.337079	0.090396	281428, 280688, 280787	115	6	1301	5.65652	0.999967	1	1
SMART	SM01394:S_100	4	0.449438	0.0399721	505679, 532569, 509860, 282467	413	12	6254	5.04762	0.999999	1	1
SMART	SM00569:L27	3	0.337079	0.0729055	100851408, 785291, 512659	413	7	6254	6.4898	1	1	1
SMART	SM00195:DSPc	5	0.561798	0.0981427	508944, 533896, 513978, 541175, 513107	413	27	6254	2.80423	1	1	1
UP_KW_BIOLOGICAL_PROCESS	KW-0931~ER-Golgi transport	18	2.02247	1.42826e-06	618184, 521829, 539339, 535533, 512530, 533994, 509955, 535071, 533078, 281706, 614775, 281707, 616526, 505438, 531676, 506336, 505089, 100126041	307	64	4262	3.90452	0.000172805	0.00017282	0.000171392
UP_KW_BIOLOGICAL_PROCESS	KW-0813~Transport	110	12.3596	7.52011e-06	618184, 536203, 286885, 3283885, 414921, 535071, 280813, 614539, 510568, 506076, 508373, 512902, 537301, 512500, 518045, 530076, 614775, 353217, 282701, 450206, 531676, 509459, 507677, 505775, 100138517, 327670, 514998, 281052, 507393, 511769, 100336844, 518758, 519689, 512530, 536149, 533794, 338036, 767977, 614128, 505684, 504235, 532851, 506492, 507185, 511955, 512242, 513450, 538855, 618039, …	307	1057	4262	1.44475	0.000909523	0.000454967	0.000451207
UP_KW_BIOLOGICAL_PROCESS	KW-0445~Lipid transport	13	1.46067	0.00219349	512242, 537301, 536203, 618039, 494004, 282523, 505830, 281631, 281760, 508631, 505394, 281052, 507185	307	66	4262	2.73448	0.233334	0.0884709	0.0877398
UP_KW_BIOLOGICAL_PROCESS	KW-0312~Gluconeogenesis	4	0.449438	0.0156446	513483, 514346, 281543, 102030942	307	8	4262	6.94137	0.851617	0.473249	0.469338
UP_KW_BIOLOGICAL_PROCESS	KW-0406~Ion transport	24	2.69663	0.0556763	404177, 535665, 414921, 521027, 338036, 517584, 280705, 616139, 520448, 525507, 507969, 520173, 282701, 282578, 508029, 504235, 505684, 281883, 532851, 507000, 282573, 514998, 506492, 507491	307	227	4262	1.46778	0.999024	1	1
UP_KW_BIOLOGICAL_PROCESS	KW-0037~Angiogenesis	7	0.786517	0.0699232	539369, 281135, 513531, 509963, 281160, 788717, 282140	307	41	4262	2.37022	0.999845	1	1
UP_KW_BIOLOGICAL_PROCESS	KW-0276~Fatty acid metabolism	10	1.1236	0.080858	513530, 617293, 280677, 504502, 513710, 509459, 282213, 493639, 282130, 512902	307	74	4262	1.87605	0.999963	1	1
UP_KW_BIOLOGICAL_PROCESS	KW-0051~Antiviral defense	6	0.674157	0.0837064	510816, 529235, 507533, 516599, 654488, 281871	307	33	4262	2.52413	0.999975	1	1
UP_KW_CELLULAR_COMPONENT	KW-0964~Secreted	71	7.97753	5.03392e-06	100336971, 616368, 282518, 280857, 280737, 281428, 507525, 280733, 281500, 327681, 281102, 783452, 512028, 280692, 537301, 530076, 782603, 280688, 532569, 508800, 280960, 282467, 281210, 282341, 281450, 510559, 281251, 282261, 282140, 100848491, 509963, 781806, 615334, 788717, 280713, 280677, 282259, 280950, 281006, 280750, 281760, 538914, 526780, 281160, 497207, 512242, 618195, 512164, 536753, 6…	583	541	7643	1.72051	0.000226502	0.000226527	0.000201357
UP_KW_CELLULAR_COMPONENT	KW-0496~Mitochondrion	80	8.98876	0.00216562	508170, 515228, 539713, 536203, 286885, 3283885, 115945148, 510058, 515580, 613774, 614148, 789903, 505987, 286809, 529235, 506358, 281785, 282478, 508137, 535227, 513438, 510127, 327669, 287027, 407109, 512500, 616871, 338445, 617129, 280887, 282701, 509459, 768048, 327670, 786454, 535119, 507154, 507197, 506291, 533794, 516210, 767977, 615897, 767855, 617636, 532418, 280878, 613306, 767983, 360…	583	761	7643	1.37816	0.0929508	0.0439325	0.0390511
UP_KW_CELLULAR_COMPONENT	KW-0256~Endoplasmic reticulum	63	7.07865	0.00292883	513167, 617293, 618184, 521829, 767958, 535071, 516155, 616526, 281504, 614538, 281428, 529312, 281785, 535227, 506991, 529552, 505064, 528100, 510682, 513554, 539361, 519058, 518288, 614775, 614017, 504438, 353217, 531676, 282589, 281373, 789163, 514996, 512530, 514158, 533994, 615178, 614128, 507815, 613987, 532659, 360197, 767980, 506336, 280750, 282213, 508631, 282211, 505089, 506530, 768033,…	583	576	7643	1.43388	0.123651	0.0439325	0.0390511
UP_KW_CELLULAR_COMPONENT	KW-0345~HDL	6	0.674157	0.00397211	537301, 505830, 281631, 505394, 538914, 618039	583	15	7643	5.24391	0.163978	0.0446862	0.0397211
UP_KW_CELLULAR_COMPONENT	KW-0999~Mitochondrion inner membrane	26	2.92135	0.020493	539713, 286885, 3283885, 533794, 613774, 767977, 280878, 282578, 505763, 282213, 282478, 535227, 282130, 506492, 513450, 282290, 338063, 512500, 287027, 616871, 282701, 504502, 282523, 327670, 281275, 507197	583	214	7643	1.59278	0.606142	0.184437	0.163944
UP_KW_CELLULAR_COMPONENT	KW-0472~Membrane	297	33.3708	0.0370845	618184, 537895, 540701, 539713, 536203, 286885, 414921, 526757, 516155, 521868, 281504, 514090, 504970, 533720, 100851408, 783452, 535227, 511936, 100138908, 618176, 512588, 513554, 517475, 353217, 281614, 281975, 282701, 614804, 507436, 450206, 531676, 507677, 768048, 514998, 281052, 617074, 519689, 338036, 767977, 614128, 539495, 280878, 767864, 280994, 767980, 280750, 768033, 282130, 506492, 5…	583	3609	7643	1.07886	0.817414	0.278134	0.24723
UP_KW_CELLULAR_COMPONENT	KW-1000~Mitochondrion outer membrane	11	1.23596	0.0488105	505987, 613306, 506291, 515996, 513450, 509459, 493719, 768048, 508137, 615897, 338445	583	73	7643	1.97545	0.8948	0.313782	0.278917
UP_KW_CELLULAR_COMPONENT	KW-0162~Chylomicron	3	0.337079	0.0707012	494004, 537301, 618039	583	6	7643	6.55489	0.963103	0.351267	0.312237
UP_KW_CELLULAR_COMPONENT	KW-0796~Tight junction	7	0.786517	0.0723986	281258, 100851408, 414921, 514902, 514998, 785291, 512659	583	39	7643	2.35304	0.966017	0.351267	0.312237
UP_KW_CELLULAR_COMPONENT	KW-1003~Cell membrane	74	8.31461	0.0780593	539555, 783645, 536203, 515784, 414921, 506308, 280737, 100139910, 507526, 532713, 509107, 505423, 282115, 533720, 100851408, 327682, 404193, 281614, 281975, 530941, 532569, 789485, 282229, 281258, 507997, 505775, 281135, 282467, 282346, 510554, 281373, 514998, 281052, 512659, 539654, 537431, 514036, 535297, 404189, 512653, 510399, 535533, 338036, 516210, 280712, 613987, 281128, 280994, 282578, 5…	583	817	7643	1.18742	0.974199	0.351267	0.312237
UP_KW_DOMAIN	KW-0732~Signal	163	18.3146	0.012967	513167, 540544, 537895, 100336971, 540701, 536203, 510058, 617258, 505819, 521868, 286809, 281500, 505423, 327681, 281102, 509501, 506991, 281068, 510569, 100138908, 282272, 618176, 537301, 512588, 510682, 505928, 530076, 518288, 532494, 504438, 281614, 508800, 281210, 510554, 497014, 281450, 511523, 505890, 510559, 282140, 282261, 539654, 514036, 100848491, 533672, 317725, 767864, 282259, 280994…	517	1853	6847	1.16499	0.268928	0.186957	0.179168
UP_KW_DOMAIN	KW-1133~Transmembrane helix	186	20.8989	0.0195678	100336572, 540544, 618184, 539713, 536203, 286885, 115945148, 3283885, 414921, 516155, 512192, 614538, 614539, 514090, 504970, 505423, 788861, 783452, 535227, 618176, 510682, 512500, 534797, 338445, 504438, 617129, 353217, 281614, 614804, 507436, 531676, 509459, 505775, 768048, 505890, 514998, 281052, 511769, 617074, 518758, 512653, 514159, 536942, 514158, 107131603, 533794, 338036, 767977, 61412…	517	2168	6847	1.13622	0.377668	0.186957	0.179168
UP_KW_DOMAIN	KW-0812~Transmembrane	215	24.1573	0.0233697	618184, 537895, 540701, 539713, 536203, 286885, 414921, 526757, 516155, 521868, 514090, 504970, 783452, 535227, 618176, 512588, 513554, 517475, 353217, 281614, 614804, 507436, 531676, 768048, 514998, 281052, 617074, 338036, 767977, 614128, 539495, 280878, 767864, 767980, 768033, 506492, 511955, 506370, 515996, 513450, 493719, 538855, 353114, 112447369, 404098, 506802, 504503, 509758, 507215, 2812…	517	2553	6847	1.11531	0.433076	0.186957	0.179168
UP_KW_DOMAIN	KW-0728~SH3 domain	9	1.01124	0.0318626	535298, 767820, 504750, 537711, 514158, 532851, 512659, 510704, 280857	517	50	6847	2.38387	0.540286	0.191176	0.18321
UP_KW_LIGAND	KW-0142~cGMP-binding	3	0.337079	0.0281794	281975, 282004, 281972	270	4	3732	10.3667	0.73149	0.629902	0.629902
UP_KW_LIGAND	KW-0408~Iron	24	2.69663	0.0369447	282290, 538733, 512500, 514996, 287027, 535578, 615893, 538481, 518288, 280705, 280813, 509837, 282213, 504235, 507159, 280960, 282211, 535227, 535119, 529552, 281173, 511936, 506370, 508591	270	217	3732	1.52873	0.823007	0.629902	0.629902
UP_KW_LIGAND	KW-0670~Pyruvate	4	0.449438	0.0500815	282856, 407109, 539579, 102030942	270	12	3732	4.60741	0.905904	0.629902	0.629902
UP_KW_LIGAND	KW-0349~Heme	10	1.1236	0.0619136	512500, 282213, 535227, 282211, 615893, 529552, 511936, 280813, 509837, 506370	270	70	3732	1.9746	0.947135	0.629902	0.629902
UP_KW_LIGAND	KW-0106~Calcium	34	3.82022	0.072232	535297, 509860, 505819, 540108, 280910, 281428, 281128, 280994, 529312, 505049, 526544, 281486, 281068, 509422, 512028, 282573, 539369, 518986, 523798, 519058, 525738, 532272, 518086, 505679, 507537, 280787, 280688, 532569, 789485, 281875, 508029, 282467, 497014, 281450	270	356	3732	1.3201	0.968216	0.629902	0.629902
UP_KW_LIGAND	KW-0430~Lectin	10	1.1236	0.0821611	614804, 281278, 617434, 505819, 497014, 281068, 281486, 531519, 524529, 100126272	270	74	3732	1.86787	0.980624	0.629902	0.629902
UP_KW_LIGAND	KW-0520~NAD	14	1.57303	0.0979767	539334, 282290, 287027, 3283885, 280878, 523154, 505103, 281534, 280960, 504993, 281785, 281274, 281275, 511957	270	122	3732	1.58616	0.99129	0.643847	0.643847
UP_KW_MOLECULAR_FUNCTION	KW-0689~Ribosomal protein	32	3.59551	6.14578e-06	514013, 535056, 515228, 540965, 614241, 510058, 615178, 286868, 533310, 614148, 615556, 404142, 504413, 788861, 506358, 327682, 513438, 514966, 510127, 510824, 286853, 614872, 286839, 516063, 506768, 282688, 530464, 614906, 786454, 326582, 507154, 508143	409	172	5257	2.39131	0.000540684	0.000540829	0.000534683
UP_KW_MOLECULAR_FUNCTION	KW-0687~Ribonucleoprotein	35	3.93258	0.000146558	404165, 535056, 515228, 540965, 614241, 510058, 615178, 286868, 533310, 614148, 615556, 613634, 404142, 504413, 788861, 506358, 327682, 513438, 514966, 510127, 510824, 286853, 614872, 614017, 286839, 516063, 506768, 282688, 527129, 530464, 614906, 786454, 326582, 507154, 508143	409	229	5257	1.96448	0.0128152	0.00644854	0.00637526
UP_KW_MOLECULAR_FUNCTION	KW-0560~Oxidoreductase	44	4.94382	0.00549715	534041, 510154, 514996, 3283885, 100299281, 535578, 615893, 538481, 615334, 286809, 505103, 282213, 507962, 281785, 508455, 282211, 506991, 535227, 539606, 511957, 282130, 511936, 104968712, 508591, 327669, 515996, 282290, 538733, 407109, 287027, 518288, 614455, 338445, 509837, 404131, 281999, 282589, 507159, 280960, 281210, 540141, 281274, 281275, 281173	409	376	5257	1.50411	0.384354	0.16125	0.159417
UP_KW_MOLECULAR_FUNCTION	KW-0929~Antimicrobial	5	0.561798	0.0191367	512242, 532569, 282341, 505394, 280692	409	14	5257	4.59046	0.817381	0.421008	0.416224
UP_KW_MOLECULAR_FUNCTION	KW-0210~Decarboxylase	5	0.561798	0.0245343	281568, 282856, 515030, 281365, 516241	409	15	5257	4.28443	0.887628	0.431803	0.426896
UP_KW_MOLECULAR_FUNCTION	KW-0044~Antibiotic	4	0.449438	0.0479092	512242, 282341, 505394, 280692	409	11	5257	4.67393	0.986705	0.702668	0.694684
UP_KW_PTM	KW-0702~S-nitrosylation	9	1.01124	0.0159393	280950, 281630, 281883, 282478, 281365, 281871, 615334, 282130, 280813	371	41	4534	2.68266	0.37247	0.392551	0.379466
UP_KW_PTM	KW-0865~Zymogen	12	1.34831	0.0301207	534927, 281428, 280688, 280787, 540701, 508222, 510524, 534640, 281281, 532272, 282272, 528098	371	72	4534	2.03684	0.588079	0.392551	0.379466
UP_KW_PTM	KW-0165~Cleavage on pair of basic residues	12	1.34831	0.0392551	281428, 280713, 100336971, 280677, 280787, 281128, 281875, 281630, 281793, 505394, 532272, 528098	371	75	4534	1.95536	0.686935	0.392551	0.379466
UP_KW_PTM	KW-0301~Gamma-carboxyglutamic acid	4	0.449438	0.0681885	281428, 280688, 280787, 280948	371	12	4534	4.07367	0.871023	0.481411	0.465364
UP_KW_PTM	KW-0379~Hydroxylation	9	1.01124	0.082277	281428, 280688, 280787, 535056, 509107, 281785, 497014, 281068, 404131	371	56	4534	1.96409	0.917084	0.481411	0.465364
UP_KW_PTM	KW-0325~Glycoprotein	108	12.1348	0.0971106	513167, 537895, 100336971, 536203, 505819, 516155, 521868, 512192, 505423, 327681, 281068, 282272, 530076, 518288, 281614, 508800, 281450, 510559, 281052, 282140, 282261, 514036, 536149, 338036, 533672, 100138645, 280994, 280750, 506530, 281281, 511955, 512242, 286798, 618039, 534650, 534927, 534929, 504503, 507975, 338419, 281278, 508026, 281793, 507058, 515700, 539997, 616881, 534500, 282518, 2…	371	1176	4534	1.12234	0.948311	0.481411	0.465364
UP_SEQ_FEATURE	CARBOHYD:N-linked (GlcNAc...) asparagine	69	7.75281	0.000363741	513167, 536203, 539997, 616881, 282518, 512192, 280737, 281428, 280733, 529312, 505423, 327681, 282115, 282599, 281068, 510524, 280692, 100126272, 282272, 530076, 518288, 404193, 281614, 280688, 282229, 508800, 281258, 281534, 281135, 282346, 282341, 281052, 282261, 282140, 537431, 514036, 509963, 781806, 615893, 338036, 507815, 281128, 280798, 280677, 280994, 281006, 280750, 281486, 506530, 2812…	795	642	11312	1.52928	0.341408	0.410474	0.410474
UP_SEQ_FEATURE	TOPO_DOM:Cytoplasmic	66	7.41573	0.000715112	618184, 521829, 536203, 616881, 414921, 512192, 280737, 614538, 529312, 505423, 282115, 282599, 505064, 100126272, 510682, 338445, 504438, 281614, 282229, 281258, 531676, 509459, 505775, 281534, 281135, 768048, 282346, 514998, 281052, 506291, 512653, 514158, 781806, 615893, 338036, 614128, 507815, 353348, 280878, 532659, 281128, 360197, 767980, 506336, 281883, 505684, 508631, 281486, 506530, 7680…	795	622	11312	1.50982	0.560115	0.410474	0.410474
UP_SEQ_FEATURE	DOMAIN:Choline/carnitine acyltransferase	4	0.449438	0.00586683	504502, 513710, 509459, 512902	795	6	11312	9.48595	0.998835	1	1
UP_SEQ_FEATURE	DOMAIN:Sec23/Sec24 helical	4	0.449438	0.00586683	504422, 533994, 505089, 535071	795	6	11312	9.48595	0.998835	1	1
UP_SEQ_FEATURE	DOMAIN:Sec23/Sec24 beta-sandwich	4	0.449438	0.00586683	504422, 533994, 505089, 535071	795	6	11312	9.48595	0.998835	1	1
UP_SEQ_FEATURE	DOMAIN:Sec23/Sec24 trunk	4	0.449438	0.00586683	504422, 533994, 505089, 535071	795	6	11312	9.48595	0.998835	1	1
UP_SEQ_FEATURE	DOMAIN:Zinc finger Sec23/Sec24-type	4	0.449438	0.00973428	504422, 533994, 505089, 535071	795	7	11312	8.13082	0.999987	1	1
UP_SEQ_FEATURE	TOPO_DOM:Lumenal	25	2.80899	0.00978074	618184, 521829, 514158, 615893, 512192, 614128, 507815, 614538, 532659, 360197, 767980, 529312, 506336, 505684, 282115, 506530, 505064, 513010, 510682, 493719, 504438, 508903, 509758, 531676, 493639	795	206	11312	1.72681	0.999987	1	1
UP_SEQ_FEATURE	DOMAIN:Major facilitator superfamily (MFS) profile	11	1.23596	0.010542	506423, 505775, 535665, 538855, 521027, 519345, 517475, 526757, 518062, 512725, 507969	795	62	11312	2.52449	0.999995	1	1
UP_SEQ_FEATURE	TRANSMEM:Helical	210	23.5955	0.0123113	618184, 537895, 540701, 539713, 536203, 286885, 414921, 526757, 516155, 521868, 504970, 783452, 535227, 100138908, 618176, 512588, 513554, 517475, 353217, 281614, 614804, 507436, 450206, 531676, 768048, 514998, 281052, 338036, 767977, 614128, 539495, 280878, 767864, 767980, 768033, 506492, 511955, 506370, 515996, 513450, 493719, 538855, 353114, 112447369, 404098, 506802, 504503, 507215, 281278, 3…	795	2600	11312	1.14926	0.999999	1	1
UP_SEQ_FEATURE	REPEAT:Gelsolin-like	3	0.337079	0.0140738	533994, 505089, 535071	795	3	11312	14.2289	1	1	1
UP_SEQ_FEATURE	ZN_FING:C4-type	6	0.674157	0.0196056	514465, 504413, 505438, 507447, 536149, 286839	795	23	11312	3.71189	1	1	1
UP_SEQ_FEATURE	TRANSIT:Mitochondrion	33	3.70787	0.0251349	508170, 510058, 515580, 613774, 614148, 767855, 617636, 532418, 286809, 767983, 280878, 282578, 505323, 506358, 281785, 513438, 510127, 511957, 282130, 510824, 327669, 513530, 282290, 407109, 512500, 287027, 102030942, 282701, 504502, 280887, 614906, 786454, 507197	795	318	11312	1.47659	1	1	1
UP_SEQ_FEATURE	DISULFID:Interchain (between light and heavy chains)	3	0.337079	0.0268415	281428, 280688, 280787	795	4	11312	10.6717	1	1	1
UP_SEQ_FEATURE	DOMAIN:Gelsolin-like	4	0.449438	0.0284807	504422, 533994, 505089, 535071	795	10	11312	5.69157	1	1	1
UP_SEQ_FEATURE	PROPEP:Activation peptide	4	0.449438	0.0580379	280688, 280787, 508222, 510524	795	13	11312	4.37813	1	1	1
UP_SEQ_FEATURE	DOMAIN:Tyrosine-protein phosphatase	9	1.01124	0.0620477	317725, 508944, 533896, 520178, 513978, 541175, 513107, 617215, 521868	795	61	11312	2.09935	1	1	1
UP_SEQ_FEATURE	TOPO_DOM:Extracellular	33	3.70787	0.0657543	536203, 414921, 616881, 781806, 338036, 280737, 281128, 505423, 281883, 282599, 508631, 281486, 768033, 282573, 511435, 507185, 100126272, 535664, 616139, 281614, 520173, 504503, 282229, 281258, 281875, 505775, 281534, 281135, 281278, 282346, 514998, 281052, 507491	795	346	11312	1.35709	1	1	1
UP_SEQ_FEATURE	TOPO_DOM:Mitochondrial matrix	8	0.898876	0.0756891	280878, 504502, 539713, 286885, 512500, 282478, 767977, 613774	795	53	11312	2.14776	1	1	1

## Sheet: -10 vs 10 Upnreg DAVID
Category	Term	Count	%	PValue	Genes	List Total	Pop Hits	Pop Total	Fold Enrichment	Bonferroni	Benjamini	FDR
COG_ONTOLOGY	Intracellular trafficking and secretion	5	1.04384	0.0195653	100140328, 533994, 505089, 535071, 614775	36	36	1178	4.54475	0.256501	0.273914	0.273914
GOTERM_BP_DIRECT	GO:0006412~translation	25	5.21921	7.3239e-09	535056, 515228, 613592, 614241, 510058, 615178, 533310, 615556, 404142, 504413, 788861, 506358, 507466, 510127, 614872, 286839, 516063, 282688, 530464, 614906, 504663, 786454, 326582, 507154, 508143	417	154	10526	4.09776	1.01802e-05	1.01802e-05	1.01729e-05
GOTERM_BP_DIRECT	GO:0006888~endoplasmic reticulum to Golgi vesicle-mediated transport	19	3.9666	2.17177e-08	618184, 521829, 535533, 533994, 535071, 533078, 281706, 614775, 616526, 786759, 100140328, 531676, 506336, 504422, 509687, 505089, 281373, 100126041, 505171	417	94	10526	5.10215	3.01871e-05	1.50938e-05	1.50829e-05
GOTERM_BP_DIRECT	GO:0006094~gluconeogenesis	8	1.67015	0.000104961	282856, 513483, 282523, 514346, 281543, 515263, 102030942, 338446	417	29	10526	6.96337	0.135758	0.0486318	0.0485968
GOTERM_BP_DIRECT	GO:0033344~cholesterol efflux	6	1.25261	0.000526192	537301, 505830, 513554, 281631, 282346, 538914	417	18	10526	8.41407	0.518861	0.182852	0.18272
GOTERM_BP_DIRECT	GO:0090110~COPII-coated vesicle cargo loading	5	1.04384	0.00175517	539339, 504422, 533994, 505089, 535071	417	14	10526	9.01507	0.912999	0.446814	0.446493
GOTERM_BP_DIRECT	GO:0006890~retrograde vesicle-mediated transport, Golgi to endoplasmic reticulum	7	1.46138	0.00192869	618184, 531676, 533078, 281706, 614775, 100126041, 281707	417	34	10526	5.19692	0.931675	0.446814	0.446493
GOTERM_BP_DIRECT	GO:0042157~lipoprotein metabolic process	5	1.04384	0.00379847	537301, 788334, 505830, 281631, 538914	417	17	10526	7.42418	0.994958	0.72703	0.726507
GOTERM_BP_DIRECT	GO:0006614~SRP-dependent cotranslational protein targeting to membrane	4	0.835073	0.00430814	281504, 767980, 527129, 614017	417	9	10526	11.2188	0.997524	0.72703	0.726507
GOTERM_BP_DIRECT	GO:0006869~lipid transport	9	1.87891	0.00470739	512242, 537301, 788334, 282523, 505830, 281631, 538914, 618039, 281052	417	67	10526	3.39074	0.998582	0.72703	0.726507
GOTERM_BP_DIRECT	GO:0006487~protein N-linked glycosylation	6	1.25261	0.00683991	281779, 614538, 504346, 767958, 516155, 510978	417	31	10526	4.88559	0.999928	0.833963	0.833363
GOTERM_BP_DIRECT	GO:0055090~acylglycerol homeostasis	3	0.626305	0.00886671	537301, 281631, 538914	417	4	10526	18.9317	0.999996	0.833963	0.833363
GOTERM_BP_DIRECT	GO:0090114~COPII-coated vesicle budding	3	0.626305	0.00886671	512530, 533994, 535071	417	4	10526	18.9317	0.999996	0.833963	0.833363
GOTERM_BP_DIRECT	GO:0043691~reverse cholesterol transport	3	0.626305	0.00886671	537301, 505830, 538914	417	4	10526	18.9317	0.999996	0.833963	0.833363
GOTERM_BP_DIRECT	GO:0061844~antimicrobial humoral immune response mediated by antimicrobial peptide	6	1.25261	0.00895773	532569, 508666, 282467, 617258, 282341, 508387	417	33	10526	4.58949	0.999996	0.833963	0.833363
GOTERM_BP_DIRECT	GO:0042274~ribosomal small subunit biogenesis	7	1.46138	0.00902519	404165, 788861, 530464, 768075, 326582, 286839, 516063	417	46	10526	3.84121	0.999997	0.833963	0.833363
GOTERM_BP_DIRECT	GO:0015031~protein transport	20	4.17537	0.00959957	618184, 521829, 519689, 512530, 533078, 614775, 281707, 615897, 614128, 616526, 100140328, 509758, 531676, 520351, 100138517, 506336, 509687, 505064, 506790, 508373	417	267	10526	1.8908	0.999998	0.833963	0.833363
GOTERM_BP_DIRECT	GO:0034380~high-density lipoprotein particle assembly	3	0.626305	0.0143928	537301, 505830, 538914	417	5	10526	15.1453	1	1	1
GOTERM_BP_DIRECT	GO:0006621~protein retention in ER lumen	3	0.626305	0.0143928	618184, 531676, 509687	417	5	10526	15.1453	1	1	1
GOTERM_BP_DIRECT	GO:0009437~carnitine metabolic process	3	0.626305	0.0143928	504502, 513710, 509459	417	5	10526	15.1453	1	1	1
GOTERM_BP_DIRECT	GO:0006891~intra-Golgi vesicle-mediated transport	5	1.04384	0.0157414	535533, 533078, 281706, 100126041, 281707	417	25	10526	5.04844	1	1	1
GOTERM_BP_DIRECT	GO:0006979~response to oxidative stress	7	1.46138	0.0161041	281999, 615637, 286809, 327670, 281210, 534640, 506790	417	52	10526	3.39799	1	1	1
GOTERM_BP_DIRECT	GO:0034551~mitochondrial respiratory chain complex III assembly	3	0.626305	0.0210287	539713, 533794, 789903	417	6	10526	12.6211	1	1	1
GOTERM_BP_DIRECT	GO:0033700~phospholipid efflux	3	0.626305	0.0210287	537301, 281631, 538914	417	6	10526	12.6211	1	1	1
GOTERM_BP_DIRECT	GO:0035108~limb morphogenesis	3	0.626305	0.0210287	514090, 506539, 528098	417	6	10526	12.6211	1	1	1
GOTERM_BP_DIRECT	GO:0030838~positive regulation of actin filament polymerization	5	1.04384	0.0232266	535298, 514902, 617258, 618745, 508387	417	28	10526	4.50754	1	1	1
GOTERM_BP_DIRECT	GO:0030593~neutrophil chemotaxis	6	1.25261	0.0240665	512242, 532569, 508666, 617258, 508387, 614017	417	42	10526	3.60603	1	1	1
GOTERM_BP_DIRECT	GO:0006616~SRP-dependent cotranslational protein targeting to membrane, translocation	3	0.626305	0.0286784	505064, 614017, 614128	417	7	10526	10.8181	1	1	1
GOTERM_BP_DIRECT	GO:0006090~pyruvate metabolic process	3	0.626305	0.0286784	102030942, 281274, 281275	417	7	10526	10.8181	1	1	1
GOTERM_BP_DIRECT	GO:0048280~vesicle fusion with Golgi apparatus	3	0.626305	0.0286784	521829, 614775, 616526	417	7	10526	10.8181	1	1	1
GOTERM_BP_DIRECT	GO:0000027~ribosomal large subunit assembly	4	0.835073	0.0321594	511294, 282688, 506358, 286868	417	18	10526	5.60938	1	1	1
GOTERM_BP_DIRECT	GO:0018401~peptidyl-proline hydroxylation to 4-hydroxy-L-proline	3	0.626305	0.0372517	535578, 281373, 518288	417	8	10526	9.46583	1	1	1
GOTERM_BP_DIRECT	GO:0051603~proteolysis involved in protein catabolic process	5	1.04384	0.0437768	614471, 510524, 534640, 617703, 100138870	417	34	10526	3.71209	1	1	1
GOTERM_BP_DIRECT	GO:0006000~fructose metabolic process	3	0.626305	0.0466642	513483, 509566, 515263	417	9	10526	8.41407	1	1	1
GOTERM_BP_DIRECT	GO:0030388~fructose 1,6-bisphosphate metabolic process	3	0.626305	0.0466642	513483, 509566, 515263	417	9	10526	8.41407	1	1	1
GOTERM_BP_DIRECT	GO:0006811~monoatomic ion transport	5	1.04384	0.0479429	513450, 532851, 514998, 506492, 507969	417	35	10526	3.60603	1	1	1
GOTERM_BP_DIRECT	GO:0002181~cytoplasmic translation	5	1.04384	0.0523207	506768, 535056, 615178, 286868, 614872	417	36	10526	3.50586	1	1	1
GOTERM_BP_DIRECT	GO:0048245~eosinophil chemotaxis	3	0.626305	0.0568363	508666, 617258, 508387	417	10	10526	7.57266	1	1	1
GOTERM_BP_DIRECT	GO:0008203~cholesterol metabolic process	5	1.04384	0.0617057	617074, 537301, 513554, 281631, 538914	417	38	10526	3.32134	1	1	1
GOTERM_BP_DIRECT	GO:0019752~carboxylic acid metabolic process	3	0.626305	0.0676938	516241, 281274, 281275	417	11	10526	6.88424	1	1	1
GOTERM_BP_DIRECT	GO:0006122~mitochondrial electron transport, ubiquinol to cytochrome c	3	0.626305	0.0676938	286885, 512500, 616871	417	11	10526	6.88424	1	1	1
GOTERM_BP_DIRECT	GO:0006486~protein glycosylation	7	1.46138	0.0717917	614538, 510682, 768033, 528100, 282073, 507815, 786759	417	74	10526	2.38778	1	1	1
GOTERM_BP_DIRECT	GO:0034599~cellular response to oxidative stress	5	1.04384	0.0719166	509107, 539606, 541094, 338446, 531606	417	40	10526	3.15528	1	1	1
GOTERM_BP_DIRECT	GO:0010524~positive regulation of calcium ion transport into cytosol	2	0.417537	0.0774841	514090, 338036	417	2	10526	25.2422	1	1	1
GOTERM_BP_DIRECT	GO:0140651~futile creatine cycle	2	0.417537	0.0774841	280994, 516210	417	2	10526	25.2422	1	1	1
GOTERM_BP_DIRECT	GO:0006054~N-acetylneuraminate metabolic process	2	0.417537	0.0774841	100336710, 282073	417	2	10526	25.2422	1	1	1
GOTERM_BP_DIRECT	GO:0034445~negative regulation of plasma lipoprotein oxidation	2	0.417537	0.0774841	537301, 505830	417	2	10526	25.2422	1	1	1
GOTERM_BP_DIRECT	GO:0045047~protein targeting to ER	3	0.626305	0.0791667	281504, 505064, 614017	417	12	10526	6.31055	1	1	1
GOTERM_BP_DIRECT	GO:0007030~Golgi organization	7	1.46138	0.079467	539339, 517345, 519689, 508631, 540583, 508373, 786759	417	76	10526	2.32494	1	1	1
GOTERM_BP_DIRECT	GO:0042254~ribosome biogenesis	5	1.04384	0.0887314	515057, 504663, 768075, 286868, 511676	417	43	10526	2.93514	1	1	1
GOTERM_BP_DIRECT	GO:0120162~positive regulation of cold-induced thermogenesis	4	0.835073	0.0890506	504502, 280994, 281793, 338446	417	27	10526	3.73959	1	1	1
GOTERM_BP_DIRECT	GO:0045444~fat cell differentiation	4	0.835073	0.0890506	515654, 520173, 510425, 783538	417	27	10526	3.73959	1	1	1
GOTERM_BP_DIRECT	GO:0042744~hydrogen peroxide catabolic process	3	0.626305	0.0911899	281999, 537301, 281210	417	13	10526	5.82512	1	1	1
GOTERM_BP_DIRECT	GO:0006886~intracellular protein transport	13	2.71399	0.0960214	539339, 517345, 535533, 533994, 535071, 281706, 281707, 281504, 100140328, 616979, 504422, 505089, 100126041	417	199	10526	1.64899	1	1	1
GOTERM_CC_DIRECT	GO:0005840~ribosome	30	6.26305	1.87398e-12	535056, 515228, 613592, 614241, 510058, 615178, 286868, 615556, 404142, 504413, 788861, 506358, 444858, 507466, 327682, 510127, 510824, 286853, 614872, 286839, 516063, 506768, 282688, 530464, 614906, 504663, 786454, 326582, 507154, 508143	446	153	11107	4.88306	6.1278e-10	6.12791e-10	5.86555e-10
GOTERM_CC_DIRECT	GO:0005743~mitochondrial inner membrane	32	6.68058	1.13402e-06	515228, 539713, 510058, 533794, 613774, 614148, 767977, 789903, 505763, 506358, 282478, 281785, 513438, 510127, 282130, 510824, 506492, 327669, 513450, 282290, 338063, 512500, 287027, 102030942, 504502, 282523, 614906, 786454, 507154, 281275, 508143, 507197	446	299	11107	2.66527	0.000370757	0.000185413	0.000177475
GOTERM_CC_DIRECT	GO:0005789~endoplasmic reticulum membrane	43	8.97704	3.68326e-05	617074, 617293, 618184, 521829, 519689, 514996, 512530, 514158, 530000, 533994, 539570, 535071, 516155, 614128, 616526, 507815, 281504, 532659, 360197, 767980, 529312, 506336, 508631, 509687, 505089, 506530, 505064, 508373, 528100, 618176, 513010, 513710, 510682, 513554, 537161, 614775, 504438, 353217, 504346, 531676, 504422, 512534, 541094	446	547	11107	1.95769	0.0119723	0.00401476	0.00384287
GOTERM_CC_DIRECT	GO:0005739~mitochondrion	58	12.1086	7.46154e-05	508170, 515228, 614148, 789903, 505987, 286809, 281785, 510127, 512902, 327669, 513397, 513710, 287027, 512500, 515010, 518288, 282701, 507436, 509459, 281534, 768048, 327670, 514759, 535119, 513107, 507197, 533794, 516210, 504824, 767855, 617636, 532418, 767983, 505763, 282578, 510425, 539606, 511957, 510824, 506492, 513530, 513450, 282290, 538733, 338063, 514346, 617420, 614078, 102030942, 5098…	446	850	11107	1.6993	0.0241049	0.00500913	0.00479467
GOTERM_CC_DIRECT	GO:0022625~cytosolic large ribosomal subunit	11	2.29645	7.65921e-05	506768, 504413, 535056, 282688, 286853, 613592, 286868, 514966, 533310, 615556, 404142	446	57	11107	4.80596	0.0247355	0.00500913	0.00479467
GOTERM_CC_DIRECT	GO:0030126~COPI vesicle coat	5	1.04384	0.000440324	535533, 533078, 281706, 100126041, 281707	446	10	11107	12.4518	0.134128	0.0239977	0.0229702
GOTERM_CC_DIRECT	GO:0070971~endoplasmic reticulum exit site	6	1.25261	0.00073616	519689, 504422, 533994, 505089, 535071, 505171	446	19	11107	7.86429	0.214011	0.0343892	0.0329169
GOTERM_CC_DIRECT	GO:0030663~COPI-coated vesicle membrane	4	0.835073	0.00116706	618184, 531676, 509687, 281706	446	6	11107	16.6024	0.317404	0.0477037	0.0456614
GOTERM_CC_DIRECT	GO:0030127~COPII vesicle coat	5	1.04384	0.00184697	504422, 512530, 533994, 505089, 535071	446	14	11107	8.89414	0.453662	0.0671065	0.0642334
GOTERM_CC_DIRECT	GO:0034361~very-low-density lipoprotein particle	5	1.04384	0.00243963	537301, 505830, 281631, 538914, 618039	446	15	11107	8.3012	0.550102	0.079776	0.0763605
GOTERM_CC_DIRECT	GO:0005801~cis-Golgi network	6	1.25261	0.00330484	618184, 531676, 509687, 540583, 788729, 786759	446	26	11107	5.74698	0.661244	0.098244	0.0940379
GOTERM_CC_DIRECT	GO:0034364~high-density lipoprotein particle	5	1.04384	0.00399174	537301, 505830, 281631, 538914, 618039	446	17	11107	7.32458	0.729616	0.103771	0.0993278
GOTERM_CC_DIRECT	GO:1990904~ribonucleoprotein complex	16	3.34029	0.00425865	535177, 535056, 540475, 515057, 510058, 286868, 614872, 615556, 404142, 516063, 282688, 788861, 507466, 327682, 510568, 510824	446	174	11107	2.28999	0.752304	0.103771	0.0993278
GOTERM_CC_DIRECT	GO:0005762~mitochondrial large ribosomal subunit	8	1.67015	0.00444278	506358, 614906, 510058, 504663, 786454, 507154, 510127, 614148	446	52	11107	3.83132	0.766839	0.103771	0.0993278
GOTERM_CC_DIRECT	GO:0034362~low-density lipoprotein particle	4	0.835073	0.00620979	537301, 505830, 281631, 618039	446	10	11107	9.96143	0.869572	0.135373	0.129578
GOTERM_CC_DIRECT	GO:0000139~Golgi membrane	23	4.80167	0.0077841	618184, 517345, 519689, 535533, 538855, 533994, 530000, 617469, 533078, 281706, 524529, 614775, 281707, 353217, 100140328, 509758, 531676, 506336, 509687, 100126041, 508373, 282073, 528098	446	314	11107	1.82415	0.922336	0.159088	0.152276
GOTERM_CC_DIRECT	GO:0042627~chylomicron	4	0.835073	0.00828716	537301, 281631, 538914, 618039	446	11	11107	9.05585	0.934204	0.159406	0.152581
GOTERM_CC_DIRECT	GO:0005783~endoplasmic reticulum	34	7.09812	0.0101861	617074, 617293, 618184, 539339, 514996, 514158, 286868, 535071, 100138645, 767980, 529312, 514090, 506534, 281785, 508631, 506991, 509687, 506530, 509422, 528100, 497207, 538733, 614471, 537161, 519058, 518288, 614017, 504438, 281999, 531676, 281630, 493639, 281373, 506043	446	540	11107	1.568	0.964844	0.185048	0.177126
GOTERM_CC_DIRECT	GO:0005741~mitochondrial outer membrane	11	2.29645	0.0112408	505987, 613306, 506291, 513450, 514090, 509459, 768048, 508137, 537161, 507707, 506370	446	108	11107	2.53648	0.975191	0.193461	0.185178
GOTERM_CC_DIRECT	GO:1903561~extracellular vesicle	3	0.626305	0.0147771	537301, 281631, 538914	446	5	11107	14.9422	0.992313	0.241606	0.231262
GOTERM_CC_DIRECT	GO:0032040~small-subunit processome	8	1.67015	0.0160571	404165, 788861, 530464, 768075, 326582, 507155, 286839, 516063	446	66	11107	3.01862	0.994975	0.250031	0.239327
GOTERM_CC_DIRECT	GO:0005730~nucleolus	30	6.26305	0.0213464	404165, 513045, 535298, 540965, 530000, 615893, 616544, 507369, 788861, 768075, 540272, 510425, 510568, 511676, 506152, 511294, 515057, 539967, 513278, 286839, 516063, 614924, 510816, 504502, 282688, 281630, 530464, 509117, 326582, 507155	446	487	11107	1.5341	0.999138	0.305411	0.292336
GOTERM_CC_DIRECT	GO:0033116~endoplasmic reticulum-Golgi intermediate compartment membrane	5	1.04384	0.0214815	618184, 506336, 508631, 614775, 508373	446	27	11107	4.61178	0.999176	0.305411	0.292336
GOTERM_CC_DIRECT	GO:0005763~mitochondrial small ribosomal subunit	5	1.04384	0.0340013	515228, 513438, 508143, 614148, 510824	446	31	11107	4.01671	0.999988	0.463267	0.443433
GOTERM_CC_DIRECT	GO:0008250~oligosaccharyltransferase complex	3	0.626305	0.0478398	614538, 510682, 768033	446	9	11107	8.3012	1	0.625744	0.598954
GOTERM_CC_DIRECT	GO:0042645~mitochondrial nucleoid	4	0.835073	0.0693546	532418, 532659, 507197, 100138870	446	24	11107	4.1506	1	0.872268	0.834923
GOTERM_CC_DIRECT	GO:0005811~lipid droplet	6	1.25261	0.0772678	767984, 614471, 280981, 515784, 497207, 618192	446	57	11107	2.62143	1	0.929408	0.889617
GOTERM_CC_DIRECT	GO:0031966~mitochondrial membrane	7	1.46138	0.0795824	513450, 360197, 280994, 282478, 533794, 613774, 507021	446	75	11107	2.32433	1	0.929408	0.889617
GOTERM_CC_DIRECT	GO:0022627~cytosolic small ribosomal subunit	5	1.04384	0.0862286	540965, 614241, 326582, 615178, 516063	446	42	11107	2.96471	1	0.972301	0.930674
GOTERM_MF_DIRECT	GO:0003735~structural constituent of ribosome	32	6.68058	1.06109e-12	535056, 515228, 540965, 613592, 614241, 510058, 615178, 286868, 533310, 615556, 404142, 504413, 788861, 506358, 507466, 513438, 514966, 510127, 510824, 286853, 614872, 286839, 516063, 506768, 282688, 530464, 614906, 504663, 786454, 326582, 507154, 508143	399	176	10226	4.65983	6.36624e-10	6.36654e-10	6.36654e-10
GOTERM_MF_DIRECT	GO:0016209~antioxidant activity	4	0.835073	0.00764533	537301, 532569, 505830, 280692	399	11	10226	9.31966	0.989997	1	1
GOTERM_MF_DIRECT	GO:0004095~carnitine O-palmitoyltransferase activity	3	0.626305	0.00860538	504502, 513710, 509459	399	4	10226	19.2218	0.994403	1	1
GOTERM_MF_DIRECT	GO:0046923~ER retention sequence binding	3	0.626305	0.00860538	618184, 531676, 509687	399	4	10226	19.2218	0.994403	1	1
GOTERM_MF_DIRECT	GO:0060228~phosphatidylcholine-sterol O-acyltransferase activator activity	3	0.626305	0.00860538	537301, 281631, 538914	399	4	10226	19.2218	0.994403	1	1
GOTERM_MF_DIRECT	GO:0015141~succinate transmembrane transporter activity	3	0.626305	0.0204256	282523, 505775, 507000	399	6	10226	12.8145	0.999996	1	1
GOTERM_MF_DIRECT	GO:0005198~structural molecule activity	7	1.46138	0.0227977	404144, 512530, 535533, 414921, 514998, 281706, 100126041	399	57	10226	3.14743	0.999999	1	1
GOTERM_MF_DIRECT	GO:0042802~identical protein binding	31	6.47182	0.0374234	535298, 404189, 511283, 513483, 512653, 414921, 515263, 338036, 613306, 504750, 522884, 444858, 504652, 281785, 506111, 509566, 539606, 511957, 282130, 512341, 100337035, 535325, 102030942, 518288, 281999, 514759, 505792, 281210, 506682, 507393, 505171	399	549	10226	1.44718	1	1	1
GOTERM_MF_DIRECT	GO:0031625~ubiquitin protein ligase binding	12	2.50522	0.0514621	617074, 100139910, 282323, 281543, 540272, 281871, 516210, 506790, 539882, 286839, 521857, 338446	399	162	10226	1.89845	1	1	1
GOTERM_MF_DIRECT	GO:0019843~rRNA binding	5	1.04384	0.0543461	535056, 511294, 506358, 614241, 508143	399	37	10226	3.46339	1	1	1
GOTERM_MF_DIRECT	GO:0005048~signal sequence binding	2	0.417537	0.0763297	505064, 614128	399	2	10226	25.6291	1	1	1
GOTERM_MF_DIRECT	GO:0050211~procollagen galactosyltransferase activity	2	0.417537	0.0763297	513167, 514996	399	2	10226	25.6291	1	1	1
GOTERM_MF_DIRECT	GO:0005046~KDEL sequence binding	2	0.417537	0.0763297	618184, 531676	399	2	10226	25.6291	1	1	1
GOTERM_MF_DIRECT	GO:0042803~protein homodimerization activity	20	4.17537	0.0805047	506291, 537301, 514346, 538404, 515580, 518086, 280812, 281942, 523154, 514090, 281258, 505541, 281543, 280960, 508566, 281631, 281365, 507197, 532839, 282073	399	345	10226	1.48574	1	1	1
GOTERM_MF_DIRECT	GO:0030169~low-density lipoprotein particle binding	3	0.626305	0.0888193	518758, 282346, 281052	399	13	10226	5.9144	1	1	1
GOTERM_MF_DIRECT	GO:0005178~integrin binding	7	1.46138	0.0909158	507526, 281258, 281875, 509600, 281871, 281373, 281251	399	80	10226	2.24254	1	1	1
INTERPRO	IPR012990:Sec23_24_beta_S	4	0.835073	0.0010902	504422, 533994, 505089, 535071	464	6	11831	16.9986	0.805069	0.233459	0.232836
INTERPRO	IPR006896:Sec23/24_trunk_dom	4	0.835073	0.0010902	504422, 533994, 505089, 535071	464	6	11831	16.9986	0.805069	0.233459	0.232836
INTERPRO	IPR036175:Sec23/24_helical_dom_sf	4	0.835073	0.0010902	504422, 533994, 505089, 535071	464	6	11831	16.9986	0.805069	0.233459	0.232836
INTERPRO	IPR039551:Cho/carn_acyl_trans	4	0.835073	0.0010902	504502, 513710, 509459, 512902	464	6	11831	16.9986	0.805069	0.233459	0.232836
INTERPRO	IPR006900:Sec23/24_helical_dom	4	0.835073	0.0010902	504422, 533994, 505089, 535071	464	6	11831	16.9986	0.805069	0.233459	0.232836
INTERPRO	IPR000542:Carn_acyl_trans	4	0.835073	0.0010902	504502, 513710, 509459, 512902	464	6	11831	16.9986	0.805069	0.233459	0.232836
INTERPRO	IPR042231:Cho/carn_acyl_trans_2	4	0.835073	0.0010902	504502, 513710, 509459, 512902	464	6	11831	16.9986	0.805069	0.233459	0.232836
INTERPRO	IPR036180:Gelsolin-like_dom_sf	4	0.835073	0.00185253	504422, 533994, 505089, 535071	464	7	11831	14.5702	0.937932	0.30855	0.307726
INTERPRO	IPR006895:Znf_Sec23_Sec24	4	0.835073	0.00185253	504422, 533994, 505089, 535071	464	7	11831	14.5702	0.937932	0.30855	0.307726
INTERPRO	IPR000133:ER_ret_rcpt	3	0.626305	0.00446586	618184, 531676, 509687	464	3	11831	25.4978	0.998781	0.669433	0.667646
INTERPRO	IPR023213:CAT-like_dom_sf	4	0.835073	0.00581696	504502, 513710, 509459, 512902	464	10	11831	10.1991	0.999841	0.792693	0.790578
INTERPRO	IPR007123:Gelsolin-like_dom	4	0.835073	0.00776825	504422, 533994, 505089, 535071	464	11	11831	9.27194	0.999992	0.931567	0.929081
INTERPRO	IPR000074:ApoA_E	3	0.626305	0.00870042	537301, 281631, 538914	464	4	11831	19.1234	0.999998	0.931567	0.929081
INTERPRO	IPR050163:Apolipoprotein_A1/A4/E	3	0.626305	0.00870042	537301, 281631, 538914	464	4	11831	19.1234	0.999998	0.931567	0.929081
INTERPRO	IPR029044:Nucleotide-diphossugar_trans	7	1.46138	0.0314611	513167, 280812, 514996, 535325, 100336710, 524529, 512192	464	61	11831	2.92598	1	1	0.997997
INTERPRO	IPR005123:Oxoglu/Fe-dep_dioxygenase	4	0.835073	0.0413886	538733, 514996, 535578, 518288	464	20	11831	5.09957	1	1	0.997997
INTERPRO	IPR029006:ADF-H/Gelsolin-like_dom_sf	4	0.835073	0.0528105	504422, 533994, 505089, 535071	464	22	11831	4.63597	1	1	0.997997
INTERPRO	IPR011332:Ribosomal_zn-bd	3	0.626305	0.0558522	504413, 613592, 286839	464	10	11831	7.64935	1	1	0.997997
INTERPRO	IPR036291:NAD(P)-bd_dom_sf	10	2.08768	0.0588532	523154, 505103, 504235, 281785, 281274, 539606, 281275, 511957, 404131, 618192	464	126	11831	2.02364	1	1	0.997997
INTERPRO	IPR013785:Aldolase_TIM	5	1.04384	0.0599699	281568, 281543, 509566, 515263, 102030942	464	38	11831	3.35498	1	1	0.997997
INTERPRO	IPR009000:Transl_B-barrel_sf	4	0.835073	0.0655764	506768, 282688, 515057, 614906	464	24	11831	4.24964	1	1	0.997997
INTERPRO	IPR001751:S100/CaBP7/8-like_CS	3	0.626305	0.0665375	532569, 509860, 282467	464	11	11831	6.95396	1	1	0.997997
INTERPRO	IPR011012:Longin-like_dom_sf	4	0.835073	0.0724397	281504, 533078, 614775, 281707	464	25	11831	4.07966	1	1	0.997997
INTERPRO	IPR030659:SecY_CS	2	0.417537	0.0767406	505064, 614128	464	2	11831	25.4978	1	1	0.997997
INTERPRO	IPR002208:SecY/SEC61-alpha	2	0.417537	0.0767406	505064, 614128	464	2	11831	25.4978	1	1	0.997997
INTERPRO	IPR006692:Coatomer_WD-assoc_reg	2	0.417537	0.0767406	281706, 100126041	464	2	11831	25.4978	1	1	0.997997
INTERPRO	IPR019561:Translocon_Sec61/SecY_plug_dom	2	0.417537	0.0767406	505064, 614128	464	2	11831	25.4978	1	1	0.997997
INTERPRO	IPR036225:SRP/SRP_N	2	0.417537	0.0767406	281504, 614017	464	2	11831	25.4978	1	1	0.997997
INTERPRO	IPR000897:SRP54_GTPase_dom	2	0.417537	0.0767406	281504, 614017	464	2	11831	25.4978	1	1	0.997997
INTERPRO	IPR023201:SecY_dom_sf	2	0.417537	0.0767406	505064, 614128	464	2	11831	25.4978	1	1	0.997997
INTERPRO	IPR012974:NOP58/56_N	2	0.417537	0.0767406	404165, 507155	464	2	11831	25.4978	1	1	0.997997
INTERPRO	IPR013822:Signal_recog_particl_SRP54_hlx	2	0.417537	0.0767406	281504, 614017	464	2	11831	25.4978	1	1	0.997997
INTERPRO	IPR042101:SRP54_N_sf	2	0.417537	0.0767406	281504, 614017	464	2	11831	25.4978	1	1	0.997997
INTERPRO	IPR045056:Nop56/Nop58	2	0.417537	0.0767406	404165, 507155	464	2	11831	25.4978	1	1	0.997997
INTERPRO	IPR037550:Sec23_C	2	0.417537	0.0767406	533994, 535071	464	2	11831	25.4978	1	1	0.997997
INTERPRO	IPR039899:BET1_SNARE	2	0.417537	0.0767406	509758, 616526	464	2	11831	25.4978	1	1	0.997997
INTERPRO	IPR050844:Coatomer_complex_subunit	2	0.417537	0.0767406	281706, 100126041	464	2	11831	25.4978	1	1	0.997997
INTERPRO	IPR036400:Cyt_B5-like_heme/steroid_sf	3	0.626305	0.0778329	515356, 509837, 506370	464	12	11831	6.37446	1	1	0.997997
INTERPRO	IPR013787:S100_Ca-bd_sub	3	0.626305	0.0778329	532569, 509860, 282467	464	12	11831	6.37446	1	1	0.997997
INTERPRO	IPR001199:Cyt_B5-like_heme/steroid-bd	3	0.626305	0.0778329	515356, 509837, 506370	464	12	11831	6.37446	1	1	0.997997
INTERPRO	IPR036249:Thioredoxin-like_sf	8	1.67015	0.0785001	281999, 286809, 282290, 280950, 506991, 281210, 493639, 281373	464	95	11831	2.14719	1	1	0.997997
INTERPRO	IPR018108:Mitochondrial_sb/sol_carrier	5	1.04384	0.0863483	518758, 282523, 282478, 533794, 507021	464	43	11831	2.96487	1	1	0.997997
INTERPRO	IPR023395:Mt_carrier_dom_sf	5	1.04384	0.0863483	518758, 282523, 282478, 533794, 507021	464	43	11831	2.96487	1	1	0.997997
KEGG_PATHWAY	bta03010:Ribosome	27	5.63674	2.66843e-09	535056, 540965, 613592, 614241, 510058, 615178, 286868, 533310, 615556, 404142, 504413, 788861, 506358, 514966, 286853, 614872, 286839, 516063, 506768, 282688, 530464, 614906, 504663, 786454, 326582, 507154, 508143	270	145	5663	3.90552	7.95193e-07	7.95193e-07	7.81851e-07
KEGG_PATHWAY	bta04141:Protein processing in endoplasmic reticulum	23	4.80167	2.51208e-06	614471, 510682, 515784, 512530, 533994, 767958, 519058, 535071, 516155, 504438, 614128, 507815, 614538, 767980, 529312, 514090, 509107, 504422, 506530, 505089, 768033, 505064, 281373	270	153	5663	3.15297	0.00074832	0.0003743	0.00036802
KEGG_PATHWAY	bta05171:Coronavirus disease - COVID-19	25	5.21921	4.43507e-05	535056, 540965, 613592, 614241, 615178, 286868, 533310, 615556, 404142, 504413, 788861, 654488, 514966, 539369, 286853, 614872, 286839, 516063, 506768, 282688, 281534, 530464, 281871, 326582, 281251	270	209	5663	2.50886	0.0131298	0.0044055	0.00433158
KEGG_PATHWAY	bta04922:Glucagon signaling pathway	14	2.92276	0.000109845	513483, 513010, 513710, 407109, 539570, 537451, 338446, 282856, 509107, 509459, 282323, 281793, 281274, 281275	270	82	5663	3.58094	0.0322056	0.00818346	0.00804615
KEGG_PATHWAY	bta03320:PPAR signaling pathway	12	2.50522	0.000153683	505987, 282856, 504502, 513710, 509459, 280981, 281631, 281760, 509963, 537161, 538914, 281052	270	63	5663	3.99506	0.0447681	0.00915952	0.00900584
KEGG_PATHWAY	bta04714:Thermogenesis	23	4.80167	0.000204094	517953, 505290, 535298, 518758, 513010, 282290, 513710, 286885, 338063, 512500, 287027, 616871, 537161, 338446, 282701, 504502, 282578, 509459, 327670, 282323, 768048, 281793, 506492	270	202	5663	2.38814	0.0590134	0.0101367	0.00996661
KEGG_PATHWAY	bta01100:Metabolic pathways	82	17.119	0.000695754	513167, 617293, 508170, 513483, 286885, 515263, 516155, 537451, 505987, 614538, 286809, 280812, 505103, 281785, 281543, 504652, 506991, 497025, 282073, 512341, 327669, 505290, 287027, 407109, 510682, 512500, 616871, 535325, 518288, 507949, 518086, 281779, 615813, 282701, 327670, 280960, 514759, 281210, 507197, 404189, 514996, 509965, 516210, 507815, 617636, 280712, 100138645, 280798, 281568, 2828…	270	1235	5663	1.39261	0.187311	0.0296193	0.0291223
KEGG_PATHWAY	bta01200:Carbon metabolism	12	2.50522	0.00467259	327669, 508170, 513483, 505103, 407109, 514346, 281543, 281785, 509566, 515263, 507197, 507949	270	94	5663	2.67754	0.752339	0.17206	0.169173
KEGG_PATHWAY	bta00010:Glycolysis / Gluconeogenesis	8	1.67015	0.00620274	282856, 513483, 407109, 281543, 509566, 515263, 281274, 281275	270	47	5663	3.57006	0.843417	0.17206	0.169173
KEGG_PATHWAY	bta00510:N-Glycan biosynthesis	8	1.67015	0.00620274	614538, 504346, 510682, 767958, 768033, 516155, 282073, 507815	270	47	5663	3.57006	0.843417	0.17206	0.169173
KEGG_PATHWAY	bta00260:Glycine, serine and threonine metabolism	7	1.46138	0.00635122	100138645, 505103, 514346, 497025, 511957, 507197, 507949	270	36	5663	4.07829	0.850237	0.17206	0.169173
KEGG_PATHWAY	bta01230:Biosynthesis of amino acids	9	1.87891	0.00848932	327669, 505103, 514346, 281543, 514759, 509566, 515263, 539606, 507197	270	62	5663	3.04462	0.921182	0.210818	0.207281
KEGG_PATHWAY	bta04146:Peroxisome	10	2.08768	0.00939364	327669, 512341, 505763, 280960, 504993, 505792, 537161, 507393, 506518, 512902	270	76	5663	2.75975	0.939947	0.215331	0.211718
KEGG_PATHWAY	bta05415:Diabetic cardiomyopathy	17	3.54906	0.0122944	282290, 286885, 407109, 338063, 512500, 287027, 616871, 767977, 537451, 281779, 282701, 504502, 282578, 509459, 327670, 282478, 281052	270	182	5663	1.95912	0.974939	0.261696	0.257305
KEGG_PATHWAY	bta01250:Biosynthesis of nucleotide sugars	6	1.25261	0.0143445	281779, 523154, 535325, 100336710, 510978, 508591	270	31	5663	4.0595	0.986508	0.284978	0.280197
KEGG_PATHWAY	bta05012:Parkinson disease	20	4.17537	0.0175947	282290, 615087, 510155, 286885, 338063, 614471, 512500, 287027, 616871, 534640, 539882, 286839, 282701, 280950, 282578, 509107, 327670, 282323, 282478, 281793	270	238	5663	1.76253	0.994958	0.3277	0.322202
KEGG_PATHWAY	bta04979:Cholesterol metabolism	7	1.46138	0.0205849	537301, 513554, 281631, 282346, 509963, 618039, 281052	270	46	5663	3.19171	0.997967	0.360841	0.354787
KEGG_PATHWAY	bta05020:Prion disease	19	3.9666	0.0261156	513010, 282290, 615087, 510155, 286885, 338063, 512500, 287027, 616871, 534640, 539882, 282701, 282578, 509107, 327670, 282323, 282478, 282420, 281251	270	232	5663	1.7177	0.999624	0.399854	0.393145
KEGG_PATHWAY	bta00513:Various types of N-glycan biosynthesis	6	1.25261	0.0262729	614538, 504346, 510682, 767958, 768033, 507815	270	36	5663	3.49568	0.999642	0.399854	0.393145
KEGG_PATHWAY	bta03008:Ribosome biogenesis in eukaryotes	9	1.87891	0.0268358	404165, 520351, 515057, 507369, 768075, 282420, 507155, 510568, 506152	270	76	5663	2.48377	0.999698	0.399854	0.393145
KEGG_PATHWAY	bta04152:AMPK signaling pathway	11	2.29645	0.0282929	512341, 407234, 282856, 513010, 513483, 513710, 509459, 281052, 508373, 537451, 338446	270	106	5663	2.17655	0.999807	0.401489	0.394753
KEGG_PATHWAY	bta00190:Oxidative phosphorylation	12	2.50522	0.0311952	280701, 282290, 282701, 282578, 286885, 512500, 287027, 338063, 327670, 505684, 616871, 506492	270	123	5663	2.04625	0.999921	0.422553	0.415464
KEGG_PATHWAY	bta03060:Protein export	5	1.04384	0.0369141	281504, 527129, 505064, 614017, 614128	270	27	5663	3.88409	0.999986	0.476472	0.468477
KEGG_PATHWAY	bta01212:Fatty acid metabolism	7	1.46138	0.0383736	513530, 617293, 504502, 513710, 509459, 537161, 282130	270	53	5663	2.77016	0.999991	0.476472	0.468477
KEGG_PATHWAY	bta00051:Fructose and mannose metabolism	5	1.04384	0.041514	513483, 281543, 509566, 515263, 510978	270	28	5663	3.74537	0.999997	0.494846	0.486544
KEGG_PATHWAY	bta04920:Adipocytokine signaling pathway	7	1.46138	0.0596731	407234, 282856, 513710, 509459, 537161, 281052, 338446	270	59	5663	2.48845	1	0.667721	0.656518
KEGG_PATHWAY	bta04918:Thyroid hormone synthesis	6	1.25261	0.0604982	513010, 509107, 282323, 281793, 281210, 531519	270	45	5663	2.79654	1	0.667721	0.656518
KEGG_PATHWAY	bta04145:Phagosome	11	2.29645	0.0854564	282229, 615087, 281875, 281534, 505684, 282346, 505064, 281052, 614775, 539882, 614128	270	129	5663	1.78849	1	0.909501	0.89424
KEGG_PATHWAY	bta05016:Huntington disease	18	3.75783	0.0895176	513010, 282290, 615087, 510155, 286885, 338063, 512500, 287027, 616871, 534640, 539882, 338446, 526320, 282701, 282578, 327670, 282478, 281210	270	252	5663	1.49815	1	0.919871	0.904437
PIR_SUPERFAMILY	PIRSF004557:SecY	2	0.417537	0.0960019	505064, 614128	65	2	1301	20.0154	0.998084	1	1
SMART	SM01394:S_100	3	0.626305	0.0482033	532569, 509860, 282467	188	12	6254	8.31649	0.999907	1	1
SMART	SM01117:Cyt-b5	3	0.626305	0.0482033	515356, 509837, 506370	188	12	6254	8.31649	0.999907	1	1
SMART	SM00963:SRP54_N	2	0.417537	0.0589123	281504, 614017	188	2	6254	33.266	0.999989	1	1
SMART	SM00962:SRP54	2	0.417537	0.0589123	281504, 614017	188	2	6254	33.266	0.999989	1	1
SMART	SM00702:P4Hc	3	0.626305	0.0723553	514996, 535578, 518288	188	15	6254	6.65319	0.999999	1	1
SMART	SM00931:NOSIC	2	0.417537	0.0870606	404165, 507155	188	3	6254	22.1773	1	1	1
UP_KW_BIOLOGICAL_PROCESS	KW-0813~Transport	78	16.2839	2.12624e-08	618184, 521829, 286885, 414921, 521027, 535071, 281706, 281707, 616526, 282478, 506076, 505064, 510568, 507000, 508373, 512902, 537301, 287027, 512500, 616871, 518045, 614775, 353217, 282701, 520351, 531676, 509459, 505775, 100138517, 327670, 514998, 281052, 507393, 518758, 519689, 539339, 512530, 536149, 535533, 530000, 533994, 615893, 533794, 517584, 533078, 338036, 767977, 615897, 614128, 2825…	178	1057	4262	1.7669	1.9774e-06	1.30388e-06	1.27584e-06
UP_KW_BIOLOGICAL_PROCESS	KW-0931~ER-Golgi transport	16	3.34029	2.80405e-08	618184, 521829, 539339, 535533, 512530, 533994, 535071, 533078, 281706, 614775, 281707, 616526, 531676, 506336, 505089, 100126041	178	64	4262	5.98596	2.60776e-06	1.30388e-06	1.27584e-06
UP_KW_BIOLOGICAL_PROCESS	KW-0653~Protein transport	26	5.42797	0.00316165	618184, 521829, 539339, 519689, 512530, 535533, 533994, 535071, 533078, 281706, 615897, 281707, 614128, 616526, 506336, 505089, 505064, 510568, 508373, 614775, 509758, 531676, 520351, 100138517, 504422, 100126041	178	340	4262	1.831	0.255096	0.0785759	0.0768861
UP_KW_BIOLOGICAL_PROCESS	KW-0312~Gluconeogenesis	4	0.835073	0.00337961	513483, 514346, 281543, 102030942	178	8	4262	11.9719	0.270092	0.0785759	0.0768861
UP_KW_BIOLOGICAL_PROCESS	KW-0445~Lipid transport	9	1.87891	0.00551831	512242, 537301, 282523, 505830, 281631, 508631, 281760, 618039, 281052	178	66	4262	3.26507	0.402275	0.102641	0.100433
UP_KW_BIOLOGICAL_PROCESS	KW-0249~Electron transport	9	1.87891	0.0285818	282290, 280950, 286885, 512500, 287027, 338063, 327670, 616871, 615893	178	88	4262	2.4488	0.932582	0.428372	0.419159
UP_KW_BIOLOGICAL_PROCESS	KW-0276~Fatty acid metabolism	8	1.67015	0.0326963	513530, 617293, 504502, 513710, 509459, 493639, 282130, 512902	178	74	4262	2.58852	0.95457	0.428372	0.419159
UP_KW_BIOLOGICAL_PROCESS	KW-0679~Respiratory chain	7	1.46138	0.0368492	282290, 286885, 512500, 287027, 338063, 327670, 616871	178	60	4262	2.79345	0.969551	0.428372	0.419159
UP_KW_BIOLOGICAL_PROCESS	KW-0443~Lipid metabolism	21	4.38413	0.0925876	617074, 513530, 617293, 513710, 514346, 513554, 509963, 102030942, 618039, 525738, 286809, 504502, 360197, 509459, 281631, 505792, 493639, 512028, 282130, 327686, 512902	178	353	4262	1.42442	0.999881	0.956739	0.936164
UP_KW_CELLULAR_COMPONENT	KW-0496~Mitochondrion	64	13.3612	6.67698e-07	508170, 515228, 539713, 286885, 510058, 515580, 613774, 614148, 789903, 505987, 286809, 506358, 281785, 282478, 508137, 513438, 510127, 327669, 287027, 407109, 512500, 616871, 282701, 509459, 768048, 327670, 786454, 535119, 507154, 507197, 506291, 533794, 516210, 767977, 615897, 767855, 617636, 532418, 613306, 767983, 360197, 505763, 280994, 282578, 539606, 282130, 511957, 510824, 506492, 513530,…	342	761	7643	1.87946	2.87106e-05	2.8711e-05	2.60402e-05
UP_KW_CELLULAR_COMPONENT	KW-0256~Endoplasmic reticulum	48	10.0209	3.18787e-05	513167, 617293, 618184, 521829, 514996, 512530, 514158, 533994, 615178, 767958, 535071, 516155, 614128, 616526, 507815, 281504, 614538, 532659, 360197, 767980, 529312, 506336, 281785, 508631, 506991, 505089, 506530, 768033, 505064, 528100, 497207, 513010, 614471, 510682, 513554, 519058, 518288, 614775, 614017, 504438, 353217, 281999, 504346, 531676, 281630, 493639, 281373, 541094	342	576	7643	1.86233	0.00136987	0.000685393	0.000621636
UP_KW_CELLULAR_COMPONENT	KW-0999~Mitochondrion inner membrane	22	4.5929	0.000546338	513450, 282290, 539713, 286885, 338063, 512500, 287027, 616871, 533794, 767977, 613774, 282701, 504502, 505763, 282578, 282523, 327670, 282478, 281275, 282130, 507197, 506492	342	214	7643	2.29745	0.023225	0.00783084	0.00710239
UP_KW_CELLULAR_COMPONENT	KW-0968~Cytoplasmic vesicle	23	4.80167	0.00133226	506291, 618184, 521829, 512653, 535533, 539997, 512530, 536149, 533994, 535071, 533078, 281706, 281707, 280712, 281942, 531676, 281534, 504422, 505684, 281793, 509687, 505089, 100126041	342	245	7643	2.09797	0.0557133	0.0143218	0.0129896
UP_KW_CELLULAR_COMPONENT	KW-0345~HDL	5	1.04384	0.00359245	537301, 505830, 281631, 538914, 618039	342	15	7643	7.44932	0.143374	0.0308951	0.0280211
UP_KW_CELLULAR_COMPONENT	KW-0472~Membrane	184	38.4134	0.0086092	539555, 618184, 539713, 286885, 414921, 535071, 516155, 521868, 512192, 281504, 614538, 514090, 504970, 788861, 509107, 508137, 510203, 327682, 506076, 618176, 513710, 510682, 512500, 513554, 534797, 614775, 507707, 504438, 353217, 282701, 614804, 507436, 531676, 509459, 505775, 768048, 327670, 514998, 281052, 507393, 617074, 519689, 512653, 512530, 514158, 533794, 338036, 516210, 767977, 614128,…	342	3609	7643	1.13938	0.310507	0.0616992	0.0559598
UP_KW_CELLULAR_COMPONENT	KW-1000~Mitochondrion outer membrane	8	1.67015	0.0433925	505987, 613306, 506291, 513450, 509459, 768048, 508137, 615897	342	73	7643	2.44909	0.851559	0.266554	0.241758
UP_KW_CELLULAR_COMPONENT	KW-0333~Golgi apparatus	24	5.01044	0.0659708	510272, 618184, 535298, 521829, 517345, 512653, 519689, 535533, 538855, 533078, 281706, 614775, 281707, 616526, 507845, 509758, 531676, 506336, 526544, 538914, 540583, 281052, 100126041, 282073	342	370	7643	1.4496	0.94685	0.354593	0.321608
UP_KW_DOMAIN	KW-0809~Transit peptide	32	6.68058	4.8175e-05	508170, 510058, 515580, 613774, 614148, 767855, 789903, 617636, 532418, 286809, 767983, 282578, 506358, 281785, 513438, 510127, 511957, 282130, 510824, 327669, 513530, 282290, 407109, 512500, 287027, 102030942, 282701, 504502, 614906, 504663, 786454, 507197	273	367	6847	2.18686	0.00115556	0.000794932	0.000794932
UP_KW_DOMAIN	KW-1133~Transmembrane helix	117	24.4259	6.62443e-05	618184, 539713, 286885, 414921, 516155, 512192, 614538, 514090, 504970, 788861, 618176, 510682, 512500, 534797, 504438, 353217, 614804, 507436, 531676, 509459, 505775, 768048, 514998, 281052, 617074, 518758, 512653, 514158, 533794, 338036, 767977, 614128, 100138645, 613306, 767864, 767980, 505684, 506530, 768033, 506492, 511955, 506370, 513970, 513450, 515356, 538855, 353114, 112447369, 404098, 5…	273	2168	6847	1.35352	0.00158865	0.000794932	0.000794932
UP_KW_DOMAIN	KW-0812~Transmembrane	129	26.9311	0.000487691	618184, 539713, 286885, 414921, 516155, 521868, 512192, 614538, 514090, 504970, 788861, 618176, 513710, 510682, 512500, 513554, 534797, 614775, 504438, 353217, 614804, 507436, 531676, 509459, 505775, 768048, 514998, 281052, 617074, 512653, 514158, 533794, 338036, 767977, 614128, 100138645, 613306, 767864, 767980, 505684, 504235, 534876, 506530, 768033, 506492, 511955, 506370, 513970, 513450, 5153…	273	2553	6847	1.26729	0.0116392	0.00390153	0.00390153
UP_KW_LIGAND	KW-0520~NAD	11	2.29645	0.0152196	523154, 282290, 505103, 287027, 281534, 280960, 504993, 281785, 281274, 281275, 511957	141	122	3732	2.38647	0.450161	0.593566	0.593566
UP_KW_LIGAND	KW-0408~Iron	14	2.92276	0.0611998	282290, 538733, 512500, 514996, 287027, 535578, 615893, 518288, 509837, 504235, 280960, 535119, 506370, 508591	141	217	3732	1.70762	0.914817	0.738837	0.738837
UP_KW_LIGAND	KW-0670~Pyruvate	3	0.626305	0.0721018	282856, 407109, 102030942	141	12	3732	6.61702	0.945985	0.738837	0.738837
UP_KW_LIGAND	KW-0342~GTP-binding	12	2.50522	0.0775778	281504, 282856, 539339, 517345, 615087, 507369, 281785, 281793, 540583, 539882, 614017, 506152	141	182	3732	1.74515	0.95712	0.738837	0.738837
UP_KW_LIGAND	KW-0001~2Fe-2S	3	0.626305	0.0947227	282290, 280960, 535119	141	14	3732	5.67173	0.979371	0.738837	0.738837
UP_KW_MOLECULAR_FUNCTION	KW-0689~Ribosomal protein	31	6.47182	5.90096e-11	535056, 515228, 540965, 614241, 510058, 615178, 286868, 533310, 614148, 615556, 404142, 504413, 788861, 506358, 327682, 513438, 514966, 510127, 510824, 286853, 614872, 286839, 516063, 506768, 282688, 530464, 614906, 786454, 326582, 507154, 508143	236	172	5257	4.01476	4.42572e-09	4.42572e-09	4.36671e-09
UP_KW_MOLECULAR_FUNCTION	KW-0687~Ribonucleoprotein	35	7.30689	2.73601e-10	404165, 535056, 515228, 540965, 614241, 510058, 615178, 286868, 533310, 614148, 615556, 613634, 404142, 504413, 788861, 506358, 327682, 513438, 514966, 510127, 510824, 286853, 614872, 614017, 286839, 516063, 506768, 282688, 527129, 530464, 614906, 786454, 326582, 507154, 508143	236	229	5257	3.40454	2.05201e-08	1.026e-08	1.01232e-08
UP_KW_MOLECULAR_FUNCTION	KW-0210~Decarboxylase	5	1.04384	0.00359695	281568, 282856, 515030, 281365, 516241	236	15	5257	7.42514	0.236817	0.0899237	0.0887247
UP_KW_MOLECULAR_FUNCTION	KW-0929~Antimicrobial	4	0.835073	0.0222677	512242, 532569, 282341, 280692	236	14	5257	6.36441	0.815287	0.41752	0.411953
UP_KW_MOLECULAR_FUNCTION	KW-0560~Oxidoreductase	25	5.21921	0.0467051	534041, 514996, 535578, 615893, 286809, 505103, 281785, 506991, 539606, 511957, 282130, 508591, 327669, 282290, 538733, 407109, 287027, 518288, 509837, 404131, 281999, 280960, 281210, 281274, 281275	236	376	5257	1.48108	0.972328	0.700577	0.691236
UP_KW_MOLECULAR_FUNCTION	KW-0044~Antibiotic	3	0.626305	0.0838972	512242, 282341, 280692	236	11	5257	6.07512	0.998601	1	1
UP_KW_MOLECULAR_FUNCTION	KW-0049~Antioxidant	3	0.626305	0.0978016	281999, 532569, 280692	236	12	5257	5.56886	0.999556	1	1
UP_KW_PTM	KW-0007~Acetylation	107	22.3382	1.18249e-05	404165, 515228, 286885, 515580, 535071, 614538, 507845, 507447, 509107, 534656, 508137, 506111, 327682, 281341, 327669, 540411, 518045, 784941, 507949, 338446, 504958, 282701, 530464, 327670, 282420, 326582, 282385, 512530, 615178, 533310, 767977, 617636, 281568, 504750, 767980, 532851, 100336710, 282130, 506492, 513450, 614471, 102030942, 286839, 404098, 404131, 506768, 504502, 282523, 280981, 2…	235	1460	4534	1.41398	0.000260116	0.000271974	0.000271974
UP_KW_PTM	KW-1017~Isopeptide bond	39	8.14196	0.0394286	404165, 535056, 540965, 615178, 286868, 533310, 516210, 615556, 615897, 613634, 404142, 505103, 788861, 509107, 281543, 510203, 506790, 513010, 615087, 518045, 533001, 519992, 539882, 504438, 286839, 504958, 404098, 783538, 530547, 615637, 510816, 282688, 521540, 281534, 530464, 281793, 281871, 281274, 281052	235	556	4534	1.35333	0.587283	0.443435	0.443435
UP_KW_PTM	KW-0702~S-nitrosylation	6	1.25261	0.0578394	280950, 281630, 282478, 281365, 281871, 282130	235	41	4534	2.82346	0.730382	0.443435	0.443435
UP_SEQ_FEATURE	TRANSIT:Mitochondrion	30	6.26305	2.0014e-05	508170, 510058, 515580, 613774, 614148, 767855, 617636, 532418, 286809, 767983, 282578, 506358, 281785, 513438, 510127, 511957, 282130, 510824, 327669, 513530, 282290, 407109, 512500, 287027, 102030942, 282701, 504502, 614906, 786454, 507197	444	318	11312	2.40354	0.0136952	0.0137897	0.0136896
UP_SEQ_FEATURE	TOPO_DOM:Lumenal	22	4.5929	5.72824e-05	618184, 521829, 513010, 510682, 514158, 615893, 504438, 512192, 614128, 507815, 614538, 532659, 509758, 360197, 767980, 529312, 531676, 506336, 505684, 493639, 506530, 505064	444	206	11312	2.7209	0.0387	0.0197338	0.0195906
UP_SEQ_FEATURE	TOPO_DOM:Cytoplasmic	44	9.1858	0.000194071	506291, 618184, 521829, 512653, 414921, 514158, 781806, 615893, 338036, 512192, 614128, 507815, 280737, 614538, 532659, 360197, 767980, 529312, 506336, 505684, 282599, 508631, 506530, 768033, 505064, 513010, 510682, 535664, 538855, 504438, 520173, 282229, 509758, 531676, 281258, 509459, 281875, 505775, 281534, 768048, 282346, 493639, 514998, 281052	444	622	11312	1.80227	0.125172	0.0445716	0.0442481
UP_SEQ_FEATURE	DOMAIN:Sec23/Sec24 beta-sandwich	4	0.835073	0.00109215	504422, 533994, 505089, 535071	444	6	11312	16.985	0.529003	0.107499	0.106719
UP_SEQ_FEATURE	DOMAIN:Sec23/Sec24 trunk	4	0.835073	0.00109215	504422, 533994, 505089, 535071	444	6	11312	16.985	0.529003	0.107499	0.106719
UP_SEQ_FEATURE	DOMAIN:Sec23/Sec24 helical	4	0.835073	0.00109215	504422, 533994, 505089, 535071	444	6	11312	16.985	0.529003	0.107499	0.106719
UP_SEQ_FEATURE	DOMAIN:Choline/carnitine acyltransferase	4	0.835073	0.00109215	504502, 513710, 509459, 512902	444	6	11312	16.985	0.529003	0.107499	0.106719
UP_SEQ_FEATURE	DOMAIN:Zinc finger Sec23/Sec24-type	4	0.835073	0.00185582	504422, 533994, 505089, 535071	444	7	11312	14.5586	0.721921	0.159833	0.158673
UP_SEQ_FEATURE	TRANSMEM:Helical	127	26.5136	0.00375738	618184, 539713, 286885, 414921, 516155, 521868, 512192, 614538, 504970, 788861, 506076, 618176, 513710, 510682, 512500, 513554, 534797, 614775, 504438, 353217, 614804, 507436, 531676, 509459, 505775, 768048, 514998, 281052, 518758, 512653, 514158, 533794, 338036, 767977, 614128, 100138645, 767864, 767980, 505684, 504235, 534876, 506530, 768033, 506492, 511955, 506370, 513970, 513450, 538855, 3531…	444	2600	11312	1.24448	0.925258	0.287649	0.285561
UP_SEQ_FEATURE	REPEAT:Gelsolin-like	3	0.626305	0.00447165	533994, 505089, 535071	444	3	11312	25.4775	0.954401	0.308097	0.305861
UP_SEQ_FEATURE	DOMAIN:Gelsolin-like	4	0.835073	0.00582706	504422, 533994, 505089, 535071	444	10	11312	10.191	0.982165	0.364986	0.362337
UP_SEQ_FEATURE	ZN_FING:C4-type	5	1.04384	0.0113704	514465, 504413, 507447, 536149, 286839	444	23	11312	5.53858	0.999621	0.652849	0.648111
UP_SEQ_FEATURE	CROSSLNK:Glycyl lysine isopeptide (Lys-Gly) (interchain with G-Cter in ubiquitin)	11	2.29645	0.0155061	513010, 540965, 615087, 281534, 281793, 286868, 516210, 281052, 504438, 539882, 286839	444	116	11312	2.41597	0.999979	0.821825	0.815861
UP_SEQ_FEATURE	TOPO_DOM:Mitochondrial matrix	7	1.46138	0.0168924	504502, 539713, 286885, 512500, 282478, 767977, 613774	444	53	11312	3.36495	0.999992	0.831346	0.825313
UP_SEQ_FEATURE	TOPO_DOM:Mitochondrial intermembrane	8	1.67015	0.0207413	506291, 539713, 286885, 512500, 509459, 768048, 282478, 613774	444	71	11312	2.8707	0.999999	0.952718	0.945805
UP_SEQ_FEATURE	ACT_SITE:Proton acceptor	23	4.80167	0.031231	517953, 513710, 515263, 616544, 519992, 404131, 100138645, 534929, 504502, 523154, 509459, 282323, 281630, 281543, 280960, 504652, 505792, 282420, 282341, 281274, 281275, 282130, 512902	444	367	11312	1.59668	1	1	0.994186
UP_SEQ_FEATURE	DOMAIN:Fe2OG dioxygenase	4	0.835073	0.041455	538733, 514996, 535578, 518288	444	20	11312	5.0955	1	1	0.994186
UP_SEQ_FEATURE	CROSSLNK:Glycyl lysine isopeptide (Lys-Gly) (interchain with G-Cter in SUMO2)	20	4.17537	0.0506325	404165, 535056, 518045, 615178, 533310, 533001, 519992, 615556, 615897, 504958, 404098, 404142, 613634, 783538, 615637, 282688, 521540, 509107, 530464, 510203	444	323	11312	1.57755	1	1	0.994186
UP_SEQ_FEATURE	CROSSLNK:Glycyl lysine isopeptide (Gly-Lys) (interchain with K-? in acceptor proteins)	3	0.626305	0.0559193	530547, 281871, 286839	444	10	11312	7.64324	1	1	0.994186
UP_SEQ_FEATURE	REPEAT:Solcar	5	1.04384	0.0600812	518758, 282523, 282478, 533794, 507021	444	38	11312	3.3523	1	1	0.994186
UP_SEQ_FEATURE	SITE:Interaction with the K-D-E-L motif on target proteins	2	0.417537	0.0767936	618184, 531676	444	2	11312	25.4775	1	1	0.994186
UP_SEQ_FEATURE	DOMAIN:Translocon Sec61/SecY plug	2	0.417537	0.0767936	505064, 614128	444	2	11312	25.4775	1	1	0.994186
UP_SEQ_FEATURE	DOMAIN:Coatomer WD associated region	2	0.417537	0.0767936	281706, 100126041	444	2	11312	25.4775	1	1	0.994186
UP_SEQ_FEATURE	SITE:Important for recycling of cargo proteins with the sequence motif K-D-E-L from the Golgi to the endoplasmic reticulum	2	0.417537	0.0767936	618184, 531676	444	2	11312	25.4775	1	1	0.994186
UP_SEQ_FEATURE	DOMAIN:SRP54-type proteins GTP-binding	2	0.417537	0.0767936	281504, 614017	444	2	11312	25.4775	1	1	0.994186
UP_SEQ_FEATURE	DOMAIN:Lipase	2	0.417537	0.0767936	512028, 525738	444	2	11312	25.4775	1	1	0.994186
UP_SEQ_FEATURE	REGION:Interaction with the K-D-E-L motif on target proteins	2	0.417537	0.0767936	618184, 531676	444	2	11312	25.4775	1	1	0.994186
UP_SEQ_FEATURE	REGION:Important for recycling of cargo proteins with the sequence motif K-D-E-L from the Golgi to the endoplasmic reticulum	2	0.417537	0.0767936	618184, 531676	444	2	11312	25.4775	1	1	0.994186
UP_SEQ_FEATURE	DOMAIN:Cytochrome b5 heme-binding	3	0.626305	0.0779243	515356, 509837, 506370	444	12	11312	6.36937	1	1	0.994186

## Sheet: -10 vs 10 Downreg DAVID
Category	Term	Count	%	PValue	Genes	List Total	Pop Hits	Pop Total	Fold Enrichment	Bonferroni	Benjamini	FDR
COG_ONTOLOGY	Secondary metabolites biosynthesis, transport, and catabolism	6	1.45985	0.00167988	282213, 535227, 282211, 529552, 614455, 511936	32	35	1178	6.31071	0.0216197	0.0201586	0.0201586
GOTERM_BP_DIRECT	GO:0032922~circadian regulation of gene expression	10	2.43309	1.96094e-05	514770, 535597, 505423, 497011, 614154, 540141, 281992, 509058, 512237, 516318	335	49	10526	6.41243	0.0277666	0.0281591	0.0281591
GOTERM_BP_DIRECT	GO:0043568~positive regulation of insulin-like growth factor receptor signaling pathway	4	0.973236	0.000123696	281239, 280675, 115945148, 282261	335	4	10526	31.4209	0.162754	0.0888134	0.0888134
GOTERM_BP_DIRECT	GO:0006805~xenobiotic metabolic process	7	1.70316	0.000304	535597, 282213, 535227, 282211, 508781, 511936, 531150	335	30	10526	7.33154	0.353776	0.145514	0.145514
GOTERM_BP_DIRECT	GO:0000122~negative regulation of transcription by RNA polymerase II	27	6.56934	0.00147522	514013, 514770, 497011, 538426, 617314, 534386, 614844, 768313, 532416, 100296937, 280675, 785291, 518504, 614154, 539361, 614212, 404193, 616217, 781834, 789006, 528338, 505453, 281992, 509058, 512237, 516318, 540083	335	436	10526	1.94579	0.879966	0.529603	0.529603
GOTERM_BP_DIRECT	GO:0042632~cholesterol homeostasis	7	1.70316	0.00478037	494004, 506423, 535597, 505394, 529552, 782603, 531150	335	50	10526	4.39893	0.998973	1	1
GOTERM_BP_DIRECT	GO:0045944~positive regulation of transcription by RNA polymerase II	26	6.32603	0.00563571	514013, 539135, 535597, 510773, 538481, 534386, 614844, 768313, 280675, 503584, 540473, 281160, 783217, 616076, 539700, 513531, 614212, 404193, 538474, 281239, 528338, 524776, 505453, 281992, 509135, 516318	335	457	10526	1.78762	0.999701	1	1
GOTERM_BP_DIRECT	GO:0050679~positive regulation of epithelial cell proliferation	5	1.21655	0.00640029	537895, 281239, 529552, 404193, 281160	335	24	10526	6.54602	0.999901	1	1
GOTERM_BP_DIRECT	GO:0005979~regulation of glycogen biosynthetic process	3	0.729927	0.00942074	514123, 539466, 514428	335	5	10526	18.8525	0.999999	1	1
GOTERM_BP_DIRECT	GO:0006357~regulation of transcription by RNA polymerase II	39	9.48905	0.0116078	513243, 539135, 535530, 535597, 614382, 535399, 513587, 100848895, 617314, 534386, 504797, 100296937, 503584, 505341, 790017, 100847190, 100859923, 510844, 783217, 539542, 524909, 616076, 516069, 789857, 539361, 528946, 782847, 538474, 539120, 789222, 444864, 280961, 528338, 100139208, 540141, 509135, 510359, 511523, 538609	335	820	10526	1.49441	1	1	1
GOTERM_BP_DIRECT	GO:0042060~wound healing	5	1.21655	0.0142249	535297, 281239, 281992, 786966, 281160	335	30	10526	5.23682	1	1	1
GOTERM_BP_DIRECT	GO:0007420~brain development	8	1.94647	0.0151248	768313, 529235, 281278, 507069, 281450, 508100, 510844, 512490	335	82	10526	3.06545	1	1	1
GOTERM_BP_DIRECT	GO:0051898~negative regulation of phosphatidylinositol 3-kinase/protein kinase B signal transduction	5	1.21655	0.0177667	514201, 514123, 537895, 281992, 785291	335	32	10526	4.90951	1	1	1
GOTERM_BP_DIRECT	GO:0006813~potassium ion transport	4	0.973236	0.0181369	281883, 282573, 616139, 520448	335	18	10526	6.98242	1	1	1
GOTERM_BP_DIRECT	GO:0015711~organic anion transport	3	0.729927	0.0189677	519345, 517475, 526757	335	7	10526	13.4661	1	1	1
GOTERM_BP_DIRECT	GO:0030154~cell differentiation	16	3.89294	0.0238254	539542, 497011, 115945148, 513531, 404193, 616742, 788717, 613987, 768313, 789485, 530018, 523047, 528338, 281992, 281160, 282140	335	268	10526	1.87587	1	1	1
GOTERM_BP_DIRECT	GO:0043153~entrainment of circadian clock by photoperiod	4	0.973236	0.0241859	614154, 509058, 512237, 516318	335	20	10526	6.28418	1	1	1
GOTERM_BP_DIRECT	GO:1990748~cellular detoxification	3	0.729927	0.0247653	450206, 536203, 535665	335	8	10526	11.7828	1	1	1
GOTERM_BP_DIRECT	GO:0045893~positive regulation of DNA-templated transcription	13	3.16302	0.0265286	514123, 514770, 521962, 280705, 616217, 538474, 781834, 768313, 100296937, 281992, 507069, 508100, 510844	335	201	10526	2.0322	1	1	1
GOTERM_BP_DIRECT	GO:0006508~proteolysis	15	3.64964	0.0301113	540701, 505819, 532272, 614844, 534927, 281428, 512718, 280688, 280787, 281450, 508222, 505890, 515736, 281281, 529395	335	252	10526	1.87029	1	1	1
GOTERM_BP_DIRECT	GO:1900025~negative regulation of substrate adhesion-dependent cell spreading	3	0.729927	0.0311821	513531, 616742, 534869	335	9	10526	10.4736	1	1	1
GOTERM_BP_DIRECT	GO:0007623~circadian rhythm	4	0.973236	0.0311912	514770, 523047, 539361, 282573	335	22	10526	5.71289	1	1	1
GOTERM_BP_DIRECT	GO:0055085~transmembrane transport	12	2.91971	0.0325579	450206, 536203, 535665, 519345, 513415, 517475, 526757, 282573, 512725, 507491, 531150, 511769	335	184	10526	2.04919	1	1	1
GOTERM_BP_DIRECT	GO:0014009~glial cell proliferation	3	0.729927	0.0381731	768313, 618195, 538474	335	10	10526	9.42627	1	1	1
GOTERM_BP_DIRECT	GO:0031641~regulation of myelination	3	0.729927	0.0381731	317725, 618195, 785291	335	10	10526	9.42627	1	1	1
GOTERM_BP_DIRECT	GO:1902895~positive regulation of miRNA transcription	4	0.973236	0.0391425	789485, 535530, 280675, 539361	335	24	10526	5.23682	1	1	1
GOTERM_BP_DIRECT	GO:0042593~glucose homeostasis	5	1.21655	0.04013	768313, 514123, 535530, 506423, 509058	335	41	10526	3.83182	1	1	1
GOTERM_BP_DIRECT	GO:0030198~extracellular matrix organization	6	1.45985	0.0411698	514013, 507525, 281068, 526780, 532272, 280857	335	60	10526	3.14209	1	1	1
GOTERM_BP_DIRECT	GO:0032868~response to insulin	4	0.973236	0.0434666	281239, 509058, 282261, 512490	335	25	10526	5.02734	1	1	1
GOTERM_BP_DIRECT	GO:0030512~negative regulation of transforming growth factor beta receptor signaling pathway	4	0.973236	0.0434666	503584, 281992, 526780, 504417	335	25	10526	5.02734	1	1	1
GOTERM_BP_DIRECT	GO:0006355~regulation of DNA-templated transcription	20	4.86618	0.0439187	534073, 514013, 789857, 785423, 521962, 100848895, 616217, 100139345, 781834, 768313, 532416, 789485, 789006, 280961, 280675, 507962, 505341, 507069, 529298, 538609	335	392	10526	1.60311	1	1	1
GOTERM_BP_DIRECT	GO:0048260~positive regulation of receptor-mediated endocytosis	3	0.729927	0.0456956	507525, 280750, 280705	335	11	10526	8.56934	1	1	1
GOTERM_BP_DIRECT	GO:0099560~synaptic membrane adhesion	3	0.729927	0.0537092	507537, 510554, 616742	335	12	10526	7.85522	1	1	1
GOTERM_BP_DIRECT	GO:0006082~organic acid metabolic process	3	0.729927	0.0537092	282213, 535227, 511936	335	12	10526	7.85522	1	1	1
GOTERM_BP_DIRECT	GO:0071356~cellular response to tumor necrosis factor	5	1.21655	0.0611011	514201, 514123, 535597, 510773, 616398	335	47	10526	3.34265	1	1	1
GOTERM_BP_DIRECT	GO:0048741~skeletal muscle fiber development	3	0.729927	0.0621751	515610, 115945148, 786966	335	13	10526	7.25098	1	1	1
GOTERM_BP_DIRECT	GO:0060478~acrosomal vesicle exocytosis	2	0.486618	0.062458	537637, 534114	335	2	10526	31.4209	1	1	1
GOTERM_BP_DIRECT	GO:0030177~positive regulation of Wnt signaling pathway	3	0.729927	0.071057	535399, 404193, 534650	335	14	10526	6.73305	1	1	1
GOTERM_BP_DIRECT	GO:0031647~regulation of protein stability	4	0.973236	0.0798642	768313, 539361, 504393, 507185	335	32	10526	3.92761	1	1	1
GOTERM_BP_DIRECT	GO:0008284~positive regulation of cell population proliferation	9	2.18978	0.082341	768313, 281239, 100296937, 513531, 510359, 404193, 785291, 281281, 281160	335	142	10526	1.99147	1	1	1
GOTERM_BP_DIRECT	GO:0030511~positive regulation of transforming growth factor beta receptor signaling pathway	3	0.729927	0.089931	505453, 510359, 524427	335	16	10526	5.89142	1	1	1
GOTERM_BP_DIRECT	GO:0006469~negative regulation of protein kinase activity	3	0.729927	0.089931	514123, 513531, 616227	335	16	10526	5.89142	1	1	1
GOTERM_BP_DIRECT	GO:0001764~neuron migration	5	1.21655	0.0915438	514013, 529235, 282004, 537711, 281450	335	54	10526	2.90934	1	1	1
GOTERM_BP_DIRECT	GO:2000323~negative regulation of glucocorticoid receptor signaling pathway	2	0.486618	0.0922127	509058, 516318	335	3	10526	20.9473	1	1	1
GOTERM_BP_DIRECT	GO:0048608~reproductive structure development	2	0.486618	0.0922127	404193, 785291	335	3	10526	20.9473	1	1	1
GOTERM_BP_DIRECT	GO:0042754~negative regulation of circadian rhythm	2	0.486618	0.0922127	518504, 509058	335	3	10526	20.9473	1	1	1
GOTERM_BP_DIRECT	GO:2001171~positive regulation of ATP biosynthetic process	2	0.486618	0.0922127	510773, 281992	335	3	10526	20.9473	1	1	1
GOTERM_BP_DIRECT	GO:0006642~triglyceride mobilization	2	0.486618	0.0922127	494004, 533016	335	3	10526	20.9473	1	1	1
GOTERM_BP_DIRECT	GO:0050673~epithelial cell proliferation	3	0.729927	0.0998591	280675, 529552, 281160	335	17	10526	5.54486	1	1	1
GOTERM_CC_DIRECT	GO:0005615~extracellular space	49	11.9221	1.93289e-10	100336971, 781663, 505819, 616368, 539595, 282518, 100140503, 281428, 507525, 280733, 530018, 505423, 281102, 783452, 281068, 282272, 515610, 530076, 782603, 280688, 497014, 281450, 282261, 282140, 100848491, 614844, 788717, 280713, 280677, 505049, 280750, 281486, 281160, 618195, 523798, 522986, 280705, 280948, 505679, 507537, 280787, 281239, 338419, 507215, 281278, 508026, 507058, 529661, 508222	353	557	11107	2.76798	5.5474e-08	5.5474e-08	5.5474e-08
GOTERM_CC_DIRECT	GO:0005576~extracellular region	36	8.75912	1.37772e-05	100336971, 781663, 505819, 615334, 616368, 280857, 280713, 281428, 280677, 280733, 281500, 281006, 280750, 783452, 526780, 281281, 281160, 514201, 618195, 512164, 523798, 280705, 534650, 532272, 782603, 280787, 281239, 507975, 508026, 507058, 509058, 281450, 505394, 510559, 282261, 282140	353	511	11107	2.21668	0.00394628	0.00197703	0.00197703
GOTERM_CC_DIRECT	GO:0016324~apical plasma membrane	16	3.89294	0.000236022	537895, 536203, 510399, 535665, 514554, 519345, 280705, 616139, 531150, 512490, 504503, 282573, 785291, 512725, 507491, 511769	353	165	11107	3.05111	0.0655025	0.0225795	0.0225795
GOTERM_CC_DIRECT	GO:0062023~collagen-containing extracellular matrix	10	2.43309	0.000382921	507537, 100848491, 507525, 281068, 505890, 404193, 616368, 510559, 782603, 282140	353	71	11107	4.43163	0.104094	0.0274746	0.0274746
GOTERM_CC_DIRECT	GO:0042383~sarcolemma	7	1.70316	0.00149791	532713, 783645, 613989, 280733, 531336, 616139, 786966	353	40	11107	5.5063	0.349636	0.0859802	0.0859802
GOTERM_CC_DIRECT	GO:0072562~blood microparticle	4	0.973236	0.0209795	100140503, 505394, 530076, 280813	353	19	11107	6.62412	0.997724	1	1
GOTERM_CC_DIRECT	GO:0043231~intracellular membrane-bounded organelle	12	2.91971	0.0281847	450206, 282589, 282213, 280750, 514554, 513850, 535227, 282211, 613498, 505928, 511936, 100336844	353	180	11107	2.09764	0.999727	1	1
GOTERM_CC_DIRECT	GO:0031012~extracellular matrix	7	1.70316	0.0313388	280733, 505423, 529661, 526780, 510559, 532272, 281160	353	75	11107	2.93669	0.999893	1	1
GOTERM_CC_DIRECT	GO:0048471~perinuclear region of cytoplasm	17	4.13625	0.037169	516579, 514123, 537895, 540447, 115945148, 513531, 519345, 509955, 280705, 786966, 505679, 613987, 280750, 508100, 785291, 281281, 510704	353	309	11107	1.73106	0.999981	1	1
GOTERM_CC_DIRECT	GO:0042627~chylomicron	3	0.729927	0.0455977	494004, 281006, 505394	353	11	11107	8.58125	0.999998	1	1
GOTERM_CC_DIRECT	GO:0008076~voltage-gated potassium channel complex	3	0.729927	0.0620444	282573, 520448, 525507	353	13	11107	7.26106	1	1	1
GOTERM_CC_DIRECT	GO:0042567~insulin-like growth factor ternary complex	2	0.486618	0.0623818	281239, 282261	353	2	11107	31.4646	1	1	1
GOTERM_CC_DIRECT	GO:0034361~very-low-density lipoprotein particle	3	0.729927	0.0801541	494004, 281006, 505394	353	15	11107	6.29292	1	1	1
GOTERM_CC_DIRECT	GO:0030057~desmosome	3	0.729927	0.0897472	535297, 281128, 508151	353	16	11107	5.89961	1	1	1
GOTERM_MF_DIRECT	GO:0005178~integrin binding	9	2.18978	0.0048813	317725, 507525, 281239, 513531, 281486, 524427, 511435, 281160, 782603	340	80	10226	3.3836	0.912563	0.760361	0.760361
GOTERM_MF_DIRECT	GO:0030553~cGMP binding	3	0.729927	0.00628964	281975, 282004, 281972	340	4	10226	22.5574	0.956809	0.760361	0.760361
GOTERM_MF_DIRECT	GO:0015143~urate transmembrane transporter activity	3	0.729927	0.00628964	536203, 519345, 512725	340	4	10226	22.5574	0.956809	0.760361	0.760361
GOTERM_MF_DIRECT	GO:0001228~DNA-binding transcription activator activity, RNA polymerase II-specific	15	3.64964	0.00766129	783217, 539542, 535530, 614382, 535399, 516069, 513587, 539361, 538474, 789222, 768313, 280961, 280675, 100296937, 281992	340	203	10226	2.2224	0.978291	0.760361	0.760361
GOTERM_MF_DIRECT	GO:0016712~oxidoreductase activity, acting on paired donors, with incorporation or reduction of molecular oxygen, reduced flavin or flavoprotein as one donor, and incorporation of one atom of oxygen	4	0.973236	0.0100141	282213, 535227, 282211, 511936	340	14	10226	8.59328	0.993343	0.760361	0.760361
GOTERM_MF_DIRECT	GO:0000981~DNA-binding transcription factor activity, RNA polymerase II-specific	31	7.54258	0.0106186	535530, 614382, 535399, 513587, 100848895, 617314, 768313, 532416, 100296937, 503584, 540473, 790017, 510844, 783217, 539542, 524909, 616076, 516069, 789857, 539361, 100139345, 782847, 538474, 539120, 789222, 444864, 789006, 280961, 100139208, 509135, 538609	340	582	10226	1.60201	0.995089	0.760361	0.760361
GOTERM_MF_DIRECT	GO:0000978~RNA polymerase II cis-regulatory region sequence-specific DNA binding	33	8.0292	0.0115095	513243, 535530, 535597, 614382, 535399, 100848895, 617314, 768313, 532416, 100296937, 280675, 503584, 790017, 100847190, 510844, 783217, 539542, 524909, 616076, 516069, 789857, 539361, 100139345, 538474, 539120, 444864, 789006, 280961, 281992, 509135, 507792, 511523, 538609	340	635	10226	1.56303	0.996865	0.760361	0.760361
GOTERM_MF_DIRECT	GO:0140416~transcription regulator inhibitor activity	4	0.973236	0.0122146	518504, 514770, 535399, 497011	340	15	10226	8.02039	0.997802	0.760361	0.760361
GOTERM_MF_DIRECT	GO:0001222~transcription corepressor binding	5	1.21655	0.0146414	535597, 535399, 614154, 512237, 516318	340	29	10226	5.1856	0.999354	0.810156	0.810156
GOTERM_MF_DIRECT	GO:0003714~transcription corepressor activity	10	2.43309	0.0209624	518504, 504797, 514770, 505453, 528338, 538426, 614212, 616217, 523815, 781834	340	123	10226	2.44524	0.999974	0.956117	0.956117
GOTERM_MF_DIRECT	GO:0000976~transcription cis-regulatory region binding	7	1.70316	0.0232469	768313, 523047, 614154, 509058, 512237, 508100, 516318	340	67	10226	3.14232	0.999992	0.956117	0.956117
GOTERM_MF_DIRECT	GO:0005509~calcium ion binding	20	4.86618	0.0251201	539654, 535297, 505819, 616459, 505679, 280910, 281428, 281128, 280688, 507537, 280787, 789485, 508029, 100138604, 533720, 537637, 281486, 510554, 510559, 508151	340	352	10226	1.70889	0.999997	0.956117	0.956117
GOTERM_MF_DIRECT	GO:0008559~ABC-type xenobiotic transporter activity	3	0.729927	0.0268788	536203, 531150, 511769	340	8	10226	11.2787	0.999999	0.956117	0.956117
GOTERM_MF_DIRECT	GO:0015562~efflux transmembrane transporter activity	3	0.729927	0.0268788	536203, 519345, 511769	340	8	10226	11.2787	0.999999	0.956117	0.956117
GOTERM_MF_DIRECT	GO:0008013~beta-catenin binding	6	1.45985	0.0326508	783645, 535530, 535597, 280675, 535399, 534869	340	54	10226	3.34183	1	1	1
GOTERM_MF_DIRECT	GO:0022857~transmembrane transporter activity	8	1.94647	0.0399681	506423, 535665, 519345, 513415, 517475, 526757, 507185, 512725	340	96	10226	2.50637	1	1	1
GOTERM_MF_DIRECT	GO:0061629~RNA polymerase II-specific DNA-binding transcription factor binding	6	1.45985	0.0452954	518504, 524274, 280675, 505453, 528338, 281992	340	59	10226	3.05862	1	1	1
GOTERM_MF_DIRECT	GO:0008083~growth factor activity	6	1.45985	0.0481296	100336971, 281239, 783452, 281160, 280857, 782603	340	60	10226	3.00765	1	1	1
GOTERM_MF_DIRECT	GO:0008270~zinc ion binding	25	6.08273	0.0515873	540701, 535597, 516599, 538481, 616669, 280910, 100140503, 614539, 280675, 504576, 529298, 538617, 510844, 282272, 529395, 513850, 617489, 523047, 507215, 507159, 505453, 510698, 281992, 540141, 508222	340	509	10226	1.47723	1	1	1
GOTERM_MF_DIRECT	GO:0050661~NADP binding	4	0.973236	0.0534655	280878, 100848343, 282589, 508781	340	26	10226	4.62715	1	1	1
GOTERM_MF_DIRECT	GO:0004866~endopeptidase inhibitor activity	3	0.729927	0.0671712	280677, 781663, 508026	340	13	10226	6.94072	1	1	1
GOTERM_MF_DIRECT	GO:0008201~heparin binding	6	1.45985	0.0744976	494004, 100848491, 281006, 281486, 534650, 281160	340	68	10226	2.65381	1	1	1
GOTERM_MF_DIRECT	GO:0050840~extracellular matrix binding	3	0.729927	0.0866178	507537, 507525, 280733	340	15	10226	6.01529	1	1	1
GOTERM_MF_DIRECT	GO:0033549~MAP kinase phosphatase activity	2	0.486618	0.096201	533896, 541175	340	3	10226	20.051	1	1	1
INTERPRO	IPR050182:Cytochrome_P450_fam2	4	0.973236	0.00219743	282213, 535227, 282211, 511936	370	9	11831	14.2114	0.946965	1	1
INTERPRO	IPR000742:EGF-like_dom	12	2.91971	0.00278394	281428, 280688, 280787, 789485, 540701, 783452, 505819, 281486, 281450, 505890, 616459, 510559	370	132	11831	2.90688	0.975808	1	1
INTERPRO	IPR018097:EGF_Ca-bd_CS	7	1.70316	0.00770996	281428, 280688, 280787, 789485, 505819, 616459, 510559	370	56	11831	3.99696	0.999967	1	1
INTERPRO	IPR000152:EGF-type_Asp/Asn_hydroxyl_site	7	1.70316	0.00912634	281428, 280688, 280787, 789485, 505819, 616459, 510559	370	58	11831	3.85913	0.999995	1	1
INTERPRO	IPR036396:Cyt_P450_sf	5	1.21655	0.0105423	282213, 535227, 282211, 529552, 511936	370	28	11831	5.70994	0.999999	1	1
INTERPRO	IPR001128:Cyt_P450	5	1.21655	0.0105423	282213, 535227, 282211, 529552, 511936	370	28	11831	5.70994	0.999999	1	1
INTERPRO	IPR012224:Pept_S1A_FX	3	0.729927	0.0133904	281428, 280688, 280787	370	6	11831	15.9878	1	1	1
INTERPRO	IPR033116:TRYPSIN_SER	5	1.21655	0.0206406	281428, 280688, 280787, 505819, 614844	370	34	11831	4.70231	1	1	1
INTERPRO	IPR001881:EGF-like_Ca-bd_dom	7	1.70316	0.0231062	281428, 280688, 280787, 789485, 505819, 616459, 510559	370	71	11831	3.15253	1	1	1
INTERPRO	IPR002401:Cyt_P450_E_grp-I	4	0.973236	0.0231376	282213, 535227, 282211, 511936	370	20	11831	6.39514	1	1	1
INTERPRO	IPR004172:L27_dom	3	0.729927	0.023984	100851408, 785291, 512659	370	8	11831	11.9909	1	1	1
INTERPRO	IPR036892:L27_dom_sf	3	0.729927	0.023984	100851408, 785291, 512659	370	8	11831	11.9909	1	1	1
INTERPRO	IPR001314:Peptidase_S1A	5	1.21655	0.0298292	281428, 280688, 280787, 505819, 614844	370	38	11831	4.20733	1	1	1
INTERPRO	IPR050442:Peptidase_S1_coag_factors	3	0.729927	0.0302087	281428, 280688, 280787	370	9	11831	10.6586	1	1	1
INTERPRO	IPR017972:Cyt_P450_CS	4	0.973236	0.033568	282213, 535227, 282211, 511936	370	23	11831	5.56099	1	1	1
INTERPRO	IPR020590:Guanylate_kinase_CS	3	0.729927	0.0369941	100851408, 785291, 512659	370	10	11831	9.5927	1	1	1
INTERPRO	IPR001254:Trypsin_dom	5	1.21655	0.0410885	281428, 280688, 280787, 505819, 614844	370	42	11831	3.80663	1	1	1
INTERPRO	IPR017857:Coagulation_fac-like_Gla_dom	3	0.729927	0.0442994	281428, 280688, 280787	370	11	11831	8.72064	1	1	1
INTERPRO	IPR043504:Peptidase_S1_PA_chymotrypsin	5	1.21655	0.0475046	281428, 280688, 280787, 505819, 614844	370	44	11831	3.6336	1	1	1
INTERPRO	IPR020846:MFS_dom	6	1.45985	0.048971	506423, 535665, 519345, 517475, 526757, 512725	370	64	11831	2.99772	1	1	1
INTERPRO	IPR009003:Peptidase_S1_PA	5	1.21655	0.0544435	281428, 280688, 280787, 505819, 614844	370	46	11831	3.47562	1	1	1
INTERPRO	IPR000294:GLA_domain	3	0.729927	0.0603161	281428, 280688, 280787	370	13	11831	7.379	1	1	1
INTERPRO	IPR035972:GLA-like_dom_SF	3	0.729927	0.0603161	281428, 280688, 280787	370	13	11831	7.379	1	1	1
INTERPRO	IPR050328:Dev_Immune_Receptor	3	0.729927	0.0603161	505423, 529661, 532494	370	13	11831	7.379	1	1	1
INTERPRO	IPR008144:Guanylate_kin-like_dom	3	0.729927	0.0603161	100851408, 785291, 512659	370	13	11831	7.379	1	1	1
INTERPRO	IPR020894:Cadherin_CS	4	0.973236	0.0604692	539654, 281128, 510554, 508151	370	29	11831	4.41044	1	1	1
INTERPRO	IPR048814:Per1-3_PAS-A	2	0.486618	0.0614083	512237, 516318	370	2	11831	31.9757	1	1	1
INTERPRO	IPR050760:Period_circadian_regulator	2	0.486618	0.0614083	512237, 516318	370	2	11831	31.9757	1	1	1
INTERPRO	IPR022728:Period_circadian-like_C	2	0.486618	0.0614083	512237, 516318	370	2	11831	31.9757	1	1	1
INTERPRO	IPR015143:L27_1	2	0.486618	0.0614083	100851408, 785291	370	2	11831	31.9757	1	1	1
INTERPRO	IPR014756:Ig_E-set	6	1.45985	0.0638058	537895, 281883, 508026, 509135, 538617, 100859923	370	69	11831	2.78049	1	1	1
INTERPRO	IPR006020:PTB/PI_dom	4	0.973236	0.0656946	514013, 510773, 286798, 513531	370	30	11831	4.26342	1	1	1
INTERPRO	IPR001304:C-type_lectin-like	5	1.21655	0.0698667	100138604, 497014, 281068, 281486, 100126272	370	50	11831	3.19757	1	1	1
INTERPRO	IPR002126:Cadherin-like_dom	4	0.973236	0.0711197	539654, 281128, 510554, 508151	370	31	11831	4.12589	1	1	1
INTERPRO	IPR011701:MFS	5	1.21655	0.0740381	506423, 535665, 519345, 517475, 512725	370	51	11831	3.13487	1	1	1
INTERPRO	IPR015919:Cadherin-like_sf	4	0.973236	0.0767391	539654, 281128, 510554, 508151	370	32	11831	3.99696	1	1	1
INTERPRO	IPR013780:Glyco_hydro_b	3	0.729927	0.0779704	505049, 115945148, 282272	370	15	11831	6.39514	1	1	1
INTERPRO	IPR008145:GK/Ca_channel_bsu	3	0.729927	0.0779704	100851408, 785291, 512659	370	15	11831	6.39514	1	1	1
INTERPRO	IPR036259:MFS_trans_sf	7	1.70316	0.0793093	504503, 506423, 535665, 519345, 517475, 526757, 512725	370	96	11831	2.33156	1	1	1
INTERPRO	IPR027397:Catenin-bd_sf	3	0.729927	0.0873293	281128, 535399, 508151	370	16	11831	5.99544	1	1	1
INTERPRO	IPR049538:PCN-like_spectrin-like_rpt	2	0.486618	0.0906872	535297, 786966	370	3	11831	21.3171	1	1	1
INTERPRO	IPR040460:Gasdermin_pore	2	0.486618	0.0906872	616398, 509296	370	3	11831	21.3171	1	1	1
INTERPRO	IPR052253:CR1/CR2-DNA-binding_regulator	2	0.486618	0.0906872	513243, 511523	370	3	11831	21.3171	1	1	1
INTERPRO	IPR051339:DnaJ_subfamily_B	2	0.486618	0.0906872	538426, 540083	370	3	11831	21.3171	1	1	1
INTERPRO	IPR041263:Gasdermin_PUB	2	0.486618	0.0906872	616398, 509296	370	3	11831	21.3171	1	1	1
INTERPRO	IPR008069:Cyt_P450_E_grp-I_CYP2D-like	2	0.486618	0.0906872	535227, 282211	370	3	11831	21.3171	1	1	1
INTERPRO	IPR039797:Pecanex	2	0.486618	0.0906872	536942, 539495	370	3	11831	21.3171	1	1	1
INTERPRO	IPR007735:Pecanex_C	2	0.486618	0.0906872	536942, 539495	370	3	11831	21.3171	1	1	1
INTERPRO	IPR017434:Pase-1_reg-su_3B/C/D_met	2	0.486618	0.0906872	539466, 514428	370	3	11831	21.3171	1	1	1
INTERPRO	IPR040223:PAR_bZIP	2	0.486618	0.0906872	516069, 616076	370	3	11831	21.3171	1	1	1
INTERPRO	IPR016186:C-type_lectin-like/link_sf	5	1.21655	0.0967103	100138604, 497014, 281068, 281486, 100126272	370	56	11831	2.85497	1	1	1
KEGG_PATHWAY	bta00140:Steroid hormone biosynthesis	8	1.94647	0.000669021	540544, 617917, 282589, 282213, 508455, 282211, 529552, 100138908	196	44	5663	5.25325	0.158017	0.171938	0.171938
KEGG_PATHWAY	bta04610:Complement and coagulation cascades	10	2.43309	0.00144581	281428, 280677, 280688, 280787, 507525, 781663, 280750, 505819, 497014, 508222	196	79	5663	3.65732	0.310537	0.185786	0.185786
KEGG_PATHWAY	bta04976:Bile secretion	9	2.18978	0.00258909	540544, 404177, 514770, 450206, 536203, 533016, 507185, 531150, 100138908	196	70	5663	3.7148	0.486374	0.221799	0.221799
KEGG_PATHWAY	bta00982:Drug metabolism - cytochrome P450	7	1.70316	0.00567465	540544, 493719, 282213, 613498, 508781, 338445, 100138908	196	48	5663	4.21354	0.768353	0.364596	0.364596
KEGG_PATHWAY	bta04820:Cytoskeleton in muscle cells	11	2.6764	0.0175093	783645, 100848491, 281128, 613989, 280733, 788312, 511203, 540340, 540561, 786966, 508151	196	135	5663	2.35423	0.989324	0.871132	0.871132
KEGG_PATHWAY	bta04710:Circadian rhythm	5	1.21655	0.0207193	535597, 614154, 509058, 512237, 516318	196	31	5663	4.66014	0.995396	0.871132	0.871132
KEGG_PATHWAY	bta05204:Chemical carcinogenesis - DNA adducts	6	1.45985	0.0237273	540544, 282589, 493719, 282213, 613498, 100138908	196	48	5663	3.61161	0.997912	0.871132	0.871132
KEGG_PATHWAY	bta00980:Metabolism of xenobiotics by cytochrome P450	6	1.45985	0.0299843	540544, 282589, 493719, 282213, 613498, 100138908	196	51	5663	3.39916	0.9996	0.963245	0.963245
KEGG_PATHWAY	bta04713:Circadian entrainment	6	1.45985	0.0346827	532713, 282004, 525962, 614154, 512237, 516318	196	53	5663	3.27089	0.999885	0.990385	0.990385
KEGG_PATHWAY	bta04950:Maturity onset diabetes of the young	3	0.729927	0.052886	539542, 503584, 539579	196	11	5663	7.87987	0.999999	1	1
KEGG_PATHWAY	bta04979:Cholesterol metabolism	5	1.21655	0.0724334	494004, 281006, 505394, 782603, 531150	196	46	5663	3.14053	1	1	1
KEGG_PATHWAY	bta04550:Signaling pathways regulating pluripotency of stem cells	7	1.70316	0.0853752	100336971, 281239, 503584, 497011, 404193, 528946, 510844	196	89	5663	2.27247	1	1	1
KEGG_PATHWAY	bta05150:Staphylococcus aureus infection	5	1.21655	0.092146	280677, 781663, 505819, 497014, 281486	196	50	5663	2.88929	1	1	1
PIR_SUPERFAMILY	PIRSF001143:Factor_X	3	0.729927	0.0189258	281428, 280688, 280787	50	6	1301	13.01	0.607906	0.927365	0.927365
SMART	SM00569:L27	3	0.729927	0.0238129	100851408, 785291, 512659	225	7	6254	11.9124	0.99627	1	1
SMART	SM00181:EGF	9	2.18978	0.0374205	281428, 280688, 280787, 789485, 505819, 281486, 281450, 616459, 510559	225	107	6254	2.33794	0.999856	1	1
SMART	SM00179:EGF_CA	7	1.70316	0.0409035	281428, 280688, 280787, 789485, 505819, 616459, 510559	225	71	6254	2.74041	0.999938	1	1
SMART	SM00020:Tryp_SPc	5	1.21655	0.0535395	281428, 280688, 280787, 505819, 614844	225	40	6254	3.47444	0.999997	1	1
SMART	SM00069:GLA	3	0.729927	0.0768539	281428, 280688, 280787	225	13	6254	6.41436	1	1	1
SMART	SM00462:PTB	4	0.973236	0.0837184	514013, 510773, 286798, 513531	225	29	6254	3.83387	1	1	1
SMART	SM00034:CLECT	5	1.21655	0.097239	100138604, 497014, 281068, 281486, 100126272	225	49	6254	2.83628	1	1	1
SMART	SM00112:CA	4	0.973236	0.0978574	539654, 281128, 510554, 508151	225	31	6254	3.58652	1	1	1
SMART	SM00072:GuKc	3	0.729927	0.0987817	100851408, 785291, 512659	225	15	6254	5.55911	1	1	1
UP_KW_BIOLOGICAL_PROCESS	KW-0037~Angiogenesis	5	1.21655	0.0333542	281135, 513531, 281160, 788717, 282140	129	41	4262	4.02912	0.926618	0.828688	0.828688
UP_KW_BIOLOGICAL_PROCESS	KW-0221~Differentiation	11	2.6764	0.0375155	613987, 789485, 530018, 523047, 505423, 115945148, 513531, 616742, 281160, 788717, 282140	129	176	4262	2.06492	0.94736	0.828688	0.828688
UP_KW_BIOLOGICAL_PROCESS	KW-0130~Cell adhesion	9	2.18978	0.0542982	281614, 539654, 783645, 281128, 513531, 281486, 510554, 281450, 524427	129	138	4262	2.1547	0.986415	0.828688	0.828688
UP_KW_BIOLOGICAL_PROCESS	KW-0094~Blood coagulation	4	0.973236	0.0645731	281428, 280688, 280787, 508222	129	31	4262	4.26307	0.994142	0.828688	0.828688
UP_KW_BIOLOGICAL_PROCESS	KW-0633~Potassium transport	4	0.973236	0.0645731	281883, 282573, 616139, 525507	129	31	4262	4.26307	0.994142	0.828688	0.828688
UP_KW_BIOLOGICAL_PROCESS	KW-0356~Hemostasis	4	0.973236	0.0645731	281428, 280688, 280787, 508222	129	31	4262	4.26307	0.994142	0.828688	0.828688
UP_KW_CELLULAR_COMPONENT	KW-0964~Secreted	42	10.219	8.43893e-08	100848491, 100336971, 615334, 616368, 282518, 280857, 788717, 280713, 281428, 280677, 507525, 280733, 281500, 281006, 281102, 280750, 783452, 526780, 281160, 618195, 512164, 530076, 280705, 534650, 280948, 532272, 782603, 507537, 280787, 494004, 280688, 281239, 507975, 338419, 508026, 507058, 281450, 505394, 508222, 510559, 282261, 282140	241	541	7643	2.46206	2.70045e-06	2.70046e-06	2.70046e-06
UP_KW_CELLULAR_COMPONENT	KW-1003~Cell membrane	36	8.75912	0.0342466	539654, 537431, 514036, 535297, 783645, 536203, 510399, 506308, 613987, 532713, 281128, 505423, 282115, 533720, 100851408, 281486, 282573, 511435, 507185, 785291, 510704, 508151, 513531, 404193, 616139, 281614, 508903, 504503, 281975, 530941, 789485, 508029, 281135, 510554, 512659, 507491	241	817	7643	1.39742	0.672117	0.547946	0.547946
UP_KW_CELLULAR_COMPONENT	KW-0965~Cell junction	9	2.18978	0.0556242	535297, 530941, 783645, 281128, 286798, 100851408, 785291, 512659, 508151	241	132	7643	2.1623	0.83981	0.593325	0.593325
UP_KW_CELLULAR_COMPONENT	KW-0492~Microsome	4	0.973236	0.0960287	282213, 280750, 535227, 282211	241	35	7643	3.62442	0.960468	0.76823	0.76823
UP_KW_DOMAIN	KW-0732~Signal	93	22.6277	0.000120843	540544, 537895, 100336971, 540701, 525908, 536203, 616881, 505819, 616368, 539595, 282518, 280857, 281428, 507525, 280733, 530018, 281500, 505423, 281102, 282115, 281068, 507484, 100126272, 510569, 282272, 100138908, 512588, 530076, 614455, 505928, 404193, 532494, 782603, 281614, 280688, 789485, 533896, 533016, 510554, 497014, 281450, 511523, 505890, 510559, 282261, 282140, 539654, 537431, 514036…	244	1853	6847	1.40837	0.0024141	0.00241687	0.00241687
UP_KW_DOMAIN	KW-0245~EGF-like domain	8	1.94647	0.0342806	281428, 280688, 280787, 783452, 505819, 281486, 281450, 505890	244	87	6847	2.58037	0.502241	0.342806	0.342806
UP_KW_LIGAND	KW-0142~cGMP-binding	3	0.729927	0.0066933	281975, 282004, 281972	129	4	3732	21.6977	0.187947	0.207492	0.207492
UP_KW_LIGAND	KW-0106~Calcium	20	4.86618	0.0326373	535297, 518986, 505819, 523798, 532272, 505679, 280910, 281428, 281128, 280688, 507537, 280787, 789485, 508029, 505049, 281068, 281486, 497014, 281450, 282573	129	356	3732	1.62529	0.642506	0.505879	0.505879
UP_KW_LIGAND	KW-0349~Heme	6	1.45985	0.0905289	282213, 535227, 282211, 529552, 511936, 280813	129	70	3732	2.47973	0.947222	0.628828	0.628828
UP_KW_MOLECULAR_FUNCTION	KW-0720~Serine protease	6	1.45985	0.0265937	281428, 280688, 280787, 505819, 281450, 614844	173	52	5257	3.50622	0.831184	0.852288	0.852288
UP_KW_MOLECULAR_FUNCTION	KW-0503~Monooxygenase	5	1.21655	0.0343807	515996, 282213, 535227, 282211, 511936	173	38	5257	3.99833	0.900644	0.852288	0.852288
UP_KW_MOLECULAR_FUNCTION	KW-0217~Developmental protein	12	2.91971	0.0605056	613987, 100336971, 789485, 530018, 535597, 505423, 281450, 616742, 538609, 281160, 788717, 282140	173	199	5257	1.8324	0.983744	0.852288	0.852288
UP_KW_MOLECULAR_FUNCTION	KW-9996~Developmental protein	12	2.91971	0.0605056	613987, 100336971, 789485, 530018, 535597, 505423, 281450, 616742, 538609, 281160, 788717, 282140	173	199	5257	1.8324	0.983744	0.852288	0.852288
UP_KW_MOLECULAR_FUNCTION	KW-0560~Oxidoreductase	19	4.62287	0.0645672	515996, 510154, 100299281, 3283885, 538481, 615334, 614455, 338445, 282589, 282213, 507159, 507962, 508455, 282211, 535227, 540141, 281173, 511936, 104968712	173	376	5257	1.53553	0.987787	0.852288	0.852288
UP_KW_PTM	KW-1015~Disulfide bond	51	12.4088	9.06648e-06	540701, 536203, 505819, 616368, 280857, 281428, 507525, 280733, 281500, 505423, 281102, 783452, 281068, 507484, 100126272, 282272, 530076, 281614, 280688, 281135, 497014, 281450, 282261, 282140, 537431, 514036, 539334, 788717, 280713, 280677, 281006, 100138604, 280750, 281486, 511435, 281281, 786706, 522986, 280705, 534650, 534927, 508903, 494004, 280787, 281239, 507975, 507215, 282004, 281278, 5…	136	948	4534	1.79351	0.000226637	0.000235729	0.000208529
UP_KW_PTM	KW-0325~Glycoprotein	56	13.6253	9.81043e-05	537895, 100336971, 536203, 616881, 505819, 282518, 281428, 507525, 280733, 530018, 505423, 282115, 281068, 100126272, 282272, 530076, 404193, 281614, 280688, 789485, 281135, 281450, 510559, 282261, 282140, 537431, 514036, 539334, 616742, 281128, 280677, 281006, 100138604, 280750, 281486, 281281, 786706, 512164, 286798, 616459, 280705, 534650, 520448, 280948, 532272, 534927, 508903, 504503, 280787…	136	1176	4534	1.58754	0.00244972	0.00127536	0.0011282
UP_KW_PTM	KW-0865~Zymogen	9	2.18978	0.00120565	534927, 281428, 280688, 280787, 540701, 508222, 281281, 532272, 282272	136	72	4534	4.16728	0.0297092	0.010449	0.00924331
UP_KW_PTM	KW-0301~Gamma-carboxyglutamic acid	4	0.973236	0.00466308	281428, 280688, 280787, 280948	136	12	4534	11.1127	0.110281	0.03031	0.0268127
UP_KW_PTM	KW-0165~Cleavage on pair of basic residues	8	1.94647	0.00652637	281428, 280713, 100336971, 280677, 280787, 281128, 505394, 532272	136	75	4534	3.55608	0.150998	0.0339371	0.0300213
UP_KW_PTM	KW-0379~Hydroxylation	5	1.21655	0.0841923	281428, 280688, 280787, 497014, 281068	136	56	4534	2.97663	0.889055	0.364833	0.322737
UP_SEQ_FEATURE	CARBOHYD:N-linked (GlcNAc...) asparagine	38	9.24574	0.000183887	537431, 514036, 536203, 616881, 282518, 281428, 280677, 281128, 280733, 505423, 281006, 280750, 282115, 281486, 281068, 100126272, 281281, 282272, 523798, 530076, 404193, 280705, 534650, 280948, 534927, 281614, 508903, 280787, 504503, 280688, 507975, 338419, 281135, 281278, 507058, 508222, 282261, 282140	351	642	11312	1.90757	0.107596	0.113826	0.113826
UP_SEQ_FEATURE	DOMAIN:EGF-like	11	2.6764	0.00335621	281428, 280688, 280787, 789485, 540701, 783452, 281486, 281450, 505890, 616459, 510559	351	117	11312	3.02998	0.875193	1	1
UP_SEQ_FEATURE	DISULFID:Interchain (between light and heavy chains)	3	0.729927	0.00549573	281428, 280688, 280787	351	4	11312	24.1709	0.967	1	1
UP_SEQ_FEATURE	COMPBIAS:Polar residues	147	35.7664	0.0218424	514013, 537895, 100125300, 115945148, 530341, 505819, 618227, 534386, 614539, 504217, 533725, 616838, 529235, 504576, 783452, 100859923, 510844, 783217, 538632, 524909, 101905392, 786966, 538474, 781834, 523815, 790146, 521363, 507677, 537659, 510554, 511523, 505890, 507792, 281173, 510559, 789163, 282261, 514036, 535297, 100848491, 539135, 510474, 513587, 536942, 407130, 521962, 614766, 353348, …	351	4121	11312	1.1496	0.999999	1	1
UP_SEQ_FEATURE	DOMAIN:L27	3	0.729927	0.023624	100851408, 785291, 512659	351	8	11312	12.0855	1	1	1
UP_SEQ_FEATURE	DOMAIN:Peptidase S1	5	1.21655	0.0400715	281428, 280688, 280787, 505819, 614844	351	42	11312	3.83666	1	1	1
UP_SEQ_FEATURE	DOMAIN:Major facilitator superfamily (MFS) profile	6	1.45985	0.0424165	506423, 535665, 519345, 517475, 526757, 512725	351	62	11312	3.11883	1	1	1
UP_SEQ_FEATURE	DOMAIN:Gla	3	0.729927	0.0594603	281428, 280688, 280787	351	13	11312	7.43721	1	1	1
UP_SEQ_FEATURE	DOMAIN:Guanylate kinase-like	3	0.729927	0.0594603	100851408, 785291, 512659	351	13	11312	7.43721	1	1	1
UP_SEQ_FEATURE	PROPEP:Activation peptide	3	0.729927	0.0594603	280688, 280787, 508222	351	13	11312	7.43721	1	1	1
UP_SEQ_FEATURE	DISULFID:Interchain (between beta and alpha chains)	2	0.486618	0.0609265	280677, 280750	351	2	11312	32.2279	1	1	1
UP_SEQ_FEATURE	MOTIF:PP1-binding motif	2	0.486618	0.0609265	539466, 514428	351	2	11312	32.2279	1	1	1
UP_SEQ_FEATURE	DOMAIN:Cadherin	4	0.973236	0.0644379	539654, 281128, 510554, 508151	351	30	11312	4.29706	1	1	1
UP_SEQ_FEATURE	DOMAIN:BHLH	5	1.21655	0.0853193	783217, 497011, 539361, 540473, 538609	351	54	11312	2.98407	1	1	1
UP_SEQ_FEATURE	DOMAIN:Gasdermin pore forming	2	0.486618	0.0899871	616398, 509296	351	3	11312	21.4853	1	1	1
UP_SEQ_FEATURE	DOMAIN:Pecanex C-terminal	2	0.486618	0.0899871	536942, 539495	351	3	11312	21.4853	1	1	1
UP_SEQ_FEATURE	DOMAIN:GAF 2	2	0.486618	0.0899871	281975, 281972	351	3	11312	21.4853	1	1	1
UP_SEQ_FEATURE	DOMAIN:GAF 1	2	0.486618	0.0899871	281975, 281972	351	3	11312	21.4853	1	1	1
UP_SEQ_FEATURE	DOMAIN:Gasdermin PUB	2	0.486618	0.0899871	616398, 509296	351	3	11312	21.4853	1	1	1
UP_SEQ_FEATURE	BINDING:axial binding residue	5	1.21655	0.0945665	282213, 535227, 282211, 529552, 511936	351	56	11312	2.87749	1	1	1
UP_SEQ_FEATURE	DOMAIN:LRRNT	3	0.729927	0.0956878	280733, 505423, 532494	351	17	11312	5.68728	1	1	1

## Sheet: Prepartum Se vs. CTR DAVID
Category	Term	Count	%	PValue	Genes	List Total	Pop Hits	Pop Total	Fold Enrichment	Bonferroni	Benjamini	FDR
GOTERM_BP_DIRECT	GO:0010269~response to selenium ion	2	5.71429	0.00714853	GPX1, SELENOW	29	4	15627	269.431	0.715062	1	1
GOTERM_CC_DIRECT	GO:0005829~cytosol	11	31.4286	0.00909692	DNAJB2, ERRFI1, GPI, ATXN1, GPX1, LOC768255, PRKAR2B, SELENOW, ATF5, LOC782922, ASS1	31	2484	16687	2.38373	0.41677	0.536718	0.536718
UP_KW_LIGAND	KW-0547~Nucleotide-binding	6	17.1429	0.0506674	LOC768255, LOC112443216, PRKAR2B, LOC107131247, ATP2C1, ASS1	11	1119	5009	2.44163	0.43558	0.557341	0.557341
GOTERM_BP_DIRECT	GO:0007623~circadian rhythm	2	5.71429	0.0592138	ATF5, ASS1	29	34	15627	31.6978	0.999977	1	1
GOTERM_BP_DIRECT	GO:0042632~cholesterol homeostasis	2	5.71429	0.0957112	ERRFI1, APOC3	29	56	15627	19.2451	1	1	1

## Sheet: Prepart Se vs CTR DownReg DAVID
Category	Term	Count	%	PValue	Genes	List Total	Pop Hits	Pop Total	Fold Enrichment	Bonferroni	Benjamini	FDR
GOTERM_CC_DIRECT	GO:0005829~cytosol	6	42.8571	0.0153581	DNAJB2, GPI, ATXN1, LOC768255, PRKAR2B, ATF5	12	2484	16687	3.3589	0.361632	0.445385	0.445385
GOTERM_MF_DIRECT	GO:0016301~kinase activity	2	14.2857	0.0618669	PRKAR2B, FN3KRP	13	81	15266	28.9953	0.911682	1	1
GOTERM_MF_DIRECT	GO:0005515~protein binding	5	35.7143	0.0837655	L3MBTL1, ATXN1, WDR18, MCF2L, FBXO25	13	2218	15266	2.64722	0.964004	1	1
GOTERM_BP_DIRECT	GO:0007399~nervous system development	2	14.2857	0.0954864	ATXN1, EFNA5	11	156	15627	18.2133	0.998015	1	1
GOTERM_BP_DIRECT	GO:0008285~negative regulation of cell population proliferation	2	14.2857	0.0954864	DNAJB2, ATF5	11	156	15627	18.2133	0.998015	1	1

## Sheet: Prepartum Se vs CTR UpReg DAVID
Category	Term	Count	%	PValue	Genes	List Total	Pop Hits	Pop Total	Fold Enrichment	Bonferroni	Benjamini	FDR
GOTERM_BP_DIRECT	GO:0010269~response to selenium ion	2	9.52381	0.00434476	GPX1, SELENOW	18	4	15627	434.083	0.401781	0.512682	0.512682
GOTERM_BP_DIRECT	GO:0042632~cholesterol homeostasis	2	9.52381	0.0592341	ERRFI1, APOC3	18	56	15627	31.006	0.999257	1	1

## Sheet: Summary DIA
Category	10 vs. -10d		Comp2 expression ratio		Compx expression ratio																																				100
1. Metabolism	24.1036	12.2368																																							-50
1.0 Global and overview maps	21.4184	13.428																																							50
1.1 Carbohydrate Metabolism	28.8873	16.9913
1.2 Energy Metabolism	20.3335	5.08064
1.3 Lipid Metabolism	29.7589	12.0379
1.4 Nucleotide Metabolism	11.3415	5.94904
1.5 Amino Acid Metabolism	27.097	19.4056
1.6 Metabolism of Other Amino Acids	32.478	29.4372
1.7 Glycan Biosynthesis and Metabolism	10.2636	3.6466
1.8 Metabolism of Cofactors and Vitamins	16.1322	1.90091
1.9 Metabolism of Terpenoids and Polyketides	34.2251	34.2251
1.10 Biosynthesis of Other Secondary Metabolites	34.4649	34.4649
1.11 Xenobiotics Biodegradation and Metabolism	18.1552	-10.5024
2. Genetic Information Processing	9.1214	6.35252
2.1 Transcription	5.49451	0.466571
2.2 Translation	9.01731	8.9061
2.3 Folding, Sorting and Degradation	13.3949	13.2647
2.4 Replication and Repair	7.08711	1.12638
3. Environmental Information Processing	10.2589	-1.63626
3.1 Membrane transport	12.334	-12.334
3.2 Signal Transduction	10.1421	-2.11534
3.3 Signaling Molecules and Interaction	10.4625	5.6026
4. Cellular Processes	10.8717	1.13287
4.1 Transport and Catabolism	10.213	2.69105
4.2 Cell Motility
4.3 Cell Growth and Death	8.86158	-1.30286
4.4 Cell Communication
4.5 Cell Motility	4.30757	-0.490079
5. Organismal Systems	15.4299	1.87068
5.1 Immune System	7.42069	2.02328
5.2 Endocrine System	19.6675	4.61986
5.3 Circulatory System	6.90673	4.92363
5.4 Digestive System	26.4991	0.699845
5.5 Excretory System	13.0713	1.09878
5.6 Nervous System	8.25676	-1.80514
5.7 Sensory System	18.3557	-9.9172
5.8 Development	32.8371	18.3473
5.9 Aging	19.7332	1.03263
5.10 Environmental Adaptation	25.0597	-21.6923
6. Human Diseases	14.5585	-1.20339
6.1 Cancers: Overview	10.1791	-2.62772
6.2 Cancers: Specific types	11.1214	-5.7712
6.3 Immune diseases	8.69715	4.16944
6.4 Neurodegenerative Diseases	7.71401	6.70388
6.5 Substance dependence	8.05734	-2.0959
6.6 Cardiovascular Diseases	16.6538	-0.257616
6.7 Endocrine and metabolic diseases	29.7137	1.93675
6.8 Infectious diseases: Bacterial	11.7826	2.41318
6.9 Infectious diseases: Viral	8.438	1.4588
6.10 Infectious diseases: Parasitic	34.3202	-9.31522
6.12 Drug resistance: Antineoplastic	14.1923	2.59184

## Sheet: Pathways DIA
			Min % genes in pathway (array vs. genome)	Flux	=	-50		-25		0		25		50			Impact		=	0		12.5		25		50		100
Path ID	CATEGORY	SUB-CATEGORY	PATHWAY	10 vs. -10d		Comp2 expression ratio		Compx expression ratio
bta00010	1. Metabolism	1.1 Carbohydrate Metabolism	Glycolysis / Gluconeogenesis	39.1802	27.4579																																							27.4579	1
bta00020	1. Metabolism	1.1 Carbohydrate Metabolism	Citrate cycle (TCA cycle)	17.3663	17.3663																																							17.3663	1
bta00030	1. Metabolism	1.1 Carbohydrate Metabolism	Pentose phosphate pathway	16.8291	12.1889																																							12.1889	1
bta00040	1. Metabolism	1.1 Carbohydrate Metabolism	Pentose and glucuronate interconversions	20.7253	-20.7253																																							-20.7253	1
bta00051	1. Metabolism	1.1 Carbohydrate Metabolism	Fructose and mannose metabolism	25.6453	18.042																																							18.042	1
bta00052	1. Metabolism	1.1 Carbohydrate Metabolism	Galactose metabolism	8.52951	8.52951																																							8.52951	1
bta00053	1. Metabolism	1.1 Carbohydrate Metabolism	Ascorbate and aldarate metabolism	65.9325	20.5002																																							20.5002	1
bta00061	1. Metabolism	1.3 Lipid Metabolism	Fatty acid biosynthesis	41.7308	14.8881																																							14.8881	1
bta00062	1. Metabolism	1.3 Lipid Metabolism	Fatty acid elongation in mitochondria	31.2133	16.7424																																							16.7424	1
bta00071	1. Metabolism	1.3 Lipid Metabolism	Fatty acid degradation	25	17.7452																																							17.7452	1
bta00072	1. Metabolism	1.3 Lipid Metabolism	Synthesis and degradation of ketone bodies
bta00100	1. Metabolism	1.3 Lipid Metabolism	Steroid biosynthesis	13.1048	13.1048																																							13.1048	1
bta00120	1. Metabolism	1.3 Lipid Metabolism	Primary bile acid biosynthesis	9.69985	-9.69985																																							-9.69985	1
bta00130	1. Metabolism	1.8 Metabolism of Cofactors and Vitamins	Ubiquinone and other terpenoid-quinone biosynthesis
bta00140	1. Metabolism	1.3 Lipid Metabolism	Steroid hormone biosynthesis	23.8659	-23.8659																																							-23.8659	1
bta00190	1. Metabolism	1.2 Energy Metabolism	Oxidative phosphorylation	8.67295	7.01424																																							7.01424	1
bta00220	1. Metabolism	1.5 Amino Acid Metabolism	Arginine biosynthesis	14.2359	-4.11012																																							-4.11012	1
bta00230	1. Metabolism	1.4 Nucleotide Metabolism	Purine metabolism	12.0245	1.23953																																							1.23953	1
bta00232	1. Metabolism	1.10 Biosynthesis of Other Secondary Metabolites	Caffeine metabolism	34.4649	34.4649																																							34.4649	1
bta00240	1. Metabolism	1.4 Nucleotide Metabolism	Pyrimidine metabolism	10.6586	10.6586																																							10.6586	1
bta00250	1. Metabolism	1.5 Amino Acid Metabolism	Alanine, aspartate and glutamate metabolism	7.84125	7.84125																																							7.84125	1
bta00260	1. Metabolism	1.5 Amino Acid Metabolism	Glycine, serine and threonine metabolism	44.4058	35.8563																																							35.8563	1
bta00270	1. Metabolism	1.5 Amino Acid Metabolism	Cysteine and methionine metabolism	56.9734	53.4401																																							53.4401	1
bta00280	1. Metabolism	1.5 Amino Acid Metabolism	Valine, leucine and isoleucine degradation	4.91481	4.91481																																							4.91481	1
bta00290	1. Metabolism	1.5 Amino Acid Metabolism	Valine, leucine and isoleucine biosynthesis	118.795	118.795																																							118.795	1
bta00300	1. Metabolism	1.5 Amino Acid Metabolism	Lysine biosynthesis
bta00310	1. Metabolism	1.5 Amino Acid Metabolism	Lysine degradation	13.8991	-3.20988																																							-3.20988	1
bta00330	1. Metabolism	1.5 Amino Acid Metabolism	Arginine and proline metabolism	37.2294	18.0525																																							18.0525	1
bta00340	1. Metabolism	1.5 Amino Acid Metabolism	Histidine metabolism	2.20915	-2.20915																																							-2.20915	1
bta00350	1. Metabolism	1.5 Amino Acid Metabolism	Tyrosine metabolism	5.76178	2.07987																																							2.07987	1
bta00360	1. Metabolism	1.5 Amino Acid Metabolism	Phenylalanine metabolism	7.27804	2.6272																																							2.6272	1
bta00380	1. Metabolism	1.5 Amino Acid Metabolism	Tryptophan metabolism	11.6197	-1.2115																																							-1.2115	1
bta00400	1. Metabolism	1.5 Amino Acid Metabolism	Phenylalanine, tyrosine and tryptophan biosynthesis
bta00410	1. Metabolism	1.6 Metabolism of Other Amino Acids	beta-Alanine metabolism	7.42043	7.42043																																							7.42043	1
bta00430	1. Metabolism	1.6 Metabolism of Other Amino Acids	Taurine and hypotaurine metabolism	35.2311	35.2311																																							35.2311	1
bta00440	1. Metabolism	1.6 Metabolism of Other Amino Acids	Phosphonate and phosphinate metabolism
bta00450	1. Metabolism	1.6 Metabolism of Other Amino Acids	Selenoamino acid metabolism
bta00471	1. Metabolism	1.6 Metabolism of Other Amino Acids	D-Glutamine and D-glutamate metabolism
bta00472	1. Metabolism	1.6 Metabolism of Other Amino Acids	D-Arginine and D-ornithine metabolism
bta00480	1. Metabolism	1.6 Metabolism of Other Amino Acids	Glutathione metabolism	54.7824	45.6601																																							45.6601	1
bta00500	1. Metabolism	1.1 Carbohydrate Metabolism	Starch and sucrose metabolism	20.7194	5.21007																																							5.21007	1
bta00510	1. Metabolism	1.7 Glycan Biosynthesis and Metabolism	N-Glycan biosynthesis	16.2384	16.2384																																							16.2384	1
bta00511	1. Metabolism	1.7 Glycan Biosynthesis and Metabolism	Other glycan degradation	5.04634	-5.04634																																							-5.04634	1
bta00512	1. Metabolism	1.7 Glycan Biosynthesis and Metabolism	O-Glycan biosynthesis	4.66325	4.66325																																							4.66325	1
bta00514	1. Metabolism	1.7 Glycan Biosynthesis and Metabolism	O-Mannosyl glycan biosynthesis	20.8289	20.8289																																							20.8289	1
bta00515	1. Metabolism	1.7 Glycan Biosynthesis and Metabolism	Mannose type O-glycan biosynthesis
bta00520	1. Metabolism	1.1 Carbohydrate Metabolism	Amino sugar and nucleotide sugar metabolism	18.0678	18.0678																																							18.0678	1
bta00524	1. Metabolism	1.10 Biosynthesis of Other Secondary Metabolites	Butirosin and neomycin biosynthesis
bta00531	1. Metabolism	1.7 Glycan Biosynthesis and Metabolism	Glycosaminoglycan degradation	4.16081	-4.16081																																							-4.16081	1
bta00532	1. Metabolism	1.7 Glycan Biosynthesis and Metabolism	Glycosaminoglycan biosynthesis - chondroitin sulfate	10.6438	-10.6438																																							-10.6438	1
bta00533	1. Metabolism	1.7 Glycan Biosynthesis and Metabolism	Glycosaminoglycan biosynthesis - keratan sulfate
bta00534	1. Metabolism	1.7 Glycan Biosynthesis and Metabolism	Glycosaminoglycan biosynthesis - heparan sulfate
bta00561	1. Metabolism	1.3 Lipid Metabolism	Glycerolipid metabolism	8.75021	8.75021																																							8.75021	1
bta00562	1. Metabolism	1.1 Carbohydrate Metabolism	Inositol phosphate metabolism	30.6581	23.6815																																							23.6815	1
bta00563	1. Metabolism	1.7 Glycan Biosynthesis and Metabolism	Glycosylphosphatidylinositol(GPI)-anchor biosynthesis
bta00564	1. Metabolism	1.3 Lipid Metabolism	Glycerophospholipid metabolism	13.7262	2.08468																																							2.08468	1
bta00565	1. Metabolism	1.3 Lipid Metabolism	Ether lipid metabolism	26.7531	9.49544																																							9.49544	1
bta00590	1. Metabolism	1.3 Lipid Metabolism	Arachidonic acid metabolism	89.9588	53.7882																																							53.7882	1
bta00591	1. Metabolism	1.3 Lipid Metabolism	Linoleic acid metabolism	65.4324	15.4298																																							15.4298	1
bta00592	1. Metabolism	1.3 Lipid Metabolism	alpha-Linolenic acid metabolism	47.7822	47.7822																																							47.7822	1
bta00600	1. Metabolism	1.3 Lipid Metabolism	Sphingolipid metabolism	2.05493	-2.05493																																							-2.05493	1
bta00601	1. Metabolism	1.7 Glycan Biosynthesis and Metabolism	Glycosphingolipid biosynthesis - lacto and neolacto series
bta00603	1. Metabolism	1.7 Glycan Biosynthesis and Metabolism	Glycosphingolipid biosynthesis - globo series
bta00604	1. Metabolism	1.7 Glycan Biosynthesis and Metabolism	Glycosphingolipid biosynthesis - ganglio series
bta00620	1. Metabolism	1.1 Carbohydrate Metabolism	Pyruvate metabolism	49.0293	32.3339																																							32.3339	1
bta00630	1. Metabolism	1.1 Carbohydrate Metabolism	Glyoxylate and dicarboxylate metabolism	17.9473	13.3292																																							13.3292	1
bta00640	1. Metabolism	1.1 Carbohydrate Metabolism	Propanoate metabolism	44.9048	44.9048																																							44.9048	1
bta00650	1. Metabolism	1.1 Carbohydrate Metabolism	Butanoate metabolism
bta00670	1. Metabolism	1.8 Metabolism of Cofactors and Vitamins	One carbon pool by folate	6.96201	6.96201																																							6.96201	1
bta00730	1. Metabolism	1.8 Metabolism of Cofactors and Vitamins	Thiamine metabolism	7.80065	7.80065																																							7.80065	1
bta00740	1. Metabolism	1.8 Metabolism of Cofactors and Vitamins	Riboflavin metabolism	44.286	44.286																																							44.286	1
bta00750	1. Metabolism	1.8 Metabolism of Cofactors and Vitamins	Vitamin B6 metabolism	32.7532	-32.7532																																							-32.7532	1
bta00760	1. Metabolism	1.8 Metabolism of Cofactors and Vitamins	Nicotinate and nicotinamide metabolism	3.77119	-3.77119																																							-3.77119	1
bta00770	1. Metabolism	1.8 Metabolism of Cofactors and Vitamins	Pantothenate and CoA biosynthesis	13.6023	13.6023																																							13.6023	1
bta00780	1. Metabolism	1.8 Metabolism of Cofactors and Vitamins	Biotin metabolism
bta00785	1. Metabolism	1.8 Metabolism of Cofactors and Vitamins	Lipoic acid metabolism
bta00790	1. Metabolism	1.8 Metabolism of Cofactors and Vitamins	Folate biosynthesis	6.50054	6.50054																																							6.50054	1
bta00830	1. Metabolism	1.8 Metabolism of Cofactors and Vitamins	Retinol metabolism	14.106	-14.106																																							-14.106	1
bta00860	1. Metabolism	1.8 Metabolism of Cofactors and Vitamins	Porphyrin and chlorophyll metabolism	15.4081	-11.4129																																							-11.4129	1
bta00900	1. Metabolism	1.9 Metabolism of Terpenoids and Polyketides	Terpenoid backbone biosynthesis	34.2251	34.2251																																							34.2251	1
bta00910	1. Metabolism	1.2 Energy Metabolism	Nitrogen metabolism	29.8744	-14.2254																																							-14.2254	1
bta00920	1. Metabolism	1.2 Energy Metabolism	Sulfur metabolism	22.4531	22.4531																																							22.4531	1
bta00970	2. Genetic Information Processing	2.2 Translation	Aminoacyl-tRNA biosynthesis	3.85677	3.85677																																							3.85677	1
bta00980	1. Metabolism	1.11 Xenobiotics Biodegradation and Metabolism	Metabolism of xenobiotics by cytochrome P450	13.4599	-13.4599																																							-13.4599	1
bta00982	1. Metabolism	1.11 Xenobiotics Biodegradation and Metabolism	Drug metabolism - cytochrome P450	14.2321	-14.2321																																							-14.2321	1
bta00983	1. Metabolism	1.11 Xenobiotics Biodegradation and Metabolism	Drug metabolism - other enzymes	26.7737	-3.81509																																							-3.81509	1
bta01040	1. Metabolism	1.3 Lipid Metabolism	Biosynthesis of unsaturated fatty acids	17.5527	4.34015																																							4.34015	1
bta01100	1. Metabolism	1.0 Global and overview maps	Metabolic pathways	15.2078	7.21234																																							7.21234	1
bta01200	1. Metabolism	1.0 Global and overview maps	Carbon metabolism	19.7728	13.5357																																							13.5357	1
bta01210	1. Metabolism	1.0 Global and overview maps	2-Oxocarboxylic acid metabolism	8.02988	8.02988																																							8.02988	1
bta01212	1. Metabolism	1.0 Global and overview maps	Fatty acid metabolism	31.4817	19.2511																																							19.2511	1
bta01230	1. Metabolism	1.0 Global and overview maps	Biosynthesis of amino acids	32.5996	19.111																																							19.111	1
bta01521	6. Human Diseases	6.12 Drug resistance: Antineoplastic	EGFR tyrosine kinase inhibitor resistance	10.1522	-8.15751																																							-8.15751	1
bta01522	6. Human Diseases	6.12 Drug resistance: Antineoplastic	Endocrine resistance	21.1061	0.4136																																							0.4136	1
bta01523	6. Human Diseases	6.12 Drug resistance: Antineoplastic	Antifolate resistance	13.5143	13.5143																																							13.5143	1
bta01524	6. Human Diseases	6.12 Drug resistance: Antineoplastic	Platinum drug resistance	11.9967	4.59701																																							4.59701	1
bta02010	3. Environmental Information Processing	3.1 Membrane Transport	ABC transporters	12.334	-12.334																																							-12.334	1
bta03008	2. Genetic Information Processing	2.2 Translation	Ribosome biogenesis in eukaryotes	12.887	12.887																																							12.887	1
bta03010	2. Genetic Information Processing	2.2 Translation	Ribosome	18.2681	18.2681																																							18.2681	1
bta03013	2. Genetic Information Processing	2.2 Translation	RNA transport	7.73561	7.17957																																							7.17957	1
bta03015	2. Genetic Information Processing	2.2 Translation	mRNA surveillance pathway	2.33916	2.33916																																							2.33916	1
bta03018	2. Genetic Information Processing	2.3 Folding, Sorting and Degradation	RNA degradation	5.77993	5.77993																																							5.77993	1
bta03020	2. Genetic Information Processing	2.1 Transcription	RNA polymerase	6.09457	6.09457																																							6.09457	1
bta03022	2. Genetic Information Processing	2.1 Transcription	Basal transcription factors	6.149	-6.149																																							-6.149	1
bta03030	2. Genetic Information Processing	2.4 Replication and Repair	DNA replication	1.74612	1.74612																																							1.74612	1
bta03040	2. Genetic Information Processing	2.1 Transcription	Spliceosome	4.23995	1.45414																																							1.45414	1
bta03050	2. Genetic Information Processing	2.3 Folding, Sorting and Degradation	Proteasome	4.2179	4.2179																																							4.2179	1
bta03060	2. Genetic Information Processing	2.3 Folding, Sorting and Degradation	Protein export	29.1223	29.1223																																							29.1223	1
bta03320	5. Organismal Systems	5.2 Endocrine System	PPAR signaling pathway	51.1527	38.4853																																							38.4853	1
bta03410	2. Genetic Information Processing	2.4 Replication and Repair	Base excision repair	4.33941	4.33941																																							4.33941	1
bta03420	2. Genetic Information Processing	2.4 Replication and Repair	Nucleotide excision repair	8.4666	5.40828																																							5.40828	1
bta03430	2. Genetic Information Processing	2.4 Replication and Repair	Mismatch repair	2.66076	2.66076																																							2.66076	1
bta03440	2. Genetic Information Processing	2.4 Replication and Repair	Homologous recombination	15.1335	-5.98548																																							-5.98548	1
bta03450	2. Genetic Information Processing	2.4 Replication and Repair	Non-homologous end-joining	6.87201	-6.87201																																							-6.87201	1
bta03460	2. Genetic Information Processing	2.4 Replication and Repair	Fanconi anemia pathway	10.3914	6.58757																																							6.58757	1
bta04010	3. Environmental Information Processing	3.2 Signal Transduction	MAPK signaling pathway	7.39916	3.67323																																							3.67323	1
bta04012	3. Environmental Information Processing	3.2 Signal Transduction	ErbB signaling pathway	4.80565	-2.18972																																							-2.18972	1
bta04014	3. Environmental Information Processing	3.2 Signal Transduction	Ras signaling pathway	13.3697	-6.94498																																							-6.94498	1
bta04015	3. Environmental Information Processing	3.2 Signal Transduction	Rap1 signaling pathway	11.3673	-8.39214																																							-8.39214	1
bta04020	3. Environmental Information Processing	3.2 Signal Transduction	Calcium signaling pathway	9.27589	7.99702																																							7.99702	1
bta04022	3. Environmental Information Processing	3.2 Signal Transduction	cGMP-PKG signaling pathway	13.8682	-9.56327																																							-9.56327	1
bta04024	3. Environmental Information Processing	3.2 Signal Transduction	cAMP signaling pathway	5.57313	-0.68284																																							-0.68284	1
bta04060	3. Environmental Information Processing	3.3 Signaling Molecules and Interaction	Cytokine-cytokine receptor interaction	12.1366	9.92866																																							9.92866	1
bta04062	5. Organismal Systems	5.1 Immune System	Chemokine signaling pathway	8.01977	6.35019																																							6.35019	1
bta04064	3. Environmental Information Processing	3.2 Signal Transduction	NF-kappa B signaling pathway	6.88951	4.95403																																							4.95403	1
bta04066	3. Environmental Information Processing	3.2 Signal Transduction	HIF-1 signaling pathway	23.4826	-23.4826																																							-23.4826	1
bta04068	3. Environmental Information Processing	3.2 Signal Transduction	FoxO signaling pathway	10.9245	-7.51409																																							-7.51409	1
bta04070	3. Environmental Information Processing	3.2 Signal Transduction	Phosphatidylinositol signaling system	13.6463	8.3923																																							8.3923	1
bta04071	3. Environmental Information Processing	3.2 Signal Transduction	Sphingolipid signaling pathway	3.89168	-3.89168																																							-3.89168	1
bta04072	3. Environmental Information Processing	3.2 Signal Transduction	Phospholipase D signaling pathway	2.19251	0.0647584																																							0.0647584	1
bta04080	3. Environmental Information Processing	3.3 Signaling Molecules and Interaction	Neuroactive ligand-receptor interaction
bta04110	4. Cellular Processes	4.2 Cell growth and death	Cell cycle	4.24447	-0.511311																																							-0.511311	1
bta04114	4. Cellular Processes	4.2 Cell growth and death	Oocyte meiosis	22.0274	10.242																																							10.242	1
bta04115	4. Cellular Processes	4.2 Cell growth and death	p53 signaling pathway	29.1723	-0.334181																																							-0.334181	1
bta04120	2. Genetic Information Processing	2.3 Folding, Sorting and Degradation	Ubiquitin mediated proteolysis	2.48609	2.48609																																							2.48609	1
bta04122	2. Genetic Information Processing	2.3 Folding, Sorting and Degradation	Sulfur relay system
bta04130	2. Genetic Information Processing	2.3 Folding, Sorting and Degradation	SNARE interactions in vesicular transport	14.2792	14.2792																																							14.2792	1
bta04140	4. Cellular Processes	4.1 Transport and Catabolism	Regulation of autophagy	3.06695	0.253057																																							0.253057	1
bta04141	2. Genetic Information Processing	2.3 Folding, Sorting and Degradation	Protein processing in endoplasmic reticulum	24.4841	23.7026																																							23.7026	1
bta04142	4. Cellular Processes	4.1 Transport and Catabolism	Lysosome	5.69026	-0.921572																																							-0.921572	1
bta04144	4. Cellular Processes	4.1 Transport and Catabolism	Endocytosis	4.47381	0.0818237																																							0.0818237	1
bta04145	4. Cellular Processes	4.1 Transport and Catabolism	Phagosome	12.988	6.26931																																							6.26931	1
bta04146	4. Cellular Processes	4.1 Transport and Catabolism	Peroxisome	24.8458	7.77264																																							7.77264	1
bta04150	3. Environmental Information Processing	3.2 Signal Transduction	mTOR signaling pathway	8.23791	-1.09663																																							-1.09663	1
bta04151	3. Environmental Information Processing	3.2 Signal Transduction	PI3K-Akt signaling pathway	10.4599	-4.74731																																							-4.74731	1
bta04152	3. Environmental Information Processing	3.2 Signal Transduction	AMPK signaling pathway	25.2431	13.8145																																							13.8145	1
bta04210	4. Cellular Processes	4.2 Cell growth and death	Apoptosis	7.28045	0.321593																																							0.321593	1
bta04211	5. Organismal Systems	5.9 Aging	Longevity regulating pathway	25.9288	-7.34453																																							-7.34453	1
bta04213	5. Organismal Systems	5.9 Aging	Longevity regulating pathway - multiple species	13.5376	9.40978																																							9.40978	1
bta04215	4. Cellular Processes	4.2 Cell growth and death	Apoptosis - multiple species	9.72924	9.72924																																							9.72924	1
bta04260	5. Organismal Systems	5.3 Circulatory System	Cardiac muscle contraction	6.27798	6.27798																																							6.27798	1
bta04261	5. Organismal Systems	5.3 Circulatory System	Adrenergic signaling in cardiomyocytes	3.84113	2.30649																																							2.30649	1
bta04270	5. Organismal Systems	5.3 Circulatory System	Vascular smooth muscle contraction	10.6011	6.18642																																							6.18642	1
bta04310	3. Environmental Information Processing	3.2 Signal Transduction	Wnt signaling pathway	9.98618	-7.20637																																							-7.20637	1
bta04320	5. Organismal Systems	5.8 Development	Dorso-ventral axis formation	87.9633	55.4939																																							55.4939	1
bta04330	3. Environmental Information Processing	3.2 Signal Transduction	Notch signaling pathway	10.3217	-10.3217																																							-10.3217	1
bta04340	3. Environmental Information Processing	3.2 Signal Transduction	Hedgehog signaling pathway	10.9181	1.76215																																							1.76215	1
bta04350	3. Environmental Information Processing	3.2 Signal Transduction	TGF-beta signaling pathway	12.0597	-2.07497																																							-2.07497	1
bta04360	5. Organismal Systems	5.8 Development	Axon guidance	7.08554	-3.91421																																							-3.91421	1
bta04370	3. Environmental Information Processing	3.2 Signal Transduction	VEGF signaling pathway
bta04371	3. Environmental Information Processing	3.2 Signal Transduction	Apelin signaling pathway	8.26916	-0.0370006																																							-0.0370006	1
bta04380	5. Organismal Systems	5.8 Development	Osteoclast differentiation	3.46229	3.46229																																							3.46229	1
bta04390	3. Environmental Information Processing	3.2 Signal Transduction	Hippo signaling pathway	8.51229	-1.57974																																							-1.57974	1
bta04392	3. Environmental Information Processing	3.2 Signal Transduction	Hippo signaling pathway - multiple species
bta04510	4. Cellular Processes	4.3 Cell growth and death	Focal adhesion	6.45235	-3.12262																																							-3.12262	1
bta04512	3. Environmental Information Processing	3.3 Signaling Molecules and Interaction	ECM-receptor interaction	7.01591	0.402907																																							0.402907	1
bta04514	3. Environmental Information Processing	3.3 Signaling Molecules and Interaction	Cell adhesion molecules (CAMs)	12.2351	6.47623																																							6.47623	1
bta04520	4. Cellular Processes	4.3 Cell growth and death	Adherens junction	9.07325	-6.55406																																							-6.55406	1
bta04530	4. Cellular Processes	4.3 Cell growth and death	Tight junction	11.1308	1.48172																																							1.48172	1
bta04540	4. Cellular Processes	4.3 Cell growth and death	Gap junction	8.78991	2.9835																																							2.9835	1
bta04550	4. Cellular Processes	4.3 Cellular community - eukaryotes	Signaling pathways regulating pluripotency of stem cells	10.6755	-9.07511																																							-9.07511	1
bta04610	5. Organismal Systems	5.1 Immune System	Complement and coagulation cascades	16.4017	-0.399986																																							-0.399986	1
bta04611	5. Organismal Systems	5.1 Immune System	Platelet activation	3.93467	-0.154465																																							-0.154465	1
bta04612	5. Organismal Systems	5.1 Immune System	Antigen processing and presentation	21.2062	-21.2062																																							-21.2062	1
bta04614	5. Organismal Systems	5.2 Endocrine System	Renin-angiotensin system	12.394	-12.394																																							-12.394	1
bta04620	5. Organismal Systems	5.1 Immune System	Toll-like receptor signaling pathway	10.2536	10.2536																																							10.2536	1
bta04621	5. Organismal Systems	5.1 Immune System	NOD-like receptor signaling pathway	4.47616	3.08411																																							3.08411	1
bta04622	5. Organismal Systems	5.1 Immune System	RIG-I-like receptor signaling pathway	9.29247	9.29247																																							9.29247	1
bta04623	5. Organismal Systems	5.1 Immune System	Cytosolic DNA-sensing pathway	6.31875	6.31875																																							6.31875	1
bta04630	3. Environmental Information Processing	3.2 Signal Transduction	Jak-STAT signaling pathway	2.57535	0.414342																																							0.414342	1
bta04640	5. Organismal Systems	5.1 Immune System	Hematopoietic cell lineage	7.51283	7.51283																																							7.51283	1
bta04650	5. Organismal Systems	5.1 Immune System	Natural killer cell mediated cytotoxicity	2.18611	-0.375187																																							-0.375187	1
bta04657	5. Organismal Systems	5.1 Immune System	IL-17 signaling pathway	14.7775	14.7775																																							14.7775	1
bta04658	5. Organismal Systems	5.1 Immune System	Th1 and Th2 cell differentiation	4.80182	-4.80182																																							-4.80182	1
bta04659	5. Organismal Systems	5.1 Immune System	Th17 cell differentiation	3.9745	-0.069428																																							-0.069428	1
bta04660	5. Organismal Systems	5.1 Immune System	T cell receptor signaling pathway	1.53101	0.0693416																																							0.0693416	1
bta04662	5. Organismal Systems	5.1 Immune System	B cell receptor signaling pathway	3.56159	-1.53762																																							-1.53762	1
bta04664	5. Organismal Systems	5.1 Immune System	Fc epsilon RI signaling pathway	1.32337	1.32337																																							1.32337	1
bta04666	5. Organismal Systems	5.1 Immune System	Fc gamma R-mediated phagocytosis	7.48125	-3.27326																																							-3.27326	1
bta04668	5. Organismal Systems	5.1 Immune System	TNF signaling pathway	4.56946	4.56946																																							4.56946	1
bta04670	5. Organismal Systems	5.1 Immune System	Leukocyte transendothelial migration	9.37049	6.70868																																							6.70868	1
bta04672	5. Organismal Systems	5.1 Immune System	Intestinal immune network for IgA production
bta04710	5. Organismal Systems	5.10 Environmental Adaptation	Circadian rhythm - mammal	32.8535	-32.8535																																							-32.8535	1
bta04713	5. Organismal Systems	5.10 Environmental adaptation	Circadian entrainment	17.2659	-10.5311																																							-10.5311	1
bta04720	5. Organismal Systems	5.6 Nervous System	Long-term potentiation	8.23853	1.20121																																							1.20121	1
bta04721	5. Organismal Systems	5.6 Nervous System	Synaptic vesicle cycle	4.51263	-2.11069																																							-2.11069	1
bta04722	5. Organismal Systems	5.6 Nervous System	Neurotrophin signaling pathway	3.38638	1.26756																																							1.26756	1
bta04723	5. Organismal Systems	5.6 Nervous System	Retrograde endocannabinoid signaling	9.13308	3.41295																																							3.41295	1
bta04724	5. Organismal Systems	5.6 Nervous System	Glutamatergic synapse	6.38661	-0.232409																																							-0.232409	1
bta04725	5. Organismal Systems	5.6 Nervous System	Cholinergic synapse	8.45346	-2.05452																																							-2.05452	1
bta04726	5. Organismal Systems	5.6 Nervous System	Serotonergic synapse	13.1003	-6.94614																																							-6.94614	1
bta04727	5. Organismal Systems	5.6 Nervous System	GABAergic synapse	3.17641	3.17641																																							3.17641	1
bta04728	5. Organismal Systems	5.6 Nervous System	Dopaminergic synapse	5.21367	2.6618																																							2.6618	1
bta04730	5. Organismal Systems	5.6 Nervous System	Long-term depression	20.9665	-18.4276																																							-18.4276	1
bta04740	5. Organismal Systems	5.7 Sensory System	Olfactory transduction
bta04742	5. Organismal Systems	5.7 Sensory System	Taste transduction
bta04744	5. Organismal Systems	5.7 Sensory System	Phototransduction
bta04750	5. Organismal Systems	5.7 Sensory System	Inflammatory mediator regulation of TRP channels	18.3557	-9.9172																																							-9.9172	1
bta04810	4. Cellular Processes	4.5 Cell Motility	Regulation of actin cytoskeleton	4.30757	-0.490079																																							-0.490079	1
bta04910	5. Organismal Systems	5.2 Endocrine System	Insulin signaling pathway	16.3075	-1.8533																																							-1.8533	1
bta04911	5. Organismal Systems	5.2 Endocrine System	Insulin secretion	22.2731	-9.20946																																							-9.20946	1
bta04912	5. Organismal Systems	5.2 Endocrine System	GnRH signaling pathway	6.48597	0.703446																																							0.703446	1
bta04913	5. Organismal Systems	5.2 Endocrine System	Ovarian steroidogenesis	34.9271	-23.5174																																							-23.5174	1
bta04914	5. Organismal Systems	5.2 Endocrine System	Progesterone-mediated oocyte maturation	33.3105	18.0055																																							18.0055	1
bta04915	5. Organismal Systems	5.2 Endocrine System	Estrogen signaling pathway	4.64873	4.64873																																							4.64873	1
bta04916	5. Organismal Systems	5.2 Endocrine System	Melanogenesis	11.0619	-3.67843																																							-3.67843	1
bta04917	5. Organismal Systems	5.2 Endocrine System	Prolactin signaling pathway	2.04886	2.04886																																							2.04886	1
bta04918	5. Organismal Systems	5.2 Endocrine System	Thyroid hormone synthesis	43.039	20.1005																																							20.1005	1
bta04919	5. Organismal Systems	5.2 Endocrine System	Thyroid hormone signaling pathway	7.17262	-3.6678																																							-3.6678	1
bta04920	5. Organismal Systems	5.2 Endocrine System	Adipocytokine signaling pathway	25.423	13.7348																																							13.7348	1
bta04921	5. Organismal Systems	5.2 Endocrine System	Oxytocin signaling pathway	5.09153	-2.2701																																							-2.2701	1
bta04922	5. Organismal Systems	5.2 Endocrine System	Glucagon signaling pathway	35.6134	21.2058																																							21.2058	1
bta04923	5. Organismal Systems	5.2 Endocrine System	Regulation of lipolysis in adipocytes	25.7427	13.7232																																							13.7232	1
bta04924	5. Organismal Systems	5.2 Endocrine System	Renin secretion	9.78276	2.06043																																							2.06043	1
bta04925	5. Organismal Systems	5.2 Endocrine System	Aldosterone synthesis and secretion	7.54013	5.03159																																							5.03159	1
bta04930	6. Human Diseases	6.7 Endocrine and metabolic diseases	Type II diabetes mellitus	9.18246	-9.18246																																							-9.18246	1
bta04931	6. Human Diseases	6.7 Endocrine and metabolic diseases	Insulin resistance	22.6704	-16.0326																																							-16.0326	1
bta04932	6. Human Diseases	6.7 Endocrine and metabolic diseases	Non-alcoholic fatty liver disease (NAFLD)	11.5985	2.08272																																							2.08272	1
bta04933	6. Human Diseases	6.7 Endocrine and metabolic diseases	AGE-RAGE signaling pathway in diabetic complications	1.95254	1.95254																																							1.95254	1
bta04940	6. Human Diseases	6.7 Endocrine and metabolic diseases	Type I diabetes mellitus	5.53219	5.53219																																							5.53219	1
bta04950	6. Human Diseases	6.7 Endocrine and metabolic diseases	Maturity onset diabetes of the young	127.346	27.2681																																							27.2681	1
bta04960	5. Organismal Systems	5.5 Excretory System	Aldosterone-regulated sodium reabsorption	23.9451	-23.9451																																							-23.9451	1
bta04961	5. Organismal Systems	5.5 Excretory System	Endocrine and other factor-regulated calcium reabsorption	3.92793	3.92793																																							3.92793	1
bta04962	5. Organismal Systems	5.5 Excretory System	Vasopressin-regulated water reabsorption	6.60036	6.60036																																							6.60036	1
bta04964	5. Organismal Systems	5.5 Excretory System	Proximal tubule bicarbonate reclamation	17.812	17.812																																							17.812	1
bta04966	5. Organismal Systems	5.5 Excretory System	Collecting duct acid secretion
bta04970	5. Organismal Systems	5.4 Digestive System	Salivary secretion	12.4779	-7.30453																																							-7.30453	1
bta04971	5. Organismal Systems	5.4 Digestive System	Gastric acid secretion	9.65755	-4.35485																																							-4.35485	1
bta04972	5. Organismal Systems	5.4 Digestive System	Pancreatic secretion	6.10155	-3.85786																																							-3.85786	1
bta04973	5. Organismal Systems	5.4 Digestive System	Carbohydrate digestion and absorption	5.26892	-5.26892																																							-5.26892	1
bta04974	5. Organismal Systems	5.4 Digestive System	Protein digestion and absorption	22.7589	-22.7589																																							-22.7589	1
bta04975	5. Organismal Systems	5.4 Digestive System	Fat digestion and absorption	39.6123	34.317																																							34.317	1
bta04976	5. Organismal Systems	5.4 Digestive System	Bile secretion	21.0177	-6.75341																																							-6.75341	1
bta04977	5. Organismal Systems	5.4 Digestive System	Vitamin digestion and absorption	91.5144	23.5786																																							23.5786	1
bta04978	5. Organismal Systems	5.4 Digestive System	Mineral absorption	30.0826	-1.29866																																							-1.29866	1
bta05010	6. Human Diseases	6.4 Neurodegenerative Diseases	Alzheimer's disease	6.45304	6.45304																																							6.45304	1
bta05012	6. Human Diseases	6.4 Neurodegenerative Diseases	Parkinson's disease	8.57549	7.00678																																							7.00678	1
bta05014	6. Human Diseases	6.4 Neurodegenerative Diseases	Amyotrophic lateral sclerosis (ALS)
bta05016	6. Human Diseases	6.4 Neurodegenerative Diseases	Huntington's disease	8.74816	6.27635																																							6.27635	1
bta05020	6. Human Diseases	6.4 Neurodegenerative Diseases	Prion diseases	7.07934	7.07934																																							7.07934	1
bta05030	6. Human Diseases	6.5 Substance dependence	Cocaine addiction	10.8543	-10.8543																																							-10.8543	1
bta05031	6. Human Diseases	6.5 Substance dependence	Amphetamine addiction	9.2432	3.82048																																							3.82048	1
bta05032	6. Human Diseases	6.5 Substance dependence	Morphine addiction	4.07456	0.746081																																							0.746081	1
bta05033	6. Human Diseases	6.5 Substance dependence	Nicotine addiction
bta05034	6. Human Diseases	6.5 Substance dependence	Alcoholism
bta05100	6. Human Diseases	6.8 Infectious diseases: Bacterial	Bacterial invasion of epithelial cells	5.19886	-1.9468																																							-1.9468	1
bta05132	6. Human Diseases	6.8 Infectious diseases: Bacterial	Salmonella infection	8.86699	8.86699																																							8.86699	1
bta05133	6. Human Diseases	6.8 Infectious diseases: Bacterial	Pertussis	5.26536	0.00338794																																							0.00338794	1
bta05134	6. Human Diseases	6.8 Infectious diseases: Bacterial	Legionellosis	18.2241	14.8929																																							14.8929	1
bta05140	6. Human Diseases	6.10 Infectious diseases: Parasitic	Leishmaniasis	10.9511	8.43806																																							8.43806	1
bta05142	6. Human Diseases	6.10 Infectious diseases: Parasitic	Chagas disease	6.48252	6.48252																																							6.48252	1
bta05143	6. Human Diseases	6.10 Infectious diseases: Parasitic	African trypanosomiasis	112.606	-47.323																																							-47.323	1
bta05144	6. Human Diseases	6.10 Infectious diseases: Parasitic	Malaria	61.5433	-34.6036																																							-34.6036	1
bta05145	6. Human Diseases	6.10 Infectious diseases: Parasitic	Toxoplasmosis	2.85949	2.85949																																							2.85949	1
bta05146	6. Human Diseases	6.10 Infectious diseases: Parasitic	Amoebiasis	11.4794	8.25524																																							8.25524	1
bta05150	6. Human Diseases	6.8 Infectious diseases: Bacterial	Staphylococcus aureus infection	18.6305	-6.96135																																							-6.96135	1
bta05152	6. Human Diseases	6.8 Infectious diseases: Bacterial	Tuberculosis	14.5097	-0.376026																																							-0.376026	1
bta05160	6. Human Diseases	6.9 Infectious diseases: Viral	Hepatitis C	9.10094	7.28185																																							7.28185	1
bta05161	6. Human Diseases	6.9 Infectious diseases: Viral	Hepatitis B	6.52233	0.918393																																							0.918393	1
bta05162	6. Human Diseases	6.9 Infectious diseases: Viral	Measles	8.25014	4.54542																																							4.54542	1
bta05164	6. Human Diseases	6.9 Infectious diseases: Viral	Influenza A	7.25133	3.27418																																							3.27418	1
bta05166	6. Human Diseases	6.9 Infectious diseases: Viral	HTLV-I infection	10.7321	-2.37897																																							-2.37897	1
bta05168	6. Human Diseases	6.9 Infectious diseases: Viral	Herpes simplex infection	12.5906	-3.74192																																							-3.74192	1
bta05169	6. Human Diseases	6.9 Infectious diseases: Viral	Epstein-Barr virus infection	4.61853	0.312669																																							0.312669	1
bta05200	6. Human Diseases	6.1 Cancers: Overview	Pathways in cancer	8.27591	-4.17516																																							-4.17516	1
bta05202	6. Human Diseases	6.1 Cancers: Overview	Transcriptional misregulation in cancer	10.6135	-4.82784																																							-4.82784	1
bta05203	6. Human Diseases	6.1 Cancers: Overview	Viral carcinogenesis	10.4851	0.79707																																							0.79707	1
bta05204	6. Human Diseases	6.1 Cancers: Overview	Chemical carcinogenesis	11.9916	-11.9916																																							-11.9916	1
bta05205	6. Human Diseases	6.1 Cancers: Overview	Proteoglycans in cancer	8.51251	-5.45921																																							-5.45921	1
bta05206	6. Human Diseases	6.1 Cancers: Overview	MicroRNAs in cancer	9.5223	-2.34957																																							-2.34957	1
bta05210	6. Human Diseases	6.2 Cancers: Specific types	Colorectal cancer	4.99567	-4.99567																																							-4.99567	1
bta05211	6. Human Diseases	6.2 Cancers: Specific types	Renal cell carcinoma	6.83078	3.44023																																							3.44023	1
bta05212	6. Human Diseases	6.2 Cancers: Specific types	Pancreatic cancer	7.22657	-4.08816																																							-4.08816	1
bta05213	6. Human Diseases	6.2 Cancers: Specific types	Endometrial cancer	8.51892	-3.69272																																							-3.69272	1
bta05214	6. Human Diseases	6.2 Cancers: Specific types	Glioma	17.9884	-11.9663																																							-11.9663	1
bta05215	6. Human Diseases	6.2 Cancers: Specific types	Prostate cancer	16.9179	-5.84127																																							-5.84127	1
bta05216	6. Human Diseases	6.2 Cancers: Specific types	Thyroid cancer	15.7072	-5.42836																																							-5.42836	1
bta05217	6. Human Diseases	6.2 Cancers: Specific types	Basal cell carcinoma	10.1764	-10.1764																																							-10.1764	1
bta05218	6. Human Diseases	6.2 Cancers: Specific types	Melanoma	20.8313	-17.128																																							-17.128	1
bta05219	6. Human Diseases	6.2 Cancers: Specific types	Bladder cancer	10.3716	-4.76046																																							-4.76046	1
bta05220	6. Human Diseases	6.2 Cancers: Specific types	Chronic myeloid leukemia	6.54403	-1.38227																																							-1.38227	1
bta05221	6. Human Diseases	6.2 Cancers: Specific types	Acute myeloid leukemia	6.87154	-4.11893																																							-4.11893	1
bta05222	6. Human Diseases	6.2 Cancers: Specific types	Small cell lung cancer	2.85606	2.85606																																							2.85606	1
bta05223	6. Human Diseases	6.2 Cancers: Specific types	Non-small cell lung cancer	9.21542	-0.975538																																							-0.975538	1
bta05224	6. Human Diseases	6.2 Cancers: Specific types	Breast cancer	21.7698	-18.3104																																							-18.3104	1
bta05230	6. Human Diseases	6.1 Cancers: Overview	Central carbon metabolism in cancer	4.61606	1.0974																																							1.0974
bta05231	6. Human Diseases	6.1 Cancers: Overview	Choline metabolism in cancer	17.4155	5.88714																																							5.88714
bta05310	6. Human Diseases	6.3 Immune diseases	Asthma
bta05320	6. Human Diseases	6.3 Immune diseases	Autoimmune thyroid disease
bta05321	6. Human Diseases	6.3 Immune diseases	Inflammatory bowel disease (IBD)	12.1155	5.77019
bta05322	6. Human Diseases	6.3 Immune diseases	Systemic lupus erythematosus
bta05323	6. Human Diseases	6.3 Immune diseases	Rheumatoid arthritis	11.8327	0.0672222
bta05330	6. Human Diseases	6.3 Immune diseases	Allograft rejection
bta05332	6. Human Diseases	6.3 Immune diseases	Graft-versus-host disease	5.92734	5.92734
bta05340	6. Human Diseases	6.3 Immune diseases	Primary immunodeficiency	4.91302	4.91302
bta05410	6. Human Diseases	6.6 Cardiovascular Diseases	Hypertrophic cardiomyopathy (HCM)	22.2346	-2.24266
bta05412	6. Human Diseases	6.6 Cardiovascular Diseases	Arrhythmogenic right ventricular cardiomyopathy (ARVC)	20.5678	-0.121564
bta05414	6. Human Diseases	6.6 Cardiovascular Diseases	Dilated cardiomyopathy (DCM)	22.0035	-0.475557
bta05416	6. Human Diseases	6.6 Cardiovascular Diseases	Viral myocarditis	1.80932	1.80932

## Sheet: Sort Pathways DIA
Pathway	Impact	Flux								100
Maturity onset diabetes of the young	127.346	27.2681								50
Valine, leucine and isoleucine biosynthesis	118.795	118.795								-50
African trypanosomiasis	112.606	-47.323
Vitamin digestion and absorption	91.5144	23.5786
Arachidonic acid metabolism	89.9588	53.7882
Dorso-ventral axis formation	87.9633	55.4939
Ascorbate and aldarate metabolism	65.9325	20.5002
Linoleic acid metabolism	65.4324	15.4298
Malaria	61.5433	-34.6036
Cysteine and methionine metabolism	56.9734	53.4401
Glutathione metabolism	54.7824	45.6601
PPAR signaling pathway	51.1527	38.4853
Pyruvate metabolism	49.0293	32.3339
alpha-Linolenic acid metabolism	47.7822	47.7822
Propanoate metabolism	44.9048	44.9048
Glycine, serine and threonine metabolism	44.4058	35.8563
Riboflavin metabolism	44.286	44.286
Thyroid hormone synthesis	43.039	20.1005
Fatty acid biosynthesis	41.7308	14.8881
Fat digestion and absorption	39.6123	34.317
Glycolysis / Gluconeogenesis	39.1802	27.4579
Arginine and proline metabolism	37.2294	18.0525
Glucagon signaling pathway	35.6134	21.2058
Taurine and hypotaurine metabolism	35.2311	35.2311
Ovarian steroidogenesis	34.9271	-23.5174
Caffeine metabolism	34.4649	34.4649
Terpenoid backbone biosynthesis	34.2251	34.2251
Progesterone-mediated oocyte maturation	33.3105	18.0055
Circadian rhythm - mammal	32.8535	-32.8535
Vitamin B6 metabolism	32.7532	-32.7532
Biosynthesis of amino acids	32.5996	19.111
Fatty acid metabolism	31.4817	19.2511
Fatty acid elongation in mitochondria	31.2133	16.7424
Inositol phosphate metabolism	30.6581	23.6815
Mineral absorption	30.0826	-1.29866
Nitrogen metabolism	29.8744	-14.2254
p53 signaling pathway	29.1723	-0.334181
Protein export	29.1223	29.1223
Drug metabolism - other enzymes	26.7737	-3.81509
Ether lipid metabolism	26.7531	9.49544
Longevity regulating pathway	25.9288	-7.34453
Regulation of lipolysis in adipocytes	25.7427	13.7232
Fructose and mannose metabolism	25.6453	18.042
Adipocytokine signaling pathway	25.423	13.7348
AMPK signaling pathway	25.2431	13.8145
Fatty acid degradation	25	17.7452
Peroxisome	24.8458	7.77264
Protein processing in endoplasmic reticulum	24.4841	23.7026
Aldosterone-regulated sodium reabsorption	23.9451	-23.9451
Steroid hormone biosynthesis	23.8659	-23.8659
HIF-1 signaling pathway	23.4826	-23.4826
Protein digestion and absorption	22.7589	-22.7589
Insulin resistance	22.6704	-16.0326
Sulfur metabolism	22.4531	22.4531
Insulin secretion	22.2731	-9.20946
Oocyte meiosis	22.0274	10.242
Breast cancer	21.7698	-18.3104
Antigen processing and presentation	21.2062	-21.2062
Endocrine resistance	21.1061	0.4136
Bile secretion	21.0177	-6.75341
Long-term depression	20.9665	-18.4276
Melanoma	20.8313	-17.128
O-Mannosyl glycan biosynthesis	20.8289	20.8289
Pentose and glucuronate interconversions	20.7253	-20.7253
Starch and sucrose metabolism	20.7194	5.21007
Carbon metabolism	19.7728	13.5357
Staphylococcus aureus infection	18.6305	-6.96135
Inflammatory mediator regulation of TRP channels	18.3557	-9.9172
Ribosome	18.2681	18.2681
Legionellosis	18.2241	14.8929
Amino sugar and nucleotide sugar metabolism	18.0678	18.0678
Glioma	17.9884	-11.9663
Glyoxylate and dicarboxylate metabolism	17.9473	13.3292
Proximal tubule bicarbonate reclamation	17.812	17.812
Biosynthesis of unsaturated fatty acids	17.5527	4.34015
Citrate cycle (TCA cycle)	17.3663	17.3663
Circadian entrainment	17.2659	-10.5311
Prostate cancer	16.9179	-5.84127
Pentose phosphate pathway	16.8291	12.1889
Complement and coagulation cascades	16.4017	-0.399986
Insulin signaling pathway	16.3075	-1.8533
N-Glycan biosynthesis	16.2384	16.2384
Thyroid cancer	15.7072	-5.42836
Porphyrin and chlorophyll metabolism	15.4081	-11.4129
Metabolic pathways	15.2078	7.21234
Homologous recombination	15.1335	-5.98548
IL-17 signaling pathway	14.7775	14.7775
Tuberculosis	14.5097	-0.376026
SNARE interactions in vesicular transport	14.2792	14.2792
Arginine biosynthesis	14.2359	-4.11012
Drug metabolism - cytochrome P450	14.2321	-14.2321
Retinol metabolism	14.106	-14.106
Lysine degradation	13.8991	-3.20988
cGMP-PKG signaling pathway	13.8682	-9.56327
Glycerophospholipid metabolism	13.7262	2.08468
Phosphatidylinositol signaling system	13.6463	8.3923
Pantothenate and CoA biosynthesis	13.6023	13.6023
Longevity regulating pathway - multiple species	13.5376	9.40978
Antifolate resistance	13.5143	13.5143
Metabolism of xenobiotics by cytochrome P450	13.4599	-13.4599
Ras signaling pathway	13.3697	-6.94498
Steroid biosynthesis	13.1048	13.1048
Serotonergic synapse	13.1003	-6.94614
Phagosome	12.988	6.26931
Ribosome biogenesis in eukaryotes	12.887	12.887
Herpes simplex infection	12.5906	-3.74192
Salivary secretion	12.4779	-7.30453
Renin-angiotensin system	12.394	-12.394
ABC transporters	12.334	-12.334
Cell adhesion molecules (CAMs)	12.2351	6.47623
Cytokine-cytokine receptor interaction	12.1366	9.92866
TGF-beta signaling pathway	12.0597	-2.07497
Purine metabolism	12.0245	1.23953
Platinum drug resistance	11.9967	4.59701
Chemical carcinogenesis	11.9916	-11.9916
Tryptophan metabolism	11.6197	-1.2115
Non-alcoholic fatty liver disease (NAFLD)	11.5985	2.08272
Amoebiasis	11.4794	8.25524
Rap1 signaling pathway	11.3673	-8.39214
Tight junction	11.1308	1.48172
Melanogenesis	11.0619	-3.67843
Leishmaniasis	10.9511	8.43806
FoxO signaling pathway	10.9245	-7.51409
Hedgehog signaling pathway	10.9181	1.76215
Cocaine addiction	10.8543	-10.8543
HTLV-I infection	10.7321	-2.37897
Signaling pathways regulating pluripotency of stem cells	10.6755	-9.07511
Pyrimidine metabolism	10.6586	10.6586
Glycosaminoglycan biosynthesis - chondroitin sulfate	10.6438	-10.6438
Transcriptional misregulation in cancer	10.6135	-4.82784
Vascular smooth muscle contraction	10.6011	6.18642
Viral carcinogenesis	10.4851	0.79707
PI3K-Akt signaling pathway	10.4599	-4.74731
Fanconi anemia pathway	10.3914	6.58757
Bladder cancer	10.3716	-4.76046
Notch signaling pathway	10.3217	-10.3217
Toll-like receptor signaling pathway	10.2536	10.2536
Basal cell carcinoma	10.1764	-10.1764
EGFR tyrosine kinase inhibitor resistance	10.1522	-8.15751
Wnt signaling pathway	9.98618	-7.20637
Renin secretion	9.78276	2.06043
Apoptosis - multiple species	9.72924	9.72924
Primary bile acid biosynthesis	9.69985	-9.69985
Gastric acid secretion	9.65755	-4.35485
MicroRNAs in cancer	9.5223	-2.34957
Leukocyte transendothelial migration	9.37049	6.70868
RIG-I-like receptor signaling pathway	9.29247	9.29247
Calcium signaling pathway	9.27589	7.99702
Amphetamine addiction	9.2432	3.82048
Non-small cell lung cancer	9.21542	-0.975538
Type II diabetes mellitus	9.18246	-9.18246
Retrograde endocannabinoid signaling	9.13308	3.41295
Hepatitis C	9.10094	7.28185
Adherens junction	9.07325	-6.55406
Salmonella infection	8.86699	8.86699
Gap junction	8.78991	2.9835
Glycerolipid metabolism	8.75021	8.75021
Huntington's disease	8.74816	6.27635
Oxidative phosphorylation	8.67295	7.01424
Parkinson's disease	8.57549	7.00678
Galactose metabolism	8.52951	8.52951
Endometrial cancer	8.51892	-3.69272
Proteoglycans in cancer	8.51251	-5.45921
Hippo signaling pathway	8.51229	-1.57974
Nucleotide excision repair	8.4666	5.40828
Cholinergic synapse	8.45346	-2.05452
Pathways in cancer	8.27591	-4.17516
Apelin signaling pathway	8.26916	-0.0370006
Measles	8.25014	4.54542
Long-term potentiation	8.23853	1.20121
mTOR signaling pathway	8.23791	-1.09663
2-Oxocarboxylic acid metabolism	8.02988	8.02988
Chemokine signaling pathway	8.01977	6.35019
Alanine, aspartate and glutamate metabolism	7.84125	7.84125
Thiamine metabolism	7.80065	7.80065
RNA transport	7.73561	7.17957
Aldosterone synthesis and secretion	7.54013	5.03159
Hematopoietic cell lineage	7.51283	7.51283
Fc gamma R-mediated phagocytosis	7.48125	-3.27326
beta-Alanine metabolism	7.42043	7.42043
MAPK signaling pathway	7.39916	3.67323
Apoptosis	7.28045	0.321593
Phenylalanine metabolism	7.27804	2.6272
Influenza A	7.25133	3.27418
Pancreatic cancer	7.22657	-4.08816
Thyroid hormone signaling pathway	7.17262	-3.6678
Axon guidance	7.08554	-3.91421
Prion diseases	7.07934	7.07934
ECM-receptor interaction	7.01591	0.402907
One carbon pool by folate	6.96201	6.96201
NF-kappa B signaling pathway	6.88951	4.95403
Non-homologous end-joining	6.87201	-6.87201
Acute myeloid leukemia	6.87154	-4.11893
Renal cell carcinoma	6.83078	3.44023
Vasopressin-regulated water reabsorption	6.60036	6.60036
Chronic myeloid leukemia	6.54403	-1.38227
Hepatitis B	6.52233	0.918393
Folate biosynthesis	6.50054	6.50054
GnRH signaling pathway	6.48597	0.703446
Chagas disease	6.48252	6.48252
Alzheimer's disease	6.45304	6.45304
Focal adhesion	6.45235	-3.12262
Glutamatergic synapse	6.38661	-0.232409
Cytosolic DNA-sensing pathway	6.31875	6.31875
Cardiac muscle contraction	6.27798	6.27798
Basal transcription factors	6.149	-6.149
Pancreatic secretion	6.10155	-3.85786
RNA polymerase	6.09457	6.09457
RNA degradation	5.77993	5.77993
Tyrosine metabolism	5.76178	2.07987
Lysosome	5.69026	-0.921572
cAMP signaling pathway	5.57313	-0.68284
Type I diabetes mellitus	5.53219	5.53219
Carbohydrate digestion and absorption	5.26892	-5.26892
Pertussis	5.26536	0.00338794
Dopaminergic synapse	5.21367	2.6618
Bacterial invasion of epithelial cells	5.19886	-1.9468
Oxytocin signaling pathway	5.09153	-2.2701
Other glycan degradation	5.04634	-5.04634
Colorectal cancer	4.99567	-4.99567
Valine, leucine and isoleucine degradation	4.91481	4.91481
ErbB signaling pathway	4.80565	-2.18972
Th1 and Th2 cell differentiation	4.80182	-4.80182
O-Glycan biosynthesis	4.66325	4.66325
Estrogen signaling pathway	4.64873	4.64873
Epstein-Barr virus infection	4.61853	0.312669
TNF signaling pathway	4.56946	4.56946
Synaptic vesicle cycle	4.51263	-2.11069
NOD-like receptor signaling pathway	4.47616	3.08411
Endocytosis	4.47381	0.0818237
Base excision repair	4.33941	4.33941
Regulation of actin cytoskeleton	4.30757	-0.490079
Cell cycle	4.24447	-0.511311
Spliceosome	4.23995	1.45414
Proteasome	4.2179	4.2179
Glycosaminoglycan degradation	4.16081	-4.16081
Morphine addiction	4.07456	0.746081
Th17 cell differentiation	3.9745	-0.069428
Platelet activation	3.93467	-0.154465
Endocrine and other factor-regulated calcium reabsorption	3.92793	3.92793
Sphingolipid signaling pathway	3.89168	-3.89168
Aminoacyl-tRNA biosynthesis	3.85677	3.85677
Adrenergic signaling in cardiomyocytes	3.84113	2.30649
Nicotinate and nicotinamide metabolism	3.77119	-3.77119
B cell receptor signaling pathway	3.56159	-1.53762
Osteoclast differentiation	3.46229	3.46229
Neurotrophin signaling pathway	3.38638	1.26756
GABAergic synapse	3.17641	3.17641
Regulation of autophagy	3.06695	0.253057
Toxoplasmosis	2.85949	2.85949
Small cell lung cancer	2.85606	2.85606
Mismatch repair	2.66076	2.66076
Jak-STAT signaling pathway	2.57535	0.414342
Ubiquitin mediated proteolysis	2.48609	2.48609
mRNA surveillance pathway	2.33916	2.33916
Histidine metabolism	2.20915	-2.20915
Phospholipase D signaling pathway	2.19251	0.0647584
Natural killer cell mediated cytotoxicity	2.18611	-0.375187
Sphingolipid metabolism	2.05493	-2.05493
Prolactin signaling pathway	2.04886	2.04886
AGE-RAGE signaling pathway in diabetic complications	1.95254	1.95254
DNA replication	1.74612	1.74612
T cell receptor signaling pathway	1.53101	0.0693416
Fc epsilon RI signaling pathway	1.32337	1.32337
Synthesis and degradation of ketone bodies
Ubiquinone and other terpenoid-quinone biosynthesis
Lysine biosynthesis
Phenylalanine, tyrosine and tryptophan biosynthesis
Phosphonate and phosphinate metabolism
Selenoamino acid metabolism
D-Glutamine and D-glutamate metabolism
D-Arginine and D-ornithine metabolism
Mannose type O-glycan biosynthesis
Butirosin and neomycin biosynthesis
Glycosaminoglycan biosynthesis - keratan sulfate
Glycosaminoglycan biosynthesis - heparan sulfate
Glycosylphosphatidylinositol(GPI)-anchor biosynthesis
Glycosphingolipid biosynthesis - lacto and neolacto series
Glycosphingolipid biosynthesis - globo series
Glycosphingolipid biosynthesis - ganglio series
Butanoate metabolism
Biotin metabolism
Lipoic acid metabolism
Neuroactive ligand-receptor interaction
Sulfur relay system
VEGF signaling pathway
Hippo signaling pathway - multiple species
Intestinal immune network for IgA production
Olfactory transduction
Taste transduction
Phototransduction
Collecting duct acid secretion
Amyotrophic lateral sclerosis (ALS)
Nicotine addiction
Alcoholism
Central carbon metabolism in cancer
Choline metabolism in cancer
